# Supplementary material for: Bis­(η2-ethyl­ene)(η5-inden­yl)iridium(I)
Source: Acta Crystallogr Sect E Struct Rep Online. 2013 Sep 21;69(Pt 10):m547. doi: 10.1107/S1600536813025300 (PMC3790355; doi:10.1107/S1600536813025300)
Supplement: Supplementary file 1 [file e-69-0m547-sup1.cif]

##############################################################################
#                                                                            #
# This CIF contains the data in a paper accepted for publication in          #
# Acta Crystallographica Section E. It conforms to the requirements of       #
# Notes for Authors for Acta Crystallographica Section E, and has been       #
# peer reviewed under the auspices of the IUCr Commission on Journals.       #
#                                                                            #
# Full details of the Crystallographic Information File format               #
# are given in the paper "The Crystallographic Information File (CIF):       #
# a New Standard Archive File for Crystallography" by S. R. Hall, F. H.      #
# Allen and I. D. Brown [Acta Cryst. (1991), A47, 655-685].                  #
#                                                                            #
# The current version of the core CIF dictionary is obtainable from          #
# ftp://ftp.iucr.org/pub/cif_core.dic.                                       #
#                                                                            #
# Software is freely available for graphical display of the structure(s)     #
# in this CIF. For information consult the CIF software page                 #
# http://www.iucr.org/resources/cif/software.                                #
#                                                                            #
# This file may be used for bona fide research purposes within the           #
# scientific community so long as proper attribution is given to the journal # 
# article from which it was obtained.                                        #
#                                                                            #
##############################################################################
data_I
_database_code_depnum_ccdc_archive 'CCDC 960699'
_audit_creation_method
;
  Olex2 1.2
  (compiled 2013.04.25 svn.r2679, GUI svn.r4466)
;
_journal_date_recd_electronic     2013-08-31
_journal_date_accepted     2013-09-11
_journal_name_full     'Acta Crystallographica, Section E'
_journal_year     2013
_journal_volume     69
_journal_issue     10
_journal_page_first     m547
_journal_page_last     m547
_journal_paper_category     QM
_journal_paper_doi     10.1107/S1600536813025300
_journal_coeditor_code     PK2496
_publ_contact_author_name     'Joseph S. Merola'
_publ_contact_author_address
;
Department of Chemistry 0212
Virginia Tech
Blacksburg, VA 24061
USA
;
_publ_contact_author_email     jmerola@vt.edu
_publ_contact_author_fax     '+1 540 231-3255'
_publ_contact_author_phone     '+1 540 231-4510'
_publ_section_title
;
Bis(\h^2^-ethylene)(\h^5^-indenyl)iridium(I)
;
loop_
    _publ_author_name
    _publ_author_address
    'Merola, Joseph S.'
;
Department of Chemistry 0212
Virginia Tech
Blacksburg, VA 24061
USA
;
_publ_section_synopsis     .
_chemical_name_systematic
;
Bis(\h^2^-ethylene)(\h^5^-indenyl)iridium(I)
;
_chemical_name_common     indenyliridiumbisethylene
_chemical_formula_moiety     'C13 H15 Ir'
_chemical_formula_sum     'C13 H15 Ir'
_chemical_formula_iupac     '[Ir (C9 H7) (C2 H4)2]'
_chemical_formula_weight     363.45
_chemical_melting_point     ?
_space_group_crystal_system     monoclinic
_space_group_name_H-M_alt     'P 21/c'
_space_group_name_Hall     '-P 2ybc'
loop_
    _space_group_symop_id
    _space_group_symop_operation_xyz
    1 'x, y, z'
    2 '-x, y+1/2, -z+1/2'
    3 '-x, -y, -z'
    4 'x, -y-1/2, z-1/2'
_cell_length_a     7.73182(11)
_cell_length_b     10.77708(13)
_cell_length_c     25.6818(5)
_cell_angle_alpha     90.00
_cell_angle_beta     98.4034(15)
_cell_angle_gamma     90.00
_cell_volume     2117.00(5)
_cell_formula_units_Z     8
_cell_measurement_reflns_used     34473
_cell_measurement_theta_min     3.1390
_cell_measurement_theta_max     32.0370
_cell_measurement_temperature     100.0(10)
_exptl_crystal_description     prism
_exptl_crystal_colour     'clear orange'
_exptl_crystal_size_max     0.4456
_exptl_crystal_size_mid     0.3308
_exptl_crystal_size_min     0.2242
_exptl_crystal_density_diffrn     2.286
_exptl_crystal_density_meas     ?
_exptl_crystal_density_method     'not measured'
_exptl_crystal_F_000     1360
loop_
    _exptl_crystal_face_index_h
    _exptl_crystal_face_index_k
    _exptl_crystal_face_index_l
    _exptl_crystal_face_perp_dist
    0 14 14 0.1117
    0 0 36 0.1394
    0 -14 -14 0.1111
    11 0 -11 0.1882
    -10 0 15 0.1838
    0 0 -36 0.1429
    0 -13 20 0.1445
    -1 11 -25 0.1557
_exptl_absorpt_coefficient_mu     12.568
_exptl_absorpt_correction_type     gaussian
_exptl_absorpt_process_details
;
(CrysAlisPro; Agilent, 2013)
;
_exptl_absorpt_correction_T_min     0.020
_exptl_absorpt_correction_T_max     0.142
_exptl_special_details     ?
_diffrn_ambient_temperature     100.0(10)
_diffrn_radiation_type     'Mo K\a'
_diffrn_radiation_wavelength     0.7107
_diffrn_radiation_monochromator     graphite
_diffrn_measurement_device_type     'Agilent Xcalibur, Sapphire2'
_diffrn_measurement_method     '\w and \p scans'
_diffrn_detector_area_resol_mean     8.3438
_diffrn_reflns_number     55683
_diffrn_reflns_av_R_equivalents     0.0269
_diffrn_reflns_theta_min     2.90
_diffrn_reflns_theta_max     31.99
_diffrn_reflns_theta_full     25.00
_diffrn_measured_fraction_theta_max     0.9430
_diffrn_measured_fraction_theta_full     0.9983
_diffrn_reflns_limit_h_min     -11
_diffrn_reflns_limit_h_max     11
_diffrn_reflns_limit_k_min     -15
_diffrn_reflns_limit_k_max     15
_diffrn_reflns_limit_l_min     -38
_diffrn_reflns_limit_l_max     37
_diffrn_standards_number     0
_diffrn_standards_interval_count     .
_diffrn_standards_interval_time     .
_diffrn_standards_decay_%     ?
loop_
    _refln_index_h
    _refln_index_k
    _refln_index_l
    _refln_F_squared_meas
    0 0 4 694737
    0 0 4 707772
    0 0 5 6693.22
    0 0 5 7060.5
    0 0 6 989797
    0 0 6 999999
    0 0 7 4056.88
    0 0 7 3680.45
    0 0 8 3618.63
    0 0 8 3938.65
    0 0 9 1541.62
    0 0 9 1665.47
    0 0 9 2378.06
    0 0 10 399194
    0 0 10 399823
    0 0 10 400402
    0 0 11 4801.23
    0 0 11 5684.56
    0 0 11 5634.7
    0 0 12 141032
    0 0 12 138444
    0 0 12 140430
    0 0 13 3302.22
    0 0 13 3018.39
    0 0 13 3126.66
    0 0 14 87200.5
    0 0 14 85968.7
    0 0 14 86455.5
    0 0 15 4915.86
    0 0 15 5032.72
    0 0 15 4901.16
    0 0 16 182261
    0 0 16 184640
    0 0 16 184775
    0 0 -17 3540.7
    0 0 17 3577.51
    0 0 17 3326.21
    0 0 17 3986.39
    0 0 18 12050.1
    0 0 -18 12734.7
    0 0 18 12656.7
    0 0 18 13661
    0 0 19 3555.14
    0 0 19 3671.97
    0 0 -19 4344.26
    0 0 19 4082.85
    0 0 20 144792
    0 0 -20 142935
    0 0 20 138343
    0 0 -20 143819
    0 0 20 144096
    0 0 21 4135.27
    0 0 -21 4461.86
    0 0 -21 4480.34
    0 0 -21 5100.15
    0 0 21 4696.85
    0 0 21 4187.59
    0 0 22 45012.6
    0 0 22 45513.5
    0 0 22 44286.6
    0 0 -22 47224.6
    0 0 -22 49143.1
    0 0 -22 46655.6
    0 0 -23 1313.35
    0 0 -23 1111.05
    0 0 -23 1566.17
    0 0 23 1030.45
    0 0 23 1347.07
    0 0 23 1343.44
    0 0 24 9377.33
    0 0 -24 9403.71
    0 0 -24 10201.1
    0 0 -24 9687.23
    0 0 24 9271.17
    0 0 24 9423.72
    0 0 -25 1100.96
    0 0 25 1006.2
    0 0 -25 1187.08
    0 0 25 1203.22
    0 0 25 884.355
    0 0 -25 1608.89
    0 0 26 37740.4
    0 0 -26 35941.7
    0 0 -26 37509
    0 0 -26 36320.5
    0 0 26 34546.9
    0 0 26 33882.6
    0 0 27 1165.09
    0 0 27 717.843
    0 0 -27 1162.04
    0 0 -27 1011.51
    0 0 27 1166.19
    0 0 -27 1259.94
    0 0 -28 6552.91
    0 0 28 5209.51
    0 0 -28 6490
    0 0 28 6233.07
    0 0 28 5383.6
    0 0 -28 5951.82
    0 0 29 463.688
    0 0 -29 196.83
    0 0 -29 361.135
    0 0 -29 96.3788
    0 0 29 273.467
    0 0 29 144.642
    0 0 -30 4924.22
    0 0 -30 4022.05
    0 0 -30 4047.32
    0 0 30 3435.32
    0 0 30 3914.9
    0 0 30 4385.59
    0 0 -31 293.611
    0 0 -31 467.969
    0 0 31 -139.235
    0 0 31 394.079
    0 0 -31 324.383
    0 0 31 385.189
    0 0 -32 3990.19
    0 0 32 3711.91
    0 0 -32 3853.4
    0 0 -32 3884.62
    0 0 32 3609.23
    0 0 -33 -76.7182
    0 0 33 -44.143
    0 0 -33 138.838
    0 0 -33 138.589
    0 0 -34 -89.9792
    0 0 -35 -232.54
    0 -1 3 11799.9
    0 1 3 9297.3
    0 1 -3 2338.01
    0 1 4 30397.2
    0 -1 4 30245.3
    0 1 4 29622.2
    0 1 4 33003.5
    0 -1 -4 29886.7
    0 1 -4 30094.2
    0 -1 4 30332.9
    0 -1 4 30557.1
    0 1 -4 35218.9
    0 1 4 32114.2
    0 -1 -4 29375.7
    0 -1 4 33646.9
    0 1 4 30429.4
    0 -1 4 32624.5
    0 1 -5 18183.8
    0 1 5 15055.3
    0 -1 -5 17404.1
    0 -1 -5 14983.3
    0 1 -5 15143.4
    0 -1 5 15887.7
    0 1 5 15190
    0 -1 5 19341.8
    0 -1 5 19471.4
    0 1 5 15617.7
    0 -1 5 14608.4
    0 1 5 16902.7
    0 1 6 40455.2
    0 -1 6 39819.3
    0 -1 6 43893.8
    0 -1 -6 38034.5
    0 1 -6 41013.8
    0 1 6 38231.9
    0 1 6 39929.2
    0 -1 6 42035.6
    0 1 -6 40129.6
    0 -1 -6 39791.4
    0 -1 6 40651.1
    0 1 6 40734.5
    0 -1 -7 17469.3
    0 1 -7 17520.4
    0 1 7 17795.8
    0 -1 7 17055.2
    0 1 7 16817.8
    0 1 7 17049.3
    0 1 7 16801.4
    0 1 -7 16417.3
    0 -1 -7 15710.3
    0 -1 7 17711.8
    0 -1 7 16603.8
    0 1 8 1392.4
    0 -1 -8 1705.29
    0 -1 8 1695.78
    0 -1 8 2063.67
    0 1 -8 2152.19
    0 1 -8 1303.41
    0 1 8 2230.42
    0 1 8 1653.91
    0 -1 -8 1642.71
    0 -1 8 1608.4
    0 -1 8 1765.03
    0 1 8 2461.2
    0 -1 9 17337.8
    0 -1 -9 14696.1
    0 1 9 17224.3
    0 1 9 17466
    0 1 -9 16282.5
    0 -1 -9 17546.7
    0 -1 9 15074.2
    0 1 9 14978.5
    0 -1 9 16635.5
    0 1 -9 16869.4
    0 1 9 17029.4
    0 -1 9 18821.7
    0 1 10 64067.9
    0 -1 10 66506.5
    0 1 10 63997.3
    0 1 10 59709.7
    0 -1 -10 61697.8
    0 1 -10 62158.9
    0 -1 10 63802.6
    0 -1 10 61952.4
    0 1 10 61533.4
    0 -1 -10 58561
    0 -1 11 1665.64
    0 1 11 2268.37
    0 1 -11 1399.7
    0 1 11 1246.54
    0 1 11 851.072
    0 -1 11 1538.1
    0 -1 -11 2202.86
    0 -1 11 1827.61
    0 -1 -11 957.507
    0 1 11 2156.28
    0 1 -12 33607.8
    0 1 12 32888
    0 1 12 33237
    0 -1 12 33998.3
    0 -1 12 35912.8
    0 -1 -12 33913.6
    0 1 12 33248.6
    0 -1 12 34525.2
    0 -1 13 45329.6
    0 -1 -13 44387.9
    0 1 13 47230.4
    0 -1 13 46696
    0 1 13 44891.1
    0 1 13 45106.2
    0 -1 13 46372.5
    0 1 -13 44913.2
    0 1 14 31280.2
    0 -1 -14 30118.5
    0 -1 14 30722.6
    0 1 14 30337.5
    0 -1 14 31345.4
    0 1 14 30144.4
    0 1 -14 30322
    0 -1 14 30796
    0 -1 15 8307.77
    0 -1 -15 9356.45
    0 1 -15 8716.5
    0 1 15 7181.47
    0 -1 15 9282.93
    0 -1 15 8584.46
    0 1 15 8488.84
    0 1 15 9334.58
    0 -1 16 97516.8
    0 1 16 99486
    0 -1 16 98199.5
    0 1 16 95818.9
    0 -1 -16 95898.2
    0 1 16 95016
    0 -1 16 98402.4
    0 1 -16 97576.8
    0 -1 17 23886.3
    0 1 17 23980.6
    0 1 17 23671.7
    0 -1 17 24143.1
    0 -1 -17 25302.2
    0 1 -17 23967.2
    0 1 17 25017.7
    0 -1 -17 24754.6
    0 -1 17 23869.9
    0 -1 -18 11245.1
    0 -1 18 10676.9
    0 1 18 10564.2
    0 1 18 10610.6
    0 -1 18 10646.2
    0 1 -18 10054.4
    0 -1 18 10398.3
    0 -1 -18 9865.73
    0 1 18 9777.4
    0 -1 19 42702.4
    0 1 -19 43204.1
    0 -1 19 40851.6
    0 1 19 41532.6
    0 1 19 41093.2
    0 -1 19 43260.9
    0 -1 -19 43492.2
    0 -1 -19 43584
    0 1 19 42069.5
    0 1 20 126691
    0 -1 -20 131063
    0 -1 -20 135184
    0 -1 20 131322
    0 1 -20 131214
    0 1 20 131716
    0 -1 20 127802
    0 -1 20 125681
    0 1 20 128054
    0 1 21 7636.52
    0 1 21 7687.05
    0 1 21 8325.34
    0 1 -21 8993.37
    0 -1 21 7480.33
    0 -1 21 6798.95
    0 -1 21 7996.97
    0 1 -21 8552.3
    0 -1 -21 9056.08
    0 -1 -21 9007.24
    0 -1 -22 96493.1
    0 -1 22 89767.5
    0 1 22 92899.9
    0 1 22 88808.7
    0 -1 22 94055.2
    0 1 22 91885.8
    0 1 -22 90735
    0 -1 -22 93996.8
    0 1 -22 94954.2
    0 -1 22 90149.4
    0 1 23 30326.4
    0 -1 23 29788.1
    0 -1 -23 30532.7
    0 1 23 29263.8
    0 -1 23 29177.7
    0 1 23 29421.4
    0 -1 -23 32803.9
    0 1 -23 30662
    0 -1 23 31132.9
    0 1 -23 30599.8
    0 1 -23 29576.5
    0 1 -24 19948.8
    0 -1 24 19447.6
    0 1 -24 20129.6
    0 1 -24 19376.3
    0 1 24 19503.5
    0 -1 -24 20079.6
    0 -1 24 19448.6
    0 -1 -24 20941.1
    0 1 24 19356.2
    0 1 24 18880.8
    0 -1 24 19314.7
    0 -1 -25 21117.6
    0 1 -25 20703.4
    0 1 -25 20632.2
    0 -1 25 19660.9
    0 -1 25 20150.7
    0 1 25 20855.2
    0 1 -25 21471.8
    0 -1 -25 20968.4
    0 1 25 19752.9
    0 1 25 20308.1
    0 -1 25 19498.2
    0 -1 26 127808
    0 1 26 125699
    0 -1 -26 127241
    0 1 26 128182
    0 -1 26 126349
    0 1 -26 127550
    0 -1 -26 138752
    0 1 -26 130448
    0 -1 26 124847
    0 1 26 122354
    0 -1 -26 131376
    0 1 -26 133170
    0 1 -27 11827.6
    0 -1 -27 12248.4
    0 1 27 10563
    0 -1 -27 11305.6
    0 -1 -27 12830.3
    0 -1 27 11479.9
    0 -1 27 11163
    0 1 27 10738.6
    0 1 -27 11207.1
    0 1 27 11146.5
    0 -1 27 12005.5
    0 1 -27 11685.6
    0 1 -28 39436
    0 -1 -28 40678.6
    0 1 -28 37944.6
    0 -1 -28 37869.7
    0 -1 28 36188.6
    0 -1 -28 38859.3
    0 1 28 36288.1
    0 1 -28 38848.9
    0 1 28 35670.2
    0 -1 28 37394.9
    0 -1 28 36565
    0 1 28 35397.7
    0 1 -29 33120.2
    0 -1 29 30529.7
    0 1 29 31420.9
    0 -1 29 30504
    0 1 -29 32150.4
    0 -1 -29 32571.9
    0 1 -29 33774
    0 -1 29 30271.6
    0 -1 -29 32571.6
    0 1 29 29383.3
    0 -1 -29 35305.5
    0 -1 30 40778.9
    0 -1 30 40922.7
    0 1 -30 42814.1
    0 1 -30 44802.9
    0 1 30 41179.3
    0 1 -30 40732.5
    0 -1 -30 43235.7
    0 -1 -30 45255.3
    0 -1 -30 42333
    0 1 30 40075.7
    0 -1 31 7867.67
    0 -1 -31 8393.89
    0 -1 -31 7998.47
    0 -1 31 6991.46
    0 1 -31 8133.31
    0 1 -31 8589.46
    0 1 31 7578.93
    0 1 31 8171.44
    0 1 -31 8407.55
    0 1 32 92000
    0 -1 32 97658.5
    0 1 -32 97003.2
    0 1 32 92731.2
    0 -1 -32 100689
    0 1 -32 105888
    0 -1 -32 100750
    0 1 -32 102807
    0 -1 32 93089.8
    0 -1 33 15819.1
    0 1 33 14698.2
    0 1 -33 16506.7
    0 1 -33 16697.4
    0 -1 33 15894.7
    0 -1 -33 16049.4
    0 1 33 15745.9
    0 -1 -33 16952.7
    0 -1 -34 5896.03
    0 -1 34 5197.34
    0 1 -34 5278.5
    0 -1 -34 6230.89
    0 1 34 5577.87
    0 1 -34 5291.14
    0 -1 -35 20834.9
    0 1 -35 22883.2
    0 -1 -35 20523.3
    0 1 -36 56891.9
    0 -1 -36 54693.4
    0 -2 0 388298
    0 -2 0 401370
    0 2 0 406137
    0 2 0 406150
    0 2 0 367103
    0 -2 1 258863
    0 2 -1 255741
    0 2 -1 251688
    0 2 1 235741
    0 -2 1 248314
    0 2 1 245819
    0 -2 -1 257616
    0 2 1 254032
    0 2 -1 255675
    0 -2 -1 235439
    0 -2 1 224793
    0 -2 -1 247123
    0 -2 -2 24935.9
    0 2 2 26756.9
    0 2 -2 25358.3
    0 -2 -2 30429.4
    0 -2 2 23353.3
    0 -2 2 29934.4
    0 -2 2 25700.7
    0 -2 2 25873.8
    0 2 -2 29358.5
    0 2 2 25444.8
    0 2 2 24719.6
    0 -2 -3 450578
    0 2 -3 447244
    0 -2 -3 477899
    0 2 3 465557
    0 -2 3 396623
    0 2 -3 448283
    0 -2 3 439331
    0 -2 3 471829
    0 2 3 469055
    0 -2 3 460024
    0 2 3 416636
    0 2 -4 129322
    0 2 -4 146479
    0 -2 -4 138689
    0 -2 4 140375
    0 -2 4 131798
    0 2 4 129945
    0 2 4 126647
    0 -2 -4 120768
    0 -2 4 117943
    0 2 4 127886
    0 -2 4 133802
    0 2 4 130575
    0 2 -5 12822.8
    0 -2 5 15297
    0 2 -5 17095.7
    0 -2 5 13381.3
    0 2 5 13449.8
    0 -2 5 12693.6
    0 -2 5 13345.6
    0 -2 -5 18451.5
    0 2 5 12578.9
    0 2 5 15781.5
    0 2 5 13446.2
    0 -2 -5 13506.4
    0 -2 -5 13294.3
    0 -2 6 239635
    0 -2 -6 243656
    0 2 6 231236
    0 2 6 252248
    0 2 6 234259
    0 2 -6 239158
    0 -2 6 220056
    0 -2 6 213150
    0 -2 6 237842
    0 2 6 227002
    0 -2 -6 224647
    0 2 6 233893
    0 -2 -6 234945
    0 2 -7 326823
    0 2 7 328934
    0 2 7 317658
    0 2 -7 333956
    0 2 7 333252
    0 -2 7 304769
    0 -2 -7 318520
    0 -2 -7 322534
    0 -2 7 339623
    0 -2 -7 320914
    0 2 7 323481
    0 -2 7 302673
    0 2 7 325187
    0 -2 7 332383
    0 -2 8 737.421
    0 2 8 1079.01
    0 2 8 643.934
    0 -2 -8 858.427
    0 2 8 1313.33
    0 2 -8 526.411
    0 2 -8 1015.63
    0 -2 8 1651.32
    0 2 8 1785.58
    0 -2 -8 895.184
    0 -2 -8 1242.69
    0 -2 9 168853
    0 -2 -9 159210
    0 2 -9 168529
    0 2 9 168454
    0 -2 -9 166807
    0 -2 9 167610
    0 -2 -9 166473
    0 2 -9 158218
    0 -2 9 156355
    0 2 9 161942
    0 2 9 170788
    0 2 9 162164
    0 2 10 129424
    0 -2 -10 132621
    0 2 10 134505
    0 2 -10 130268
    0 2 10 131725
    0 -2 10 130945
    0 -2 10 126986
    0 2 10 129321
    0 2 -10 132067
    0 -2 10 133758
    0 -2 10 131967
    0 -2 -10 129227
    0 2 -11 21822
    0 2 11 22894.2
    0 2 11 21305.5
    0 -2 11 22091.6
    0 -2 11 22430.7
    0 -2 -11 24445.1
    0 -2 11 24088.1
    0 2 -11 23468.6
    0 -2 -11 20575.6
    0 2 11 21622.1
    0 2 11 24655.6
    0 -2 -11 22805.8
    0 -2 11 22783.7
    0 2 12 85585.8
    0 -2 -12 86255.5
    0 2 -12 86972
    0 2 12 85983.8
    0 -2 12 85204.1
    0 2 -12 86610.7
    0 2 12 85333
    0 2 12 91319.2
    0 -2 12 95393.8
    0 -2 -12 87108.5
    0 -2 12 81231.8
    0 -2 12 85966.7
    0 -2 -12 81869.1
    0 2 13 203647
    0 -2 -13 195207
    0 2 13 197148
    0 2 13 186620
    0 2 13 195104
    0 -2 13 182138
    0 2 -13 190448
    0 -2 13 194928
    0 -2 13 195195
    0 2 -13 193116
    0 -2 -13 185978
    0 -2 13 196812
    0 -2 -13 191060
    0 -2 -14 28872.8
    0 -2 14 29399.5
    0 2 14 29718.3
    0 -2 14 28740.1
    0 -2 14 29039
    0 2 -14 26593.5
    0 -2 -14 29620
    0 2 -14 28726
    0 2 14 26867.3
    0 -2 -14 27205.4
    0 -2 14 25957.8
    0 2 14 29396.4
    0 2 14 30298
    0 -2 15 20467.3
    0 2 15 21818.9
    0 -2 -15 18816.4
    0 2 -15 20054.7
    0 -2 -15 21133
    0 -2 15 20280.9
    0 -2 -15 20407.2
    0 2 -15 18276.1
    0 2 15 21694.1
    0 2 15 20480.7
    0 -2 15 17491.1
    0 2 15 18175.9
    0 -2 15 20295.5
    0 2 16 89139.7
    0 -2 -16 84489
    0 -2 16 86739.8
    0 2 -16 84924.3
    0 -2 16 84856.6
    0 2 16 87444.4
    0 -2 16 84559.9
    0 -2 -16 82973.1
    0 2 16 83339.9
    0 2 16 77733.7
    0 -2 -16 77130.3
    0 2 17 57014.2
    0 -2 17 53900.5
    0 -2 -17 54814.1
    0 2 -17 55574.8
    0 -2 -17 55888.5
    0 2 17 54914.2
    0 -2 17 54745.9
    0 2 17 57347.7
    0 -2 17 56083.1
    0 -2 18 8604.22
    0 -2 -18 9486.6
    0 -2 -18 8851.06
    0 2 18 8689.64
    0 2 18 9478.65
    0 2 -18 9254.64
    0 -2 18 8924.24
    0 2 18 7484.77
    0 -2 18 7773.8
    0 -2 19 73148.5
    0 2 -19 75891.1
    0 -2 -19 74961.6
    0 2 19 73644.2
    0 2 19 74552.7
    0 -2 19 75193
    0 -2 19 75345.8
    0 -2 -19 74412.3
    0 2 19 76611.9
    0 -2 20 34492
    0 -2 -20 34443.6
    0 -2 20 33514.2
    0 2 -20 34165.7
    0 2 20 35352.4
    0 -2 -20 34671.1
    0 2 20 32951.7
    0 -2 20 34282.1
    0 2 20 32410.3
    0 2 21 312.034
    0 -2 21 1415.34
    0 -2 -21 652.409
    0 -2 21 1044.84
    0 2 21 692.673
    0 2 21 1325.93
    0 -2 21 749.889
    0 -2 -21 692.168
    0 2 -21 1093.98
    0 2 22 17761.3
    0 2 -22 18037.1
    0 -2 22 17570
    0 -2 22 17305
    0 2 22 17951
    0 -2 -22 19179.2
    0 -2 22 18117
    0 -2 -22 18363.8
    0 2 22 16768.8
    0 2 -23 53454.7
    0 -2 23 53584.7
    0 -2 23 55160.8
    0 2 23 53559.2
    0 2 23 53598.6
    0 -2 -23 56110.7
    0 -2 23 56174
    0 2 23 54275.8
    0 -2 -23 55938.7
    0 -2 -24 916.739
    0 -2 24 1118.51
    0 2 24 662.94
    0 2 24 1292.02
    0 -2 -24 1390.37
    0 2 24 941.565
    0 -2 24 1002.18
    0 2 -24 1207.02
    0 -2 24 902.234
    0 2 25 6950.38
    0 2 -25 6477.23
    0 -2 25 6900.8
    0 -2 -25 6896.28
    0 -2 -25 6731.76
    0 -2 25 6632.36
    0 2 25 6514.54
    0 -2 25 6772.54
    0 2 25 6179.07
    0 2 -25 6890.03
    0 2 -25 6994.83
    0 -2 26 11393.6
    0 2 -26 12042.2
    0 -2 26 10863
    0 2 -26 11771.8
    0 -2 -26 12640
    0 2 26 11784.5
    0 2 26 12124.6
    0 -2 26 11888
    0 -2 -26 11962.1
    0 2 -26 11831.5
    0 2 -27 4669.87
    0 -2 27 4863.99
    0 -2 27 4877.35
    0 2 -27 4819.35
    0 -2 -27 5232.74
    0 2 -27 5228.56
    0 2 27 4786.15
    0 -2 -27 4992.4
    0 -2 27 5280.08
    0 2 27 4298.66
    0 -2 28 2696.83
    0 2 -28 3281.96
    0 2 -28 3237.48
    0 2 28 2806.73
    0 2 28 3133.52
    0 -2 -28 2870.29
    0 2 -28 2703.59
    0 -2 28 3229.25
    0 2 -29 9740.02
    0 2 29 9511.02
    0 2 29 8099.27
    0 2 -29 9485.12
    0 -2 29 8043.31
    0 -2 -29 8946.24
    0 2 -29 9553.38
    0 -2 29 8069.01
    0 2 30 103.84
    0 -2 30 158.544
    0 2 30 867.804
    0 -2 -30 354.942
    0 -2 30 519.773
    0 2 -30 161.431
    0 2 -30 283.873
    0 2 -30 228.207
    0 -2 -30 188.574
    0 2 31 131.22
    0 -2 31 252.751
    0 -2 -31 38.103
    0 2 -31 395.089
    0 -2 31 451.306
    0 2 31 421.722
    0 2 -31 64.4388
    0 -2 -31 510.511
    0 -2 -32 4031.11
    0 2 32 3407.38
    0 -2 32 3661.96
    0 2 -32 4327.15
    0 2 32 3756.87
    0 -2 32 3020.52
    0 -2 -32 3395.22
    0 2 -32 4307.33
    0 -2 33 -15.4795
    0 -2 -33 737.762
    0 -2 -33 700.151
    0 2 33 386.241
    0 2 33 430.88
    0 2 -33 666.169
    0 2 -33 82.9302
    0 -2 34 457.174
    0 2 34 -17.2594
    0 2 -34 22.2491
    0 -2 -34 131.807
    0 2 34 -60.9285
    0 -2 -34 312.831
    0 2 35 -28.5737
    0 -2 -35 199.75
    0 -2 35 141.686
    0 2 -35 231.284
    0 -2 -35 47.2232
    0 2 -36 -7.08146
    0 -2 -36 377.432
    0 -2 36 -254.51
    0 -2 -36 -137.922
    0 -2 -37 85.7773
    0 -2 -37 521.45
    0 2 -37 164.467
    0 -3 0 11020.7
    0 3 0 10995.7
    0 -3 0 11562.1
    0 -3 0 6926.86
    0 3 1 1299.28
    0 3 1 1356.76
    0 3 -1 1001.38
    0 -3 -1 1449.93
    0 -3 -1 1600.6
    0 -3 1 2255.71
    0 -3 -1 1570.32
    0 3 1 1139.84
    0 3 -1 2319.74
    0 -3 1 1581.46
    0 -3 1 1735.82
    0 3 -1 1015.95
    0 -3 2 3302.81
    0 -3 2 5082.58
    0 -3 -2 4935.17
    0 3 -2 2668.5
    0 -3 2 3359.53
    0 -3 -2 3162.88
    0 3 -2 2309.54
    0 3 2 2839.5
    0 3 2 2214.77
    0 -3 2 5150.85
    0 3 -2 5638.8
    0 3 2 4416.4
    0 -3 -2 4152.15
    0 -3 -3 13146.3
    0 -3 -3 16496.7
    0 -3 3 16617.1
    0 -3 -3 14454.9
    0 -3 3 16003
    0 3 -3 12568.7
    0 3 -3 16075.6
    0 -3 3 13169.2
    0 3 3 12310.2
    0 -3 3 12791.1
    0 3 3 14339.7
    0 3 3 12395.8
    0 3 4 1151.69
    0 -3 -4 1612.15
    0 3 -4 1262.95
    0 -3 4 1121.23
    0 3 4 1130.6
    0 -3 4 1356.58
    0 -3 4 1155.1
    0 -3 4 1308.28
    0 -3 -4 1424.52
    0 3 4 1426.71
    0 3 -4 672.938
    0 3 5 5228.36
    0 3 5 3023.97
    0 -3 5 2767.01
    0 -3 5 5896.7
    0 3 -5 2550.35
    0 -3 -5 4084.98
    0 3 -5 2710.31
    0 -3 5 6735.46
    0 -3 5 2739.02
    0 3 5 2757.41
    0 -3 -5 5143.7
    0 -3 6 1346.91
    0 -3 6 532.645
    0 3 -6 484.21
    0 3 -6 1030.14
    0 3 6 558.872
    0 -3 6 1347.4
    0 3 6 307.658
    0 -3 -6 773.866
    0 -3 -6 1711.28
    0 -3 6 393.351
    0 3 6 584.519
    0 -3 7 35584.7
    0 3 7 35073
    0 3 7 36671.3
    0 -3 7 33421.1
    0 3 -7 34820.3
    0 -3 7 35642.5
    0 -3 7 35499.4
    0 3 7 34564.8
    0 3 7 34804.4
    0 -3 -7 35937.1
    0 -3 -7 33898.3
    0 3 -7 37825.6
    0 -3 -7 36295.7
    0 3 -8 32012.7
    0 -3 8 33430.2
    0 3 8 31544.6
    0 -3 -8 33456.2
    0 -3 -8 33347.1
    0 -3 8 34976.8
    0 -3 -8 34503.8
    0 3 8 34320.7
    0 3 8 34795.1
    0 3 8 33080
    0 3 -8 33335.8
    0 -3 8 33620.6
    0 -3 8 31130.7
    0 3 9 64898.8
    0 3 -9 58598.5
    0 -3 9 61319.7
    0 -3 9 54109.8
    0 3 9 59904.7
    0 -3 9 61711.9
    0 -3 -9 61228.7
    0 3 9 58425.5
    0 -3 -9 59929.1
    0 -3 -9 63046.2
    0 -3 9 60478.4
    0 3 -9 59673.7
    0 3 9 58512.7
    0 -3 10 15755.5
    0 -3 10 14615.2
    0 3 -10 16088.5
    0 3 -10 16699.3
    0 -3 -10 16381.6
    0 -3 -10 16582
    0 3 10 16059.8
    0 3 10 15664.1
    0 -3 -10 17687.8
    0 -3 10 16266.9
    0 3 10 18516.8
    0 3 -11 4093.69
    0 3 11 4009.88
    0 3 11 4158.45
    0 -3 -11 4166.17
    0 3 11 4072.92
    0 -3 11 4201.13
    0 3 -11 4273.96
    0 -3 11 4293.17
    0 -3 11 3928.1
    0 -3 -11 4119.04
    0 -3 -11 4528.75
    0 3 11 5176.04
    0 -3 -12 20685.4
    0 -3 12 19449.2
    0 3 12 19756.5
    0 3 12 20652.5
    0 3 -12 19784.7
    0 -3 -12 19177.2
    0 -3 12 18861.3
    0 3 -12 20146.9
    0 3 12 19950.8
    0 -3 12 19437.1
    0 3 12 22173.3
    0 -3 -12 20167.5
    0 -3 -13 138021
    0 -3 13 137589
    0 3 13 138043
    0 3 13 141466
    0 -3 -13 134058
    0 3 -13 139350
    0 3 13 142920
    0 -3 -13 141003
    0 3 13 137121
    0 -3 13 132789
    0 -3 13 134871
    0 3 -13 137333
    0 -3 -14 12033.1
    0 -3 14 12735.7
    0 -3 14 12157.3
    0 -3 -14 13434.1
    0 3 -14 12574.2
    0 3 14 12032.9
    0 3 14 12294.4
    0 -3 -14 12802.3
    0 -3 14 12662.2
    0 3 14 12497.1
    0 3 -14 12188.9
    0 3 14 13707.9
    0 3 15 26797.6
    0 3 -15 27362.5
    0 -3 -15 28528.8
    0 -3 15 26544.5
    0 3 15 29380.9
    0 -3 15 27722.5
    0 -3 -15 28568.9
    0 -3 15 27695.4
    0 3 -15 27303.3
    0 -3 -15 26052.2
    0 3 15 28671.6
    0 3 15 28098.7
    0 3 16 6464.6
    0 3 -16 6334.74
    0 3 16 6219.3
    0 -3 -16 6754.01
    0 3 16 5882.47
    0 3 16 7928.82
    0 -3 -16 6386.26
    0 -3 16 6238.55
    0 -3 16 7411.94
    0 -3 16 6010.19
    0 -3 -16 7673.97
    0 3 -16 5840.62
    0 3 17 54635.3
    0 3 17 60660.2
    0 3 -17 57350.1
    0 -3 17 57953.1
    0 3 -17 59073.6
    0 3 17 57865.2
    0 -3 17 58956.3
    0 -3 -17 59372.3
    0 3 17 61149.6
    0 -3 -17 57765.8
    0 -3 -17 54885.8
    0 3 -18 4547.81
    0 3 18 8696.66
    0 -3 18 6988.13
    0 -3 -18 5012.99
    0 3 -18 6051.16
    0 3 18 5873.61
    0 -3 18 5723.75
    0 -3 -18 6075.22
    0 3 18 5276.38
    0 -3 -18 8286.8
    0 -3 19 135162
    0 -3 -19 139068
    0 3 19 142949
    0 3 19 136536
    0 -3 19 129478
    0 -3 -19 139322
    0 3 19 139980
    0 3 -19 134843
    0 3 20 10801.4
    0 3 20 11501.7
    0 3 -20 10912.3
    0 -3 20 11071.9
    0 3 20 10357.1
    0 -3 -20 10552
    0 -3 -20 11383.1
    0 -3 20 10477.4
    0 -3 21 991.641
    0 -3 -21 974.852
    0 -3 -21 1397.07
    0 3 21 1312.12
    0 3 21 1028.02
    0 3 21 833.184
    0 -3 21 950.911
    0 3 -21 592.202
    0 -3 22 6193.26
    0 -3 22 5019.73
    0 3 22 4395.15
    0 -3 -22 6266.92
    0 3 -22 5612.91
    0 3 22 6197.8
    0 -3 -22 6562.9
    0 3 23 132957
    0 -3 -23 131737
    0 -3 23 125192
    0 -3 23 131578
    0 3 -23 129794
    0 -3 -23 134144
    0 3 23 134517
    0 -3 -24 6693.45
    0 -3 24 7863.21
    0 -3 -24 8517.08
    0 3 24 7336.87
    0 3 24 7035.42
    0 -3 24 6670.31
    0 3 -24 7765.87
    0 3 25 69187.4
    0 3 25 68064.2
    0 -3 25 65541.7
    0 3 -25 65896.6
    0 -3 -25 69567.5
    0 -3 25 66331.2
    0 3 -26 6932.61
    0 -3 -26 7892.24
    0 3 -26 6786.45
    0 3 26 6799.88
    0 -3 26 7117.66
    0 3 26 6635.76
    0 3 27 21363.4
    0 -3 -27 22645.5
    0 3 27 21451.1
    0 3 -27 22014.8
    0 3 -27 23524.8
    0 3 -27 21542.2
    0 -3 27 21433.3
    0 -3 28 2027.07
    0 3 28 3134.19
    0 3 28 3787.08
    0 -3 -28 3230.97
    0 3 -28 3063.54
    0 3 -28 2125.89
    0 3 29 118758
    0 3 -29 126697
    0 -3 -29 127251
    0 3 -29 119478
    0 -3 29 116684
    0 3 -30 5154.09
    0 3 30 6121.11
    0 -3 30 4772.9
    0 3 30 5725.06
    0 3 -30 5551
    0 -3 -30 6009.2
    0 3 31 10148.6
    0 -3 31 10354.5
    0 3 -31 10204.5
    0 -3 -31 10353.2
    0 3 31 10465
    0 3 -31 10879.6
    0 3 32 2440.77
    0 -3 32 2897.72
    0 -3 -32 3136.07
    0 3 -32 2892.23
    0 3 -32 3298
    0 3 -33 66420.6
    0 3 33 60217.6
    0 -3 -33 61899.9
    0 -3 33 58448.8
    0 -3 -33 65136.1
    0 3 -34 1866.35
    0 -3 34 1473.2
    0 3 34 2163.11
    0 -3 -34 2387.51
    0 -3 -34 2559.83
    0 -3 35 56872.1
    0 -3 -35 59616.6
    0 3 -35 61751.7
    0 -3 -35 59923.2
    0 3 35 53439.5
    0 -3 -36 3501.18
    0 3 -36 3471.86
    0 3 36 2267.95
    0 -3 36 2501.3
    0 -3 -36 3950.23
    0 -3 -37 2645.09
    0 -4 0 61813.1
    0 4 0 62864.8
    0 -4 0 60887.9
    0 4 0 62728
    0 4 0 60352.9
    0 4 1 238479
    0 -4 1 243529
    0 4 -1 231849
    0 4 -1 235414
    0 -4 -1 224260
    0 -4 1 236326
    0 4 -1 236159
    0 -4 -1 245911
    0 4 1 238189
    0 -4 -1 235042
    0 -4 1 247070
    0 4 1 218975
    0 4 2 8883.59
    0 -4 -2 9216.12
    0 -4 -2 6590.6
    0 4 2 5991.54
    0 -4 2 6150.35
    0 4 -2 6129.55
    0 -4 2 6059.32
    0 -4 2 11742
    0 4 -2 6634.65
    0 4 -2 9871.65
    0 -4 -2 6668.68
    0 4 2 7521.68
    0 -4 2 7912.49
    0 -4 -3 592287
    0 -4 -3 578877
    0 4 3 570671
    0 4 -3 570198
    0 -4 3 594638
    0 4 -3 568658
    0 -4 3 586631
    0 4 -3 538157
    0 -4 3 558782
    0 4 3 507543
    0 4 3 581582
    0 -4 3 591196
    0 -4 -3 538236
    0 4 -4 29464.4
    0 -4 -4 29880.5
    0 -4 4 29802.7
    0 -4 -4 28246
    0 4 4 27463.2
    0 4 4 28363.7
    0 -4 -4 26853.2
    0 -4 4 29355.3
    0 -4 4 31231.6
    0 -4 4 29678.3
    0 4 -4 28552.9
    0 4 -4 28731.6
    0 4 4 27824.5
    0 -4 -5 9436.37
    0 -4 -5 12784.3
    0 -4 5 8674.1
    0 4 5 8030.26
    0 4 -5 9090.2
    0 -4 5 10453.2
    0 4 -5 9815.87
    0 -4 5 8707.54
    0 4 5 8650.53
    0 4 5 9058.4
    0 -4 5 12490.6
    0 4 -6 31141.5
    0 -4 6 32963.5
    0 -4 -6 32729.1
    0 4 6 30835.7
    0 -4 6 33732.8
    0 -4 -6 31682.4
    0 -4 6 31616.9
    0 -4 6 32202.9
    0 4 6 32604
    0 4 6 32102.2
    0 4 -6 35507.1
    0 -4 7 358550
    0 4 7 332987
    0 -4 7 363659
    0 4 -7 401673
    0 4 7 370553
    0 -4 7 358847
    0 -4 7 373019
    0 -4 -7 372382
    0 -4 -7 354832
    0 4 -7 357982
    0 4 7 364766
    0 -4 -8 6296.97
    0 4 -8 6231.18
    0 -4 8 7745.68
    0 4 -8 8163.31
    0 -4 8 6290.82
    0 -4 -8 7438.24
    0 -4 8 8606.07
    0 4 8 6485.05
    0 4 8 7311.41
    0 4 8 6628.42
    0 -4 -8 6977.31
    0 -4 8 6167.34
    0 -4 -9 315436
    0 4 -9 315548
    0 4 9 305111
    0 -4 9 288545
    0 4 9 305841
    0 -4 9 312868
    0 -4 -9 298697
    0 -4 9 308100
    0 4 9 295291
    0 4 -9 317931
    0 -4 -9 300165
    0 -4 10 42814.8
    0 4 -10 47482.8
    0 -4 -10 45835.6
    0 -4 10 45042.2
    0 4 10 43986.7
    0 -4 10 46981.3
    0 -4 -10 46601.7
    0 -4 -10 45517.4
    0 4 -10 47377.9
    0 4 10 44694.4
    0 4 10 43282.6
    0 -4 10 44345.6
    0 -4 11 39741.4
    0 4 11 44641.1
    0 4 11 43441.2
    0 4 11 44530.8
    0 -4 11 43751.5
    0 -4 11 44479.8
    0 4 11 46173.6
    0 4 -11 44534.6
    0 4 -11 45747.1
    0 -4 11 44979.4
    0 -4 -11 45092
    0 -4 -11 44894.8
    0 -4 -11 45105.1
    0 4 12 438.792
    0 4 12 616.796
    0 4 -12 791.675
    0 -4 -12 563.173
    0 -4 12 383.908
    0 4 -12 554.742
    0 -4 12 287.385
    0 4 12 278.602
    0 -4 -12 436.473
    0 -4 12 257.331
    0 -4 -13 264813
    0 -4 13 245790
    0 4 13 258903
    0 4 -13 262837
    0 -4 13 236786
    0 4 13 259753
    0 -4 -13 257945
    0 4 13 276169
    0 -4 13 260814
    0 -4 -13 263803
    0 4 -13 248471
    0 -4 -14 25440.9
    0 4 14 24014.9
    0 4 14 25742
    0 4 -14 24217.5
    0 -4 -14 25884.3
    0 -4 14 23722
    0 -4 14 23366.9
    0 4 14 26195.7
    0 -4 -14 24143.7
    0 4 -14 24540.5
    0 -4 14 24204.9
    0 -4 15 33260.5
    0 -4 15 35362.3
    0 4 -15 33622.4
    0 -4 15 33301.1
    0 4 15 33160.5
    0 4 -15 35394.7
    0 -4 -15 34989.1
    0 4 15 36432.4
    0 4 15 35652.7
    0 -4 -15 34817
    0 -4 -15 36213.6
    0 -4 -16 16442.4
    0 -4 16 16629.5
    0 4 16 17357.8
    0 4 16 16744.3
    0 -4 16 16165.7
    0 -4 -16 16990.7
    0 4 16 17990
    0 4 -16 16482.5
    0 -4 -16 19415.6
    0 4 -16 15844.3
    0 -4 16 16186.9
    0 4 17 55983.1
    0 4 -17 55282.6
    0 -4 -17 57070.8
    0 4 -17 54357.4
    0 -4 -17 53709.6
    0 -4 17 53259.3
    0 4 17 54444.5
    0 -4 17 55047.5
    0 -4 -17 57823.9
    0 4 17 55009.3
    0 4 18 9242.47
    0 4 -18 8557.87
    0 4 -18 8510.24
    0 4 18 10629.7
    0 -4 18 9999.04
    0 -4 -18 10142.5
    0 -4 18 9251.5
    0 -4 -18 9097.21
    0 -4 -18 11070.7
    0 -4 -19 100441
    0 -4 19 97673.1
    0 -4 -19 101634
    0 4 19 99785.8
    0 4 19 98239.1
    0 4 -19 96008.6
    0 -4 -20 23138.5
    0 4 20 23609.3
    0 4 20 21933.5
    0 4 -20 21542.1
    0 -4 20 20827.7
    0 -4 -20 23479.3
    0 -4 20 23389.7
    0 -4 21 810.407
    0 -4 -21 1184.3
    0 -4 21 1066.3
    0 4 21 1180.43
    0 4 21 1628.29
    0 4 -21 678.492
    0 -4 -22 809.848
    0 -4 22 538.051
    0 4 22 671.773
    0 4 -22 487.962
    0 4 22 437.191
    0 -4 22 663.452
    0 4 -23 39405.9
    0 4 23 41794.5
    0 -4 23 42661.7
    0 4 23 42030.6
    0 -4 -23 41587
    0 4 24 11753.7
    0 4 -24 11102.5
    0 -4 -24 12286.6
    0 4 24 11053.6
    0 -4 24 10538
    0 4 -25 17011.9
    0 -4 25 17054.5
    0 4 25 17499.4
    0 -4 -25 18259.4
    0 4 25 16657.5
    0 4 26 3886.76
    0 -4 -26 4813.84
    0 4 -26 3731.12
    0 4 26 4557.38
    0 -4 26 3654.01
    0 4 -26 3732.88
    0 4 -27 703.731
    0 -4 27 312.424
    0 4 27 1247.25
    0 4 27 972.996
    0 4 -27 1326.69
    0 -4 -27 1451.14
    0 -4 -28 3817.76
    0 4 28 3191.58
    0 4 -28 3252.43
    0 -4 28 3346.51
    0 4 -28 3688.94
    0 -4 -29 12891.4
    0 4 -29 11938.9
    0 4 -29 12574.5
    0 -4 29 11846.7
    0 4 29 12855.5
    0 -4 30 7035.79
    0 4 -30 7631.42
    0 -4 -30 7559.52
    0 4 30 7501.59
    0 4 -30 6602.27
    0 -4 31 1059.49
    0 4 -31 1259.36
    0 -4 -31 1883.34
    0 4 -31 2177.82
    0 4 31 1440.81
    0 4 -32 3746.96
    0 -4 -32 3976.16
    0 -4 32 3085.75
    0 4 32 3042.25
    0 4 33 1152.04
    0 -4 33 958.089
    0 -4 -33 772.47
    0 4 -33 1221.6
    0 4 34 4854.16
    0 -4 -34 4442.76
    0 4 -34 4235.21
    0 -4 34 5409.21
    0 4 -35 463.173
    0 4 35 308.787
    0 -4 35 537.392
    0 -4 -35 893.992
    0 -4 -36 91.8362
    0 -4 -36 4.25299
    0 4 36 356.093
    0 5 0 659.126
    0 -5 0 278.381
    0 5 0 30.8915
    0 5 0 172.438
    0 -5 0 -15.5943
    0 -5 0 696.944
    0 -5 1 18219.1
    0 -5 1 18925.4
    0 -5 -1 19447.6
    0 5 -1 18481.4
    0 -5 -1 18940.3
    0 5 1 17464.9
    0 5 -1 18862.1
    0 5 1 18757.3
    0 -5 1 18603.8
    0 5 -1 18822.1
    0 -5 -1 18235.5
    0 5 1 18718.4
    0 -5 2 27387.6
    0 -5 -2 31165.3
    0 -5 2 28764.7
    0 5 2 29230.1
    0 5 2 29209.2
    0 5 -2 27594.7
    0 5 -2 26611.4
    0 -5 2 27897.1
    0 -5 -2 28137.1
    0 -5 -2 26726.2
    0 5 -2 27668.6
    0 -5 2 27569.9
    0 5 2 26391.1
    0 -5 3 2067.87
    0 -5 3 1160.75
    0 5 3 1147.72
    0 5 3 1577.04
    0 -5 3 1392.15
    0 -5 -3 1929.72
    0 -5 3 1192.52
    0 5 -3 1435.88
    0 -5 -3 1417.79
    0 5 -3 1898.62
    0 5 -3 1340.11
    0 5 3 1623.07
    0 -5 -3 1706.24
    0 -5 4 348.797
    0 -5 -4 548.909
    0 5 -4 207.309
    0 -5 -4 291.64
    0 5 4 262.42
    0 5 -4 359.911
    0 5 4 193.112
    0 -5 4 516.579
    0 -5 4 1425.67
    0 5 4 174.009
    0 -5 4 840.981
    0 -5 -4 1216.09
    0 5 -4 711.819
    0 5 -5 9540.62
    0 5 5 8628.24
    0 5 -5 9539.27
    0 -5 5 10084.7
    0 -5 5 9809.19
    0 -5 -5 10540.8
    0 -5 -5 8296.61
    0 -5 -5 9162.93
    0 5 5 8443.57
    0 -5 5 8720.45
    0 5 5 7985.24
    0 5 -5 9467.84
    0 -5 5 8789.89
    0 -5 6 29984.6
    0 5 6 29154.3
    0 -5 -6 28803
    0 5 -6 30581.3
    0 -5 6 32731.8
    0 5 6 28300
    0 -5 -6 29764.3
    0 5 -6 28320.3
    0 -5 6 29998.4
    0 -5 6 29570.6
    0 5 6 29015.7
    0 5 7 36917.4
    0 5 7 33980.8
    0 -5 -7 38734
    0 5 7 36968.9
    0 5 -7 38776.6
    0 -5 7 43403.1
    0 -5 7 36135.1
    0 -5 -7 36157.2
    0 -5 7 39959.4
    0 5 -7 38101.6
    0 -5 7 36660.8
    0 -5 -8 14822.1
    0 5 8 14773.9
    0 -5 8 16736.1
    0 5 8 14442.5
    0 -5 8 14220.5
    0 5 -8 14883.6
    0 5 -8 16127.6
    0 5 8 15669
    0 -5 8 16200.7
    0 -5 -8 15326.1
    0 -5 8 14442.7
    0 -5 -9 8419.94
    0 -5 9 8900.99
    0 5 -9 8274.03
    0 -5 9 7596.73
    0 5 9 8081.67
    0 -5 9 9072.31
    0 -5 9 7761.68
    0 5 9 8690.8
    0 5 9 7402.87
    0 5 -9 9452.41
    0 -5 -9 9173.98
    0 5 10 23115.1
    0 -5 10 22695.2
    0 5 10 21738.1
    0 5 -10 23700.2
    0 -5 10 24232.5
    0 5 10 23177.5
    0 -5 -10 24040.3
    0 5 -10 25569.7
    0 -5 10 23228.5
    0 -5 10 21971.2
    0 -5 -10 24605.8
    0 -5 -11 39793.7
    0 -5 11 40456.7
    0 -5 -11 43329.3
    0 -5 11 40114.5
    0 -5 11 41004.1
    0 5 11 39737.4
    0 5 -11 41383.2
    0 5 11 41624.7
    0 5 11 41198.6
    0 5 -11 42633.7
    0 -5 11 41269.9
    0 -5 -12 49343
    0 -5 -12 43476.7
    0 -5 12 46523.2
    0 -5 12 49138.2
    0 5 12 45507.3
    0 5 -12 46740.9
    0 -5 12 45770.6
    0 -5 -12 46721.1
    0 5 12 46001.9
    0 -5 -12 42569.4
    0 -5 12 45113.2
    0 5 -12 49436.5
    0 5 12 45626.7
    0 -5 13 49974.8
    0 -5 -13 50747
    0 5 13 48937.8
    0 -5 -13 46625.7
    0 5 -13 50904
    0 -5 13 47997.8
    0 5 13 48857.6
    0 -5 13 47778.1
    0 -5 -13 49289.1
    0 5 -13 49742.6
    0 5 13 47822.6
    0 -5 13 48621.1
    0 5 14 2125.37
    0 5 -14 2002.94
    0 -5 14 2272.55
    0 5 14 2067.45
    0 5 -14 2600.22
    0 -5 14 2025.81
    0 -5 -14 2314.1
    0 -5 -14 2062.51
    0 -5 14 2478.23
    0 -5 -14 2538.23
    0 -5 -15 510.385
    0 -5 -15 177.026
    0 5 -15 192.831
    0 -5 15 224.644
    0 5 15 99.0003
    0 -5 -15 317.064
    0 5 15 110.471
    0 -5 15 344.692
    0 -5 15 144.428
    0 5 -15 312.969
    0 -5 16 47449.6
    0 -5 -16 50428.3
    0 5 -16 49973.8
    0 -5 16 47345.5
    0 5 16 50117.9
    0 -5 16 45897
    0 -5 -16 53420.7
    0 5 -16 49898.3
    0 5 16 53033.1
    0 -5 -17 59663.4
    0 -5 -17 61551.8
    0 5 17 58447.7
    0 5 17 60914.5
    0 5 -17 58171.2
    0 -5 17 59055.7
    0 -5 17 55972.7
    0 -5 17 55944.7
    0 5 -17 58687.3
    0 -5 -18 16893.3
    0 5 -18 15704
    0 5 18 14715.6
    0 -5 18 14977.8
    0 -5 18 14140.6
    0 5 -18 14592.9
    0 -5 -18 15176.7
    0 5 -19 45741.2
    0 -5 -19 47847
    0 -5 -19 48203.6
    0 -5 19 45696
    0 -5 19 46502.9
    0 5 19 46976.3
    0 -5 -20 34363.9
    0 -5 20 32768
    0 5 20 34266.6
    0 5 -20 33158.9
    0 -5 21 6988.98
    0 5 -21 6301.49
    0 5 21 6950.14
    0 -5 -21 8052.76
    0 5 22 52190.2
    0 5 -22 52187.1
    0 -5 22 50221.4
    0 -5 -22 55900
    0 5 -23 66296.2
    0 -5 23 65121.1
    0 5 23 69037.5
    0 -5 -23 69878.8
    0 -5 24 1239.52
    0 5 -24 1229.9
    0 -5 -24 1373.6
    0 5 24 1780.3
    0 5 -25 17356.1
    0 -5 25 17683.3
    0 -5 -25 19617.4
    0 5 25 18969.6
    0 -5 26 46841.1
    0 -5 -26 52413.2
    0 5 -26 49186.6
    0 5 26 49718.4
    0 5 -26 52868.1
    0 -5 -27 15294.7
    0 5 -27 14196.1
    0 -5 27 14821
    0 5 27 15660.1
    0 5 -27 14942.8
    0 5 -28 27482.9
    0 5 28 25841.4
    0 -5 28 24667.8
    0 -5 -28 28649.3
    0 5 -28 25977.5
    0 -5 -29 70958.1
    0 5 -29 70551.4
    0 -5 29 63109.9
    0 5 29 64413.6
    0 5 -29 64937.2
    0 5 -30 16684.3
    0 5 -30 15830.2
    0 5 30 15970.2
    0 -5 30 15170
    0 -5 -30 16815.2
    0 5 -31 3545.24
    0 -5 -31 3792.76
    0 5 31 3206.33
    0 -5 31 3157.76
    0 -5 32 42145.6
    0 5 32 42021.2
    0 5 -32 47167.4
    0 -5 -32 44454.6
    0 -5 33 28605.3
    0 -5 -33 29201
    0 5 33 27131.1
    0 5 -33 31258.4
    0 5 34 1647.67
    0 -5 -34 1703.62
    0 5 -34 1718.14
    0 -5 34 1672.63
    0 5 35 28504.3
    0 -6 0 572513
    0 -6 0 543936
    0 6 0 567192
    0 -6 0 543295
    0 6 0 562889
    0 -6 -1 29308.3
    0 6 -1 30564
    0 6 -1 30276.9
    0 6 1 30672.5
    0 -6 -1 31263.3
    0 6 1 28362.2
    0 -6 1 31783
    0 -6 1 31728.1
    0 6 1 30120.3
    0 6 -1 28073.2
    0 -6 1 30320.8
    0 -6 -1 29765.2
    0 -6 -2 41190.6
    0 6 2 37160.7
    0 -6 -2 38088.1
    0 6 -2 38097.6
    0 -6 2 38248.6
    0 -6 2 38218.2
    0 6 -2 38142.6
    0 6 -2 38123
    0 -6 2 38110.4
    0 6 2 39871.7
    0 6 2 39921.4
    0 -6 -3 60413.6
    0 6 -3 53451
    0 -6 3 54135.7
    0 -6 3 52532.4
    0 -6 -3 58190.1
    0 6 -3 50705.9
    0 -6 -3 52811.7
    0 -6 3 52399.7
    0 -6 3 54203
    0 6 3 53934.1
    0 6 -3 52441.1
    0 6 3 56101.1
    0 6 3 52148.3
    0 -6 4 214745
    0 6 -4 210139
    0 6 -4 209380
    0 6 4 208739
    0 -6 4 213724
    0 6 -4 198587
    0 -6 -4 212349
    0 -6 -4 218970
    0 -6 -4 199098
    0 6 4 208565
    0 -6 4 218308
    0 6 4 193712
    0 -6 4 215650
    0 -6 5 7101.79
    0 -6 -5 10040.5
    0 -6 5 7914.72
    0 6 5 8296.41
    0 -6 5 9109.82
    0 6 -5 9513.96
    0 -6 -5 7290.76
    0 -6 5 10254.3
    0 -6 -5 9464.57
    0 6 -5 7910.49
    0 6 5 10118
    0 6 5 8108.86
    0 6 -5 8456.05
    0 -6 -6 284430
    0 6 6 272619
    0 6 -6 286726
    0 -6 6 289563
    0 -6 6 292673
    0 -6 6 276065
    0 6 -6 262395
    0 6 6 267848
    0 -6 -6 258896
    0 -6 -6 290483
    0 6 -6 280301
    0 -6 6 278647
    0 6 6 255613
    0 6 7 25176.7
    0 -6 7 25969.5
    0 -6 7 25384.3
    0 -6 7 24887.1
    0 -6 -7 26038
    0 6 -7 25395.1
    0 -6 -7 26946.8
    0 -6 7 28841.3
    0 6 7 23377
    0 6 -7 26142.1
    0 6 -7 26202.8
    0 6 7 23738.7
    0 -6 -8 1814.04
    0 -6 8 2007.48
    0 -6 8 1919.3
    0 -6 8 3976.6
    0 6 -8 1770.28
    0 6 8 1692.15
    0 6 8 2237.48
    0 -6 8 4015
    0 -6 -8 2703.39
    0 6 8 1790.34
    0 6 -8 1637.05
    0 -6 -9 43603.2
    0 -6 -9 43031.3
    0 -6 9 44791.5
    0 6 -9 42912.6
    0 -6 9 42080.2
    0 6 9 39731.5
    0 6 9 40437.7
    0 -6 9 41308.2
    0 6 9 41462.5
    0 6 -9 44751.5
    0 -6 9 45284.8
    0 -6 10 270517
    0 -6 -10 248486
    0 6 10 250712
    0 -6 10 249154
    0 6 10 241973
    0 -6 -10 249412
    0 -6 10 245292
    0 6 10 253232
    0 6 -10 277306
    0 6 -10 252431
    0 -6 10 260379
    0 -6 -11 481.493
    0 6 11 335.453
    0 -6 11 683.399
    0 6 -11 817.44
    0 6 11 253.071
    0 -6 11 166.171
    0 -6 11 141.898
    0 6 -11 491.104
    0 -6 -11 503.423
    0 -6 11 651.028
    0 6 11 427.052
    0 6 12 56811
    0 6 -12 58458.7
    0 6 12 59537.4
    0 -6 12 56215.7
    0 6 -12 63152.7
    0 -6 12 59259.7
    0 -6 12 62670.2
    0 -6 12 54391.3
    0 6 12 58187.3
    0 -6 -12 57631.4
    0 -6 -12 62681.5
    0 6 13 27109.9
    0 -6 13 32537.9
    0 6 -13 29734.3
    0 -6 -13 28016.3
    0 -6 13 26800.2
    0 -6 13 29247.2
    0 -6 -13 31633.7
    0 6 13 28553.2
    0 -6 13 27152.7
    0 6 13 28231.6
    0 6 -13 30650.9
    0 6 14 54820.7
    0 6 14 55202.4
    0 -6 -14 58626.3
    0 -6 -14 56207.6
    0 -6 14 54228.1
    0 -6 14 53651.4
    0 6 -14 57087.5
    0 6 14 56193.6
    0 -6 14 57875.9
    0 6 -14 60353.1
    0 -6 14 61808.8
    0 -6 15 17161.5
    0 -6 15 17510.1
    0 6 15 18572.5
    0 6 -15 19247.6
    0 -6 -15 22096.2
    0 -6 15 21621.4
    0 6 -15 19208.2
    0 -6 -15 20204.7
    0 6 15 18540.5
    0 6 -16 102920
    0 -6 -16 108442
    0 6 16 102995
    0 -6 16 106221
    0 -6 -16 101518
    0 -6 16 96598.8
    0 6 -16 101623
    0 6 16 98221.9
    0 -6 16 98422.6
    0 6 -17 1788.69
    0 6 17 1680.08
    0 -6 17 2268.47
    0 -6 -17 1752.17
    0 -6 17 2310.82
    0 6 17 1867.08
    0 6 -17 1611.33
    0 -6 -17 2198.79
    0 -6 -18 1184.24
    0 6 18 591.362
    0 -6 -18 1142.31
    0 6 -18 554.84
    0 6 -18 579.542
    0 -6 18 741.177
    0 6 -19 26598.4
    0 -6 19 25282.2
    0 6 19 26604.7
    0 -6 -19 25973.8
    0 -6 -19 28198.7
    0 6 20 66166.8
    0 -6 -20 65810.1
    0 -6 20 64007.9
    0 6 -20 64096
    0 6 21 6239.6
    0 -6 -21 8146.19
    0 6 -21 6184.31
    0 -6 21 7204.5
    0 6 -22 19457
    0 -6 -22 22277.6
    0 6 22 20904.6
    0 -6 22 20488.9
    0 6 -23 2504.5
    0 -6 -23 3641.16
    0 6 23 3243.84
    0 -6 23 2599.23
    0 -6 24 8191.37
    0 -6 -24 10412.2
    0 6 24 9413.96
    0 6 -24 8688.66
    0 -6 -25 17763.7
    0 -6 25 16035.7
    0 6 -25 15583.9
    0 6 25 16185.6
    0 6 26 18158.8
    0 6 -26 19350.9
    0 -6 26 18041.1
    0 -6 -26 18971
    0 6 -26 16925
    0 -6 27 4286.46
    0 -6 -27 5078.26
    0 6 27 4927.14
    0 6 -27 3922.96
    0 6 -27 5219.01
    0 -6 28 33.0649
    0 -6 -28 814.928
    0 6 -28 236.609
    0 6 28 550.704
    0 6 -28 49.6854
    0 -6 -29 2222.01
    0 6 -29 1435.6
    0 6 29 2224.59
    0 -6 29 2358.49
    0 6 -29 2072.4
    0 6 -30 8218.95
    0 -6 30 7094.4
    0 -6 -30 7597.94
    0 6 30 7474.08
    0 -6 -31 12758.4
    0 6 -31 13064
    0 -6 31 10636.3
    0 6 31 11547.6
    0 -6 32 707.274
    0 6 -32 1206.68
    0 6 32 1277.72
    0 -6 -32 800.958
    0 6 -33 2417.1
    0 6 33 2358.24
    0 -6 -33 3040.35
    0 -6 33 2777.45
    0 6 34 1418.78
    0 7 0 430.629
    0 -7 0 229.138
    0 -7 0 759.111
    0 -7 0 691.902
    0 7 0 793.058
    0 7 0 465.971
    0 -7 1 41955.5
    0 -7 1 37910.5
    0 7 1 37493.3
    0 7 1 37021.8
    0 7 -1 33071.8
    0 -7 1 39463.2
    0 -7 1 40300.8
    0 7 1 37065.3
    0 -7 -1 39975.6
    0 7 -1 36983.9
    0 -7 -1 38556.2
    0 7 -1 36972.6
    0 -7 -1 38439.1
    0 7 2 438.447
    0 -7 2 277.621
    0 -7 -2 441.189
    0 7 2 374.89
    0 -7 2 373.069
    0 -7 2 333.799
    0 7 2 238.923
    0 -7 -2 260.007
    0 7 -2 197.642
    0 7 -2 317.398
    0 -7 2 320.466
    0 -7 -2 250.124
    0 7 -2 418.253
    0 -7 3 289.095
    0 -7 3 348.242
    0 7 3 339.341
    0 7 3 47.9102
    0 -7 -3 367.64
    0 7 -3 151.945
    0 -7 -3 420.097
    0 7 -3 516.395
    0 7 3 268.143
    0 -7 3 209.279
    0 -7 -3 201.033
    0 7 -4 7051.41
    0 7 -4 7371.32
    0 -7 4 6912.96
    0 7 4 6907.76
    0 7 4 7211.37
    0 -7 -4 7204.88
    0 7 4 6835.66
    0 -7 4 7093.85
    0 -7 -4 6681.01
    0 -7 4 7920.36
    0 7 -4 7185.59
    0 -7 4 6795.35
    0 -7 -4 6890.3
    0 -7 5 53875.7
    0 7 5 48823.1
    0 -7 5 51621.8
    0 7 -5 51009.3
    0 7 5 50493.7
    0 -7 5 53561
    0 -7 -5 51559.6
    0 -7 5 54189.1
    0 7 5 50252.5
    0 -7 -5 53179.6
    0 -7 -5 51770
    0 7 -5 53133.2
    0 7 6 16665.2
    0 7 6 15948.8
    0 7 -6 16979.6
    0 -7 -6 16699.6
    0 -7 6 16554.8
    0 7 -6 16165.2
    0 7 6 16477.9
    0 -7 -6 15387.1
    0 -7 6 16940.9
    0 7 -6 17358
    0 -7 -6 16935.3
    0 -7 6 16055.3
    0 -7 6 17001.8
    0 7 7 12504.7
    0 7 -7 12655.1
    0 -7 -7 12695.2
    0 -7 7 13205.7
    0 7 7 12970.9
    0 -7 7 12655.2
    0 7 -7 13096.9
    0 7 7 12382.4
    0 7 -7 12401.7
    0 -7 7 13115.5
    0 -7 7 12385.3
    0 -7 -7 13176.5
    0 -7 8 993.676
    0 7 -8 1005.77
    0 -7 8 1311.68
    0 -7 8 1045.5
    0 -7 -8 1098.27
    0 -7 -8 828.018
    0 7 8 1119.04
    0 7 8 983.173
    0 7 -8 997.605
    0 7 -8 883.913
    0 -7 8 790.375
    0 7 8 849.927
    0 7 9 12114.4
    0 -7 9 12938.8
    0 -7 -9 12619.6
    0 -7 -9 12637.8
    0 7 -9 12637.2
    0 -7 9 11959.4
    0 -7 9 12859.5
    0 7 9 12370.5
    0 7 -9 12943.2
    0 7 -9 13083.1
    0 -7 9 12117.5
    0 7 9 12868.3
    0 -7 10 46532.7
    0 7 10 40865.2
    0 -7 10 44774.6
    0 7 10 41970.3
    0 -7 10 42272.1
    0 7 10 41049.6
    0 7 -10 43241.5
    0 7 -10 43950.4
    0 7 -10 45723.6
    0 -7 -10 41581.1
    0 -7 10 42234
    0 -7 -10 42545
    0 -7 11 26837.5
    0 7 -11 29496.3
    0 7 11 26119.4
    0 -7 11 27937.5
    0 -7 -11 26716.4
    0 7 -11 27374.5
    0 7 11 25276.8
    0 -7 -11 26697.5
    0 7 11 27813.8
    0 -7 11 30282.9
    0 -7 -12 23512.4
    0 -7 12 23599.1
    0 7 12 23612.5
    0 7 -12 26318.7
    0 -7 12 24077.5
    0 -7 -12 23455.4
    0 7 12 22964.9
    0 -7 12 24400.1
    0 7 12 22471.4
    0 -7 12 23389.2
    0 7 -12 22918.2
    0 -7 13 1210.4
    0 -7 13 980.311
    0 7 -13 1793.37
    0 7 13 1665.59
    0 -7 13 1044.46
    0 -7 -13 1436.6
    0 -7 13 1072.12
    0 7 13 1178.84
    0 7 13 1590.06
    0 -7 -13 1660.44
    0 7 -13 1304.06
    0 -7 14 23621.8
    0 -7 -14 23575.6
    0 7 -14 23549.1
    0 7 14 22458.4
    0 7 -14 24199.3
    0 -7 14 22326.8
    0 7 14 23225.6
    0 -7 -14 21923.7
    0 -7 14 20929.2
    0 -7 14 21902.1
    0 7 14 23237.2
    0 -7 -15 19953.7
    0 -7 15 19571.2
    0 -7 -15 19080.1
    0 7 15 16932.4
    0 7 -15 19017.1
    0 7 15 18838.8
    0 -7 15 19411.1
    0 7 -15 20211.3
    0 -7 15 17504.7
    0 7 15 19345.5
    0 -7 -16 77470.2
    0 7 16 80314.4
    0 -7 16 72665
    0 -7 -16 76648.1
    0 7 -16 76834.6
    0 -7 16 81251.4
    0 7 -16 76850
    0 7 16 73664.2
    0 7 -17 1524.37
    0 -7 17 1607.39
    0 7 17 1884.83
    0 7 -17 1782.83
    0 -7 -17 2135.25
    0 7 17 2369.82
    0 -7 17 1917.74
    0 -7 -17 1983.38
    0 -7 -18 3302.12
    0 7 -18 3246.01
    0 7 18 3336.79
    0 7 -18 2957.46
    0 -7 -18 3173.32
    0 -7 18 3609.08
    0 7 19 6488.85
    0 7 -19 6387.14
    0 -7 19 7347.99
    0 -7 -19 6573.42
    0 -7 -19 6698.1
    0 -7 -20 77982
    0 7 20 77869.6
    0 -7 20 82623.4
    0 7 -20 77694.6
    0 -7 -21 5416.65
    0 7 21 6105.53
    0 -7 21 6536.98
    0 7 -21 6195.33
    0 7 -22 58263.2
    0 -7 -22 58601.1
    0 -7 22 58492
    0 7 22 57360.1
    0 7 23 173.249
    0 7 -23 112.204
    0 -7 -23 684.193
    0 -7 23 120.953
    0 7 -24 7366.41
    0 -7 -24 7866.02
    0 -7 24 8417.39
    0 7 24 8511.22
    0 7 25 7091.09
    0 -7 -25 7878.88
    0 7 -25 7646.41
    0 -7 25 8004.22
    0 7 26 85806.7
    0 -7 26 91008.6
    0 7 -26 97627.9
    0 7 -26 85739.6
    0 -7 -26 93532
    0 -7 -27 901.337
    0 7 -27 1072.87
    0 7 27 1220.35
    0 -7 27 935.183
    0 7 -27 1546.68
    0 -7 -28 23597.2
    0 -7 28 20825.3
    0 7 -28 22848.4
    0 7 28 21481.7
    0 -7 -29 1348.59
    0 7 29 1727.45
    0 -7 29 1288.8
    0 7 -29 1337.2
    0 -7 30 29151.8
    0 7 30 30204.4
    0 7 -30 33709.5
    0 -7 -30 29641.6
    0 7 -31 2885.68
    0 7 31 2037.35
    0 -7 31 2066.48
    0 -7 -31 2632.91
    0 -7 -32 69311.9
    0 7 32 67446
    0 8 0 186433
    0 8 0 180219
    0 -8 0 189668
    0 -8 0 183461
    0 -8 0 190425
    0 8 0 186783
    0 -8 -1 28335.2
    0 -8 1 25401
    0 8 1 27188.9
    0 8 -1 25369.1
    0 8 1 26519.5
    0 -8 1 26796.2
    0 8 -1 26550
    0 -8 -1 26491.1
    0 -8 1 26534.6
    0 8 1 27069.9
    0 -8 -1 27849.8
    0 -8 1 27414.1
    0 8 -1 26205.3
    0 -8 -2 23713
    0 -8 2 23753.8
    0 8 2 22443.9
    0 8 -2 22589.6
    0 8 2 22242.6
    0 8 -2 23954.8
    0 8 -2 22944.4
    0 8 2 22942.7
    0 -8 -2 23891.1
    0 -8 2 23150.6
    0 -8 -2 24733.1
    0 -8 2 22638.4
    0 -8 2 22528
    0 -8 3 61905.1
    0 -8 3 61886.7
    0 8 -3 59713
    0 -8 -3 64120.4
    0 8 3 61701.4
    0 8 -3 61442.2
    0 8 3 62165.6
    0 -8 3 60262.9
    0 -8 3 61875.3
    0 -8 -3 63805.3
    0 -8 -3 62551.4
    0 8 3 62209.8
    0 8 -3 61967.7
    0 -8 -4 70674.8
    0 -8 4 69698.2
    0 -8 4 67159.6
    0 8 4 67796.3
    0 8 4 66637.8
    0 -8 4 70969.9
    0 -8 -4 70008.5
    0 -8 -4 69454.2
    0 8 -4 68150.4
    0 8 4 69805.8
    0 8 -4 68073.9
    0 -8 4 67275.1
    0 8 -4 66136.2
    0 8 -5 1219.45
    0 -8 5 764.017
    0 8 5 391.056
    0 8 5 1677.71
    0 -8 -5 396.683
    0 -8 5 71.7592
    0 8 -5 1190.3
    0 8 5 967.199
    0 -8 -5 596.069
    0 -8 5 162.887
    0 -8 5 893.673
    0 -8 -5 349.028
    0 8 -5 946.639
    0 8 -6 144632
    0 -8 -6 149289
    0 -8 6 144310
    0 8 -6 148211
    0 8 6 141696
    0 -8 6 150638
    0 8 6 140641
    0 -8 -6 151272
    0 8 6 143860
    0 -8 6 146498
    0 8 -6 146448
    0 -8 6 149403
    0 8 7 60145.2
    0 8 -7 62764.7
    0 -8 7 61807.6
    0 -8 7 62618
    0 8 7 59497.2
    0 8 -7 61762.4
    0 -8 7 63816.5
    0 -8 7 60834.5
    0 -8 -7 66837.9
    0 -8 -7 63026.1
    0 8 -7 60267.2
    0 8 7 61339.2
    0 8 -8 264.119
    0 -8 8 635.239
    0 8 -8 522.16
    0 8 8 653.425
    0 -8 -8 855.913
    0 -8 -8 775.965
    0 8 8 528.887
    0 -8 8 633.192
    0 -8 8 255.524
    0 8 8 1151.35
    0 -8 8 1156.41
    0 8 -8 1273.17
    0 8 9 17598.4
    0 8 -9 18144.5
    0 -8 -9 17538.1
    0 8 -9 19271.1
    0 8 -9 18510.3
    0 -8 9 17974.5
    0 8 9 18489.5
    0 -8 9 18206.5
    0 -8 -9 17476.7
    0 -8 9 18104.7
    0 8 9 17814.7
    0 -8 9 17509.6
    0 -8 10 91409.1
    0 8 10 87852.6
    0 8 -10 90123.6
    0 -8 -10 89669.6
    0 -8 10 89186.4
    0 8 10 87198.8
    0 8 -10 89806.3
    0 -8 -10 89605.1
    0 -8 10 94903.8
    0 -8 10 91652.6
    0 8 10 87276
    0 8 -10 92752
    0 -8 11 23692.9
    0 8 11 23871.3
    0 -8 -11 24150.6
    0 8 -11 24512
    0 8 -11 24892.8
    0 8 -11 24241.9
    0 -8 -11 24327.8
    0 8 11 24250.7
    0 -8 11 23153.2
    0 -8 11 24290.4
    0 8 11 23407.5
    0 -8 11 25827.4
    0 8 12 70731.4
    0 -8 12 73154.5
    0 8 12 71217.6
    0 8 12 73075.7
    0 8 -12 77622
    0 8 -12 73213.6
    0 -8 12 72444.2
    0 8 -12 73046.6
    0 -8 -12 72936.8
    0 -8 -12 73093
    0 -8 12 79581.1
    0 -8 -13 35832.8
    0 8 13 33028.8
    0 8 13 35115.1
    0 8 -13 39680.6
    0 8 -13 36225.3
    0 -8 -13 35762.6
    0 -8 13 41297.7
    0 8 13 34953.2
    0 8 -13 34871.8
    0 -8 13 35856.1
    0 -8 -14 10566.5
    0 8 14 10405.8
    0 -8 -14 11296.5
    0 8 -14 10729.3
    0 -8 14 11416.5
    0 8 -14 11735.3
    0 -8 14 11008.1
    0 8 14 11452.9
    0 8 14 10405.2
    0 8 15 1447.09
    0 8 -15 749.525
    0 -8 -15 1070.92
    0 8 15 1269.89
    0 8 -15 1207.57
    0 -8 -15 1122.16
    0 -8 15 782.177
    0 8 15 972.724
    0 -8 15 990.503
    0 8 -16 62925.5
    0 8 16 59428.9
    0 8 -16 66781
    0 8 16 62741.3
    0 -8 -16 61618.5
    0 -8 -16 63334.5
    0 8 16 60702.5
    0 -8 16 64554.3
    0 -8 16 64031.3
    0 8 -17 37469.3
    0 -8 -17 35484
    0 -8 -17 36278.6
    0 8 17 37830.3
    0 8 -17 35349.8
    0 -8 17 34706.2
    0 8 17 35433.7
    0 -8 17 38527
    0 8 -18 13688
    0 -8 -18 14107
    0 -8 18 14860.8
    0 8 18 14008.4
    0 8 -18 13436.7
    0 -8 -18 14009.4
    0 8 -19 5256.19
    0 8 19 4974.78
    0 -8 19 5304.04
    0 -8 -19 5968.31
    0 -8 -19 5281.15
    0 -8 -20 14930.3
    0 8 -20 14437.2
    0 8 20 15420.7
    0 -8 20 15196.9
    0 -8 21 15767.2
    0 -8 -21 14187.5
    0 8 -21 14695.4
    0 8 21 15632.7
    0 -8 22 28739.4
    0 -8 -22 28259.4
    0 8 -22 27570.2
    0 8 22 28570.7
    0 -8 -23 22910.3
    0 8 -23 22354.8
    0 -8 23 22878
    0 8 23 23631.1
    0 -8 -24 2619.57
    0 -8 24 2194.15
    0 8 24 2246.24
    0 8 -24 1872.75
    0 8 -25 2752.13
    0 8 25 2991.09
    0 -8 25 3342.27
    0 -8 -25 3661.25
    0 8 -25 3944.35
    0 8 26 9495.16
    0 8 -26 10593.6
    0 8 -26 8987.55
    0 -8 -26 10622.2
    0 -8 26 9756.08
    0 -8 -27 19117.3
    0 8 -27 19745.9
    0 8 27 18892.1
    0 -8 27 21062.1
    0 8 -28 11713.6
    0 -8 28 11993.2
    0 8 28 11698.7
    0 -8 -28 11093.6
    0 8 -29 816.59
    0 8 29 866.962
    0 -8 -29 573.45
    0 -8 29 780.999
    0 -8 30 316.402
    0 -8 -30 488.66
    0 8 -30 1012.92
    0 8 30 648.289
    0 8 31 15147.3
    0 -9 0 187.067
    0 -9 0 322.519
    0 -9 0 -7.14328
    0 9 0 262.778
    0 9 0 305.003
    0 -9 0 147.277
    0 9 0 198.683
    0 -9 -1 6272.89
    0 9 -1 6353.72
    0 -9 -1 6736.87
    0 9 -1 5927.89
    0 -9 -1 6355.05
    0 9 1 6021.92
    0 -9 1 5883.91
    0 -9 1 6285.88
    0 -9 1 5978.06
    0 9 -1 5899.79
    0 -9 1 6138.12
    0 9 1 6087.8
    0 9 1 5735.2
    0 9 -2 24371.6
    0 -9 -2 22645.2
    0 9 -2 22840.1
    0 -9 2 24865.7
    0 -9 -2 25817.1
    0 -9 2 23532.6
    0 9 2 23645.7
    0 9 -2 23153.2
    0 9 2 22840.2
    0 9 2 24145.3
    0 -9 2 23226.6
    0 -9 -2 23340.3
    0 -9 2 24036.7
    0 -9 -3 7045.91
    0 -9 3 6181.4
    0 -9 3 6905.41
    0 9 -3 6619.72
    0 9 3 7072.91
    0 9 3 6690.6
    0 -9 3 5968.93
    0 9 -3 6293.63
    0 -9 -3 7127.97
    0 9 -3 6599.21
    0 9 3 6962.92
    0 -9 3 6735.07
    0 -9 4 19668.7
    0 9 4 19177.5
    0 9 4 19828
    0 -9 -4 21587.8
    0 -9 4 20285.4
    0 -9 4 20586.1
    0 9 -4 19727.2
    0 9 4 20343.3
    0 9 -4 20095.2
    0 -9 -4 19783.6
    0 -9 4 19978.9
    0 9 -4 19962.8
    0 9 -5 16574.4
    0 9 5 15894
    0 9 -5 17256.7
    0 -9 5 18777.6
    0 -9 5 16777.1
    0 9 -5 16641.4
    0 9 5 16231.4
    0 9 5 16119.8
    0 -9 5 16587.4
    0 -9 5 16729.8
    0 -9 -5 16790.2
    0 -9 -5 16390.4
    0 9 -6 1021.31
    0 9 6 1421.59
    0 -9 -6 816.686
    0 9 -6 1089.32
    0 -9 6 933.776
    0 9 -6 827.203
    0 -9 -6 648.965
    0 -9 6 1155.05
    0 9 6 1002.39
    0 9 6 863.631
    0 -9 6 1251.76
    0 -9 6 1047.13
    0 9 -7 1511.57
    0 -9 7 1347.77
    0 -9 7 932.515
    0 9 -7 1283.07
    0 -9 7 655.146
    0 -9 -7 935.484
    0 9 7 875.848
    0 -9 7 941.205
    0 9 7 1242.02
    0 9 7 1174.85
    0 -9 -7 1058.56
    0 9 -7 1321.88
    0 -9 -8 50848.4
    0 -9 8 50870.1
    0 -9 -8 50972.3
    0 9 8 50091.5
    0 9 8 50507.2
    0 9 -8 49233.8
    0 -9 8 48808.8
    0 9 -8 50666.2
    0 9 -8 50351.5
    0 -9 8 48627.1
    0 -9 8 51081.6
    0 9 8 48202.2
    0 -9 9 38345.6
    0 9 9 39660.5
    0 9 -9 39197
    0 9 -9 37791.2
    0 -9 -9 42974.6
    0 -9 9 38294
    0 -9 -9 41073.8
    0 9 9 38845.9
    0 9 9 39702.5
    0 -9 9 40309.8
    0 9 -9 38095.9
    0 -9 -10 27458.5
    0 -9 10 23843.8
    0 9 10 24199.7
    0 9 10 25167.6
    0 9 -10 24812.5
    0 9 -10 24196.3
    0 -9 10 25061.3
    0 -9 10 24637.7
    0 -9 -10 26582.6
    0 9 -10 27035.3
    0 9 10 24398.2
    0 9 11 7781.98
    0 -9 -11 8264.06
    0 9 11 7587.65
    0 -9 11 7942.67
    0 9 11 7691.29
    0 9 -11 8267.85
    0 -9 -11 7596.92
    0 9 -11 7695.77
    0 9 -11 7803.61
    0 -9 11 7865.9
    0 9 -12 18384.2
    0 -9 12 17145.9
    0 9 12 18113.1
    0 -9 -12 19012.6
    0 9 -12 19385.1
    0 9 12 17966
    0 -9 -12 18976.4
    0 9 12 17577.7
    0 -9 12 19180.1
    0 9 -12 18586.9
    0 9 -13 41072.4
    0 9 -13 40792.8
    0 9 -13 39774.8
    0 9 13 40291.4
    0 9 13 39796.1
    0 -9 -13 39731.4
    0 -9 -13 38278.6
    0 -9 13 40187.8
    0 9 13 39324.6
    0 -9 13 41963.3
    0 -9 14 44848.8
    0 9 14 41876.2
    0 -9 -14 46304.5
    0 9 -14 47871.8
    0 -9 14 48249.2
    0 9 -14 43271.2
    0 9 -14 44227.3
    0 9 14 43757.4
    0 -9 -14 43316.6
    0 9 14 43045.8
    0 9 -15 19615.4
    0 9 -15 20898.2
    0 -9 -15 19044.9
    0 -9 15 21178.7
    0 9 15 18473.3
    0 9 15 19511.5
    0 -9 -15 19642
    0 -9 15 18869.1
    0 9 15 18229
    0 9 -15 20857.6
    0 -9 16 10312.3
    0 9 16 9807.83
    0 -9 -16 11678.8
    0 9 16 10126
    0 9 -16 9942.07
    0 -9 16 11218.1
    0 9 16 10000.4
    0 9 -16 10597.2
    0 9 -16 10511.9
    0 -9 -16 10069.1
    0 -9 -17 3541.73
    0 9 17 3723.94
    0 9 -17 3552.96
    0 -9 17 3192.62
    0 9 -17 4030.1
    0 9 17 3617.3
    0 -9 17 3284.39
    0 9 -17 4188.59
    0 -9 -17 2701.5
    0 9 17 3619.4
    0 9 -18 17214
    0 -9 18 16871.4
    0 -9 -18 17060.7
    0 9 -18 16389.6
    0 9 18 16972.1
    0 9 -18 16223.3
    0 -9 -18 16127.9
    0 -9 -19 44963.2
    0 9 19 41757.7
    0 9 -19 45197.3
    0 -9 -19 43769.5
    0 -9 19 44745.5
    0 9 20 31250.8
    0 -9 -20 32000.6
    0 -9 20 33852.5
    0 9 -20 33573.3
    0 -9 21 3241.32
    0 -9 -21 2459.23
    0 9 -21 2892.75
    0 9 21 2438.08
    0 9 22 3206.12
    0 -9 22 3282.1
    0 9 -22 3591.23
    0 -9 -22 4000.57
    0 9 23 30428.1
    0 9 -23 30628.3
    0 -9 23 30864.2
    0 -9 -23 31254.9
    0 9 24 14270
    0 -9 24 13176.8
    0 -9 -24 13156.8
    0 9 -24 12728.4
    0 9 -24 12274.2
    0 9 -25 34802.5
    0 -9 -25 33642.1
    0 9 25 32557.2
    0 -9 25 36075.3
    0 -9 -26 19722.4
    0 9 26 18518.3
    0 9 -26 20939.8
    0 -9 26 19800.8
    0 -9 -27 4334.91
    0 9 -27 4490.58
    0 9 27 3628.18
    0 -9 27 4008.53
    0 -9 28 809.614
    0 9 -28 808.216
    0 9 28 1052.36
    0 -9 -28 1283.43
    0 9 29 49338.4
    0 -9 -29 48108.6
    0 10 0 1682.08
    0 10 0 1706.13
    0 10 0 1257.29
    0 -10 0 2081.06
    0 -10 0 2602.62
    0 10 1 59492.7
    0 -10 -1 65229.9
    0 10 -1 60838.9
    0 10 -1 60978.9
    0 -10 1 59703
    0 -10 1 64657.9
    0 10 1 61997.4
    0 -10 1 62769.5
    0 -10 -1 62680
    0 -10 -1 60328.9
    0 10 -1 57954.1
    0 -10 1 61549
    0 10 1 59231.5
    0 10 2 2933.73
    0 -10 2 981.386
    0 10 2 2486.24
    0 10 2 2496.68
    0 10 -2 2337.3
    0 -10 2 2916.46
    0 -10 2 1142.99
    0 -10 2 2210.75
    0 -10 -2 3264.14
    0 -10 -2 1506.37
    0 10 -2 2651.09
    0 10 -2 2959.31
    0 -10 3 175601
    0 10 -3 169732
    0 10 3 176786
    0 10 3 176183
    0 -10 3 181704
    0 10 3 181541
    0 -10 -3 188698
    0 10 -3 177112
    0 -10 3 185185
    0 10 -3 180069
    0 -10 3 184307
    0 -10 -3 177745
    0 10 4 819.97
    0 -10 4 630.689
    0 10 -4 670.251
    0 10 4 1204.81
    0 -10 4 695.883
    0 -10 -4 1196.4
    0 -10 4 1004.01
    0 10 -4 821.945
    0 -10 -4 661.284
    0 -10 4 407.297
    0 10 -4 795.683
    0 10 4 1375.52
    0 10 -5 7546.86
    0 10 -5 9002
    0 -10 5 8536.07
    0 10 -5 7267.04
    0 -10 -5 8190.92
    0 -10 5 8291.47
    0 10 5 7769.83
    0 10 5 7451.42
    0 10 5 8627.17
    0 -10 -5 7969.15
    0 -10 5 7842.4
    0 -10 5 7628.43
    0 10 6 4188.43
    0 10 -6 5129.46
    0 -10 6 3715.16
    0 10 6 4902.17
    0 10 6 4616.03
    0 -10 6 3907.27
    0 -10 -6 4656.28
    0 -10 -6 4538.42
    0 -10 6 4726.5
    0 10 -6 4651.77
    0 10 -6 4764.28
    0 -10 6 4508.79
    0 -10 -7 106739
    0 10 7 107601
    0 10 -7 107668
    0 10 7 105749
    0 -10 7 106059
    0 10 -7 102266
    0 -10 7 105264
    0 10 7 106735
    0 -10 -7 109258
    0 -10 7 106877
    0 10 -7 106724
    0 10 -8 11979
    0 10 8 11613.4
    0 10 8 10900.5
    0 -10 8 11064.7
    0 10 -8 11402
    0 10 -8 10688
    0 -10 -8 12315.2
    0 -10 8 11485.3
    0 -10 -8 10729.9
    0 10 8 10835.2
    0 -10 9 101399
    0 10 9 101626
    0 10 -9 102776
    0 10 9 102421
    0 10 -9 102325
    0 -10 -9 106748
    0 -10 -9 106190
    0 10 -9 103819
    0 -10 9 106876
    0 10 9 101251
    0 10 10 1057.05
    0 10 -10 715.028
    0 10 -10 976.827
    0 10 10 1414.85
    0 10 -10 1007.83
    0 -10 10 718.086
    0 10 10 521.953
    0 -10 -10 638.858
    0 -10 10 591.666
    0 -10 -10 699.814
    0 -10 -11 24712.2
    0 10 11 24763.9
    0 10 11 24957.6
    0 10 -11 24587.8
    0 10 -11 23903
    0 10 -11 24294.6
    0 -10 11 24804.7
    0 -10 11 23595.2
    0 -10 -11 25757.8
    0 10 11 24914.5
    0 -10 12 19858.9
    0 -10 -12 19349.1
    0 10 -12 19066.8
    0 10 12 18702.9
    0 10 -12 18990.6
    0 -10 12 18076.4
    0 10 12 18965.9
    0 10 12 18626.8
    0 -10 -12 20130.3
    0 10 -12 19033.3
    0 10 13 81202.8
    0 10 -13 85316.4
    0 10 -13 80858.8
    0 10 -13 82196.5
    0 10 13 82749.3
    0 10 13 82961.5
    0 -10 13 81378.1
    0 -10 -13 83821.7
    0 -10 13 84481.5
    0 -10 -13 85505.5
    0 10 14 11071
    0 -10 -14 10871.4
    0 -10 14 10698.2
    0 10 -14 10997.2
    0 10 14 11135.6
    0 -10 14 11360.1
    0 -10 -14 12192.7
    0 10 14 11378.9
    0 10 -14 12257.3
    0 10 -14 11384.4
    0 -10 -15 3724.35
    0 10 -15 3548.57
    0 10 15 3232.39
    0 -10 15 3216.13
    0 10 -15 3649.05
    0 10 15 2988.75
    0 -10 -15 3142.05
    0 10 -15 3316.56
    0 -10 15 3652.24
    0 10 15 3245.11
    0 10 16 378.951
    0 -10 -16 556.905
    0 10 16 551.276
    0 -10 16 405.933
    0 10 -16 789.98
    0 10 -16 676.519
    0 -10 -16 1491
    0 10 -16 627.004
    0 10 16 644.409
    0 -10 16 871.437
    0 10 -17 33611.6
    0 -10 -17 31678.8
    0 10 17 29765.2
    0 10 -17 34418.3
    0 10 17 30800.7
    0 10 -17 32189.6
    0 -10 -17 31344.6
    0 -10 17 31109.4
    0 10 17 32067.6
    0 -10 -18 31802.5
    0 10 18 32117.1
    0 10 -18 32548.7
    0 10 -18 31409
    0 -10 -18 31406.1
    0 10 -18 32027.7
    0 -10 18 32462.2
    0 10 19 25465.8
    0 -10 -19 26560
    0 -10 -19 26113.3
    0 10 -19 24894
    0 -10 19 24903.2
    0 10 -19 25954.2
    0 10 -20 8338.66
    0 -10 -20 7892.68
    0 10 20 8455.37
    0 10 -20 8615.85
    0 -10 20 8513.41
    0 -10 21 1265.16
    0 10 -21 1044.95
    0 10 21 1330.67
    0 10 -21 998.987
    0 -10 -21 599.037
    0 -10 -22 7705.67
    0 10 -22 8175.95
    0 -10 22 8242.88
    0 10 -22 8135.86
    0 10 22 6629.42
    0 10 -22 7466.59
    0 10 23 21537.4
    0 10 -23 20830
    0 -10 23 20600.3
    0 10 -23 22098.2
    0 -10 -23 20772.5
    0 10 -23 20243.6
    0 -10 24 26623.2
    0 10 24 25088.8
    0 10 -24 23603.6
    0 10 -24 24910.6
    0 -10 -24 23085
    0 -10 25 4030.76
    0 10 -25 4638.84
    0 -10 -25 4293.93
    0 10 25 4781.47
    0 10 -25 3979.06
    0 -10 -26 104.309
    0 10 -26 -139.208
    0 10 26 -4.57925
    0 -10 26 -308.456
    0 -10 27 3372.23
    0 -10 -27 2888.4
    0 10 27 2589.64
    0 10 -27 2436.04
    0 11 0 131.049
    0 -11 0 228.319
    0 -11 0 106.508
    0 -11 0 -52.4319
    0 11 0 465.56
    0 -11 -1 7924.78
    0 11 1 7936.53
    0 -11 1 8060.52
    0 11 -1 7990.59
    0 11 1 7714.58
    0 11 -1 8228.79
    0 11 -1 8225.54
    0 -11 1 7350.89
    0 -11 -1 7814.38
    0 -11 1 7038.58
    0 11 1 7632.61
    0 -11 -1 7613.25
    0 11 -2 58839
    0 -11 -2 58397.7
    0 11 -2 60585.4
    0 -11 2 57349.9
    0 -11 -2 62452.7
    0 -11 -2 59396.2
    0 11 2 57785.1
    0 -11 2 58510.8
    0 11 -2 59630.2
    0 11 2 56453.7
    0 11 2 58138.6
    0 -11 2 60287.6
    0 11 -3 1477.77
    0 -11 3 752.02
    0 11 -3 760.847
    0 -11 -3 556.07
    0 -11 3 402.092
    0 11 -3 916.655
    0 -11 -3 838.13
    0 11 3 551.169
    0 -11 -3 674.516
    0 -11 3 527.616
    0 11 3 1265.36
    0 11 3 1245.16
    0 11 4 15249.7
    0 11 -4 15119.8
    0 11 4 14833.2
    0 -11 4 15873.6
    0 -11 -4 16321.6
    0 -11 4 16131.9
    0 11 4 15355.2
    0 -11 -4 15507.5
    0 11 -4 15766.7
    0 11 -4 15289.1
    0 11 5 5939.37
    0 11 -5 6268.69
    0 -11 5 6403.73
    0 11 5 7403.1
    0 11 -5 6921.73
    0 11 5 6252.56
    0 -11 -5 6165.86
    0 -11 5 5332.98
    0 11 -5 6026.11
    0 -11 -5 6402.22
    0 -11 5 6513.99
    0 -11 -6 26336.8
    0 11 6 27193.2
    0 -11 6 27425.2
    0 11 -6 26105.7
    0 11 -6 26265
    0 11 6 24761.1
    0 11 6 26023.3
    0 11 -6 25438.7
    0 -11 6 27312.1
    0 -11 -6 26187.7
    0 -11 7 13380.7
    0 -11 -7 12635.4
    0 11 -7 13686.9
    0 11 -7 13596
    0 11 7 12754.7
    0 11 7 13145
    0 11 -7 14210.3
    0 -11 -7 14001.1
    0 -11 7 12829
    0 11 7 14183.5
    0 -11 8 45177.8
    0 11 -8 43896.3
    0 11 8 44062.5
    0 11 8 43458.9
    0 11 8 44081.5
    0 -11 -8 45851.8
    0 -11 8 45439.1
    0 11 -8 43926.3
    0 -11 -8 45447
    0 11 -8 43102.3
    0 11 9 3368.66
    0 11 9 2547.14
    0 -11 -9 3249.58
    0 11 -9 3124.61
    0 11 9 3046.76
    0 -11 9 3200.58
    0 11 -9 3136.24
    0 -11 -9 3433.43
    0 -11 9 2965.78
    0 11 -9 3645.68
    0 11 10 63.1202
    0 -11 -10 548.003
    0 11 10 335.773
    0 11 10 292.308
    0 -11 10 366.085
    0 -11 -10 -18.5677
    0 11 -10 432.959
    0 -11 10 159.528
    0 11 -10 168.293
    0 11 -10 329.058
    0 11 -11 20833.1
    0 -11 11 20792.1
    0 -11 -11 21864.9
    0 11 11 20422
    0 11 11 20623.7
    0 -11 11 21045.1
    0 -11 -11 22223.1
    0 11 -11 21287.1
    0 11 11 20239.8
    0 11 -11 19447.5
    0 -11 -12 42207.5
    0 -11 12 42957.9
    0 -11 12 42204
    0 11 12 42704.9
    0 11 12 42308.6
    0 -11 -12 43853.6
    0 11 -12 37045
    0 11 -12 41659.8
    0 11 -12 42639.8
    0 11 12 40852
    0 11 13 23845.7
    0 -11 -13 23102.7
    0 11 13 23319.9
    0 11 13 22597.3
    0 -11 -13 25236.2
    0 -11 13 23326.4
    0 11 -13 23038.3
    0 11 -13 24696.5
    0 11 -13 24494.7
    0 -11 13 24054.3
    0 -11 14 14209.5
    0 -11 14 12731.1
    0 11 14 13879.2
    0 11 14 14707.5
    0 11 14 14102
    0 -11 -14 14700.2
    0 11 -14 13638.2
    0 11 -14 12533.3
    0 11 -14 14321.6
    0 -11 -14 12865.4
    0 11 15 237.753
    0 -11 15 180.789
    0 11 -15 20.0093
    0 -11 -15 650.098
    0 11 -15 499.341
    0 11 15 247.965
    0 -11 -15 440.587
    0 -11 15 128.332
    0 11 -15 290.418
    0 11 15 612.752
    0 -11 16 6319.7
    0 11 -16 7521.13
    0 -11 -16 7498.83
    0 11 -16 7337.85
    0 11 -16 6450.85
    0 11 16 6601.07
    0 11 16 6972.85
    0 11 16 6516.68
    0 -11 -16 6469.94
    0 -11 16 7106.83
    0 11 -17 31996
    0 -11 17 31450.5
    0 -11 -17 32449
    0 11 -17 32074.6
    0 11 17 29866.5
    0 11 17 31821.5
    0 -11 -17 32977.9
    0 11 -17 31644.8
    0 11 17 30677.7
    0 -11 -18 27685.5
    0 11 -18 25581.4
    0 11 18 28050.3
    0 11 -18 27688.3
    0 -11 18 27460.5
    0 11 -18 27073.2
    0 11 18 26446.5
    0 -11 -18 28598.2
    0 11 -19 20014.3
    0 -11 19 20531.1
    0 11 -19 21550.5
    0 11 19 21041
    0 11 -19 19368.9
    0 -11 -19 20307
    0 11 -20 138.757
    0 11 20 456.909
    0 11 -20 169.499
    0 -11 -20 16.8622
    0 -11 20 -136.554
    0 11 -20 168.473
    0 11 -21 3004.37
    0 -11 -21 3177.24
    0 11 -21 3325.94
    0 11 -21 3504.13
    0 11 21 3752.51
    0 -11 21 3085.68
    0 -11 -22 14711.4
    0 11 -22 15133
    0 -11 22 15323.7
    0 11 -22 15262.5
    0 11 22 14780.6
    0 -11 23 39511.8
    0 11 -23 37856.2
    0 -11 -23 38526.9
    0 11 23 37399.9
    0 11 -23 36333.7
    0 11 -24 4108.29
    0 -11 24 4336.92
    0 -11 -24 3743.79
    0 11 24 3929.67
    0 11 25 12848.5
    0 11 -25 12224.3
    0 -11 25 11328.7
    0 12 0 44424.9
    0 -12 0 45746.8
    0 12 0 43545.7
    0 12 0 44953.1
    0 -12 0 44836.6
    0 -12 0 43934.7
    0 -12 1 9185.44
    0 -12 -1 8265.96
    0 -12 -1 8415.91
    0 12 1 8943.59
    0 12 -1 9545.69
    0 12 1 8465.91
    0 12 -1 9336.08
    0 -12 1 9299.41
    0 12 1 8455
    0 12 -1 8929.61
    0 -12 -1 8583.16
    0 12 2 5245.08
    0 -12 2 4605.97
    0 12 2 4929.88
    0 12 2 5400.9
    0 -12 2 5144.34
    0 12 -2 5288.62
    0 12 -2 5523.2
    0 -12 -2 4780.05
    0 -12 -2 5199.37
    0 12 -2 5970.51
    0 -12 -2 4998.18
    0 12 3 39692.7
    0 -12 3 38500.5
    0 12 -3 38748.8
    0 12 -3 40865.4
    0 -12 -3 38437.3
    0 -12 -3 37877.6
    0 12 -3 38034.5
    0 -12 -3 39694.2
    0 12 3 38222.9
    0 12 3 35588.9
    0 -12 -4 34734.5
    0 -12 -4 33269.3
    0 12 -4 33052.8
    0 12 4 28590.4
    0 -12 -4 31128
    0 12 -4 32302.9
    0 12 4 31775.8
    0 12 4 32646.3
    0 12 -4 34113.6
    0 -12 4 32001.3
    0 12 5 4230.13
    0 -12 -5 4047.39
    0 -12 -5 4348.78
    0 12 -5 4012.43
    0 12 5 3956.91
    0 -12 5 3905.36
    0 12 -5 3623.34
    0 12 5 4480.24
    0 12 -5 3175.43
    0 12 6 25482.4
    0 12 6 27318
    0 -12 -6 26732.1
    0 12 6 26821.6
    0 12 -6 27626.8
    0 12 -6 24559.6
    0 12 -6 26478.1
    0 -12 6 26575.5
    0 -12 -6 25816.8
    0 12 -7 16261.1
    0 -12 -7 15282.6
    0 12 7 15605.8
    0 -12 7 16737.4
    0 12 -7 14838.4
    0 12 7 15292.1
    0 -12 -7 16071.9
    0 12 -7 16435.1
    0 12 7 16123.1
    0 12 -8 3732.13
    0 12 8 3646.02
    0 -12 -8 3539.01
    0 12 8 3727.22
    0 12 -8 4383.17
    0 12 -8 3034.89
    0 -12 8 3307.55
    0 12 8 2875.06
    0 -12 -8 3805.61
    0 12 -9 41660.4
    0 12 9 40736.9
    0 -12 -9 42528.8
    0 -12 9 42303
    0 -12 9 42168.8
    0 -12 -9 39707.5
    0 12 -9 39164
    0 12 -9 40226.6
    0 12 9 41610
    0 12 9 40713.5
    0 12 10 49995.8
    0 -12 -10 53055.6
    0 12 10 51648.3
    0 12 -10 49475
    0 12 10 50482.7
    0 -12 10 52955.7
    0 12 -10 50771.2
    0 -12 10 51921.7
    0 12 -10 51546.4
    0 -12 -10 49309.3
    0 12 11 167.246
    0 12 11 520.291
    0 12 -11 238.191
    0 -12 11 560.382
    0 12 11 329.03
    0 12 -11 560.408
    0 -12 11 1154.02
    0 -12 -11 52.61
    0 -12 -11 198.719
    0 12 -11 419.39
    0 -12 12 2044.78
    0 -12 -12 2692.42
    0 12 12 2386.86
    0 12 -12 2729.14
    0 12 12 2412.48
    0 12 -12 2367.85
    0 -12 12 2525.29
    0 12 -12 2784.08
    0 -12 -12 3078.99
    0 12 12 2625.2
    0 12 -12 3110.61
    0 -12 -13 21286.6
    0 12 -13 20089.4
    0 12 13 20880.2
    0 -12 13 20449.6
    0 12 -13 20203.1
    0 -12 -13 19414.6
    0 12 -13 20066.1
    0 12 13 20409.6
    0 12 -13 18122.7
    0 -12 13 19976
    0 12 13 20203.3
    0 12 -14 27822
    0 -12 -14 28503.5
    0 12 14 27704.2
    0 12 -14 23314
    0 12 -14 25350.8
    0 -12 -14 26818.9
    0 12 14 27545.9
    0 -12 14 26088.2
    0 -12 14 27568.9
    0 12 14 27800.2
    0 12 -14 27557
    0 -12 15 23801.3
    0 12 15 24287.6
    0 -12 -15 23992.9
    0 12 15 23614.2
    0 12 -15 21079
    0 -12 15 24065.5
    0 -12 -15 25323
    0 12 15 24004.7
    0 12 -15 23579.2
    0 12 -15 23675.4
    0 12 -15 24728
    0 -12 -16 20151.2
    0 -12 -16 18785.2
    0 12 -16 18789.7
    0 12 -16 18699.8
    0 12 16 20231.7
    0 12 16 18905.5
    0 -12 16 18517.8
    0 12 -16 19002.8
    0 -12 16 18415.1
    0 12 -16 16122.4
    0 12 16 19601.7
    0 12 -17 184.553
    0 12 17 -36.3902
    0 12 -17 56.8786
    0 -12 -17 100.62
    0 -12 -17 373.618
    0 12 -17 369.972
    0 -12 17 79.1102
    0 12 17 24.5709
    0 12 17 -34.7903
    0 12 -17 -102.096
    0 12 -18 5629.81
    0 -12 -18 6722.85
    0 12 18 5748.79
    0 12 -18 4767.43
    0 -12 18 5420.49
    0 12 -18 6456.9
    0 12 18 6473.92
    0 -12 -18 5830.98
    0 12 -19 18714
    0 -12 19 20746.7
    0 12 19 22020.2
    0 -12 -19 21340.1
    0 12 -19 21782.1
    0 12 -19 20440.3
    0 -12 20 21953.3
    0 12 -20 20103.7
    0 12 20 22332.5
    0 -12 -20 22125.5
    0 12 -20 22710.9
    0 -12 21 15938.8
    0 12 21 16144.4
    0 -12 -21 14704.1
    0 12 -21 14985.2
    0 12 -21 15668.4
    0 -12 22 -193.702
    0 12 -22 47.799
    0 -12 -22 365.362
    0 12 22 338.375
    0 -12 23 1246.23
    0 12 -23 1759.07
    0 13 0 1330.73
    0 -13 0 1182.94
    0 13 0 675.825
    0 13 0 1005.92
    0 13 -1 38002.3
    0 13 1 37566.5
    0 -13 -1 36526.6
    0 -13 -1 41425.3
    0 13 1 39321.9
    0 13 -1 38909.9
    0 -13 1 40966
    0 13 1 37279.2
    0 13 -1 38649.3
    0 -13 2 5236.4
    0 13 2 6021.28
    0 13 -2 5500.38
    0 13 -2 6494.56
    0 -13 -2 6048.87
    0 13 2 5931.77
    0 13 2 5523.92
    0 -13 -2 4757.3
    0 13 -2 5372.09
    0 -13 -3 2782.87
    0 13 -3 3225.44
    0 13 3 3327.16
    0 -13 -3 2694.43
    0 13 3 2678.35
    0 -13 3 3643.53
    0 13 -3 2895.02
    0 13 3 3073.84
    0 -13 -3 3591.14
    0 13 -3 3151.36
    0 -13 4 403.359
    0 -13 -4 813.954
    0 13 -4 489.027
    0 -13 -4 438.772
    0 13 -4 636.746
    0 13 -4 1294.36
    0 13 4 798.218
    0 13 4 441.315
    0 13 4 937.084
    0 -13 -4 253.567
    0 13 -5 50339.4
    0 13 5 45902.3
    0 -13 -5 46232.5
    0 13 5 49998.3
    0 -13 -5 46127.5
    0 13 5 47357.6
    0 -13 -5 50703.5
    0 13 -5 48178.1
    0 -13 5 50695.6
    0 13 -5 47146.1
    0 -13 -6 6087.54
    0 -13 6 6721.93
    0 13 -6 6204.73
    0 13 -6 7607.66
    0 13 6 6467.97
    0 13 -6 7136.66
    0 13 6 7103.9
    0 -13 -6 6354.24
    0 -13 -6 5826.32
    0 13 6 5856.45
    0 -13 7 13499.9
    0 13 7 13323.9
    0 13 7 13592.6
    0 13 -7 12527
    0 -13 -7 12363.8
    0 13 7 14276.3
    0 13 -7 13340.8
    0 13 -7 12962.7
    0 -13 -7 14476.2
    0 -13 8 2059.56
    0 -13 -8 1746.86
    0 13 8 2427.44
    0 13 -8 2215.03
    0 13 -8 2548.63
    0 13 -8 2201.8
    0 13 8 2270.64
    0 -13 -8 2290.58
    0 13 8 1854.41
    0 13 9 10183.8
    0 13 -9 10819.9
    0 -13 -9 10254.1
    0 13 9 9355.96
    0 13 -9 10907.9
    0 13 9 10032.2
    0 -13 9 11401.2
    0 13 -9 10936
    0 -13 -9 10517.7
    0 13 10 5666.37
    0 13 -10 6151.28
    0 13 10 7136.77
    0 -13 -10 6909.78
    0 -13 10 6521.95
    0 13 -10 7237.31
    0 -13 -10 6622.95
    0 13 10 7675.69
    0 13 -10 7336.94
    0 13 -11 41131.5
    0 13 -11 40554.6
    0 13 11 41859.1
    0 -13 -11 41131.5
    0 -13 11 40799.5
    0 13 11 40840.6
    0 -13 -11 44599.7
    0 13 -11 40701.1
    0 13 11 40894.2
    0 -13 12 12137.2
    0 -13 -12 12957.8
    0 13 -12 13019.4
    0 -13 -12 11496.3
    0 13 12 12399.7
    0 13 -12 12302.2
    0 13 12 12484
    0 13 12 10224.7
    0 13 -12 11329.6
    0 13 -13 3765.54
    0 13 -13 2966.14
    0 13 13 3054.82
    0 13 13 2819.91
    0 -13 -13 3723.36
    0 13 13 3806.63
    0 -13 -13 3190.56
    0 13 -13 3207.44
    0 -13 13 2779.19
    0 -13 14 581.126
    0 13 -14 337.429
    0 13 14 676.613
    0 13 14 133.863
    0 13 -14 806.866
    0 13 -14 1189.85
    0 -13 -14 672.33
    0 -13 -14 212.554
    0 13 14 785.566
    0 -13 14 791.759
    0 -13 15 18464.8
    0 13 15 17922
    0 -13 15 19076.2
    0 13 -15 18807.8
    0 13 15 19584.6
    0 -13 -15 20007
    0 13 -15 19356.1
    0 13 -15 18585.8
    0 -13 -15 18569.8
    0 13 15 18550.8
    0 13 -16 22899.5
    0 13 -16 22260.6
    0 -13 -16 24286.2
    0 13 16 22384.9
    0 13 16 24524.5
    0 13 16 24324
    0 13 -16 23948.9
    0 -13 16 22954.9
    0 -13 -16 24221.7
    0 -13 -17 24232.3
    0 13 17 24367.1
    0 13 -17 22096.3
    0 -13 -17 22676.8
    0 -13 17 22407.4
    0 13 -17 23341.9
    0 13 -17 23026.6
    0 13 17 23444.2
    0 13 -18 6183.88
    0 13 18 6164.62
    0 -13 -18 6726.66
    0 -13 -18 6233.76
    0 13 18 6405
    0 -13 18 6077.35
    0 13 -18 6273.38
    0 13 -18 7096.55
    0 13 -19 436.229
    0 -13 19 592.824
    0 13 -19 616.796
    0 -13 -19 -22.5197
    0 13 -20 8720.5
    0 -13 20 9180.83
    0 13 -20 9418.48
    0 -13 21 15591
    0 13 -21 14313.5
    0 14 0 40591.4
    0 14 0 42224.1
    0 14 0 42154.1
    0 -14 0 43626.1
    0 -14 1 1480.65
    0 14 1 1850.83
    0 -14 -1 2182.46
    0 14 -1 1955.36
    0 14 1 1533.52
    0 14 -1 1608.13
    0 14 -1 1643.09
    0 14 1 2142.33
    0 -14 -2 6005.48
    0 14 -2 5237.52
    0 14 -2 5125.85
    0 14 2 5334.66
    0 14 2 4857.94
    0 -14 2 5114.43
    0 14 2 5029.01
    0 14 -2 5232.91
    0 14 3 1291.63
    0 14 -3 1582.98
    0 -14 3 2338.5
    0 14 -3 1431.06
    0 14 3 1569.11
    0 14 3 1169.16
    0 14 -3 1402.78
    0 -14 -3 1099.07
    0 -14 -4 26805
    0 14 4 24319.9
    0 14 4 27530.4
    0 14 4 25592
    0 14 -4 29375.1
    0 14 -4 25016.6
    0 -14 4 28260
    0 14 -4 26432.6
    0 14 5 2934.03
    0 14 -5 2679.21
    0 14 5 2907.93
    0 -14 -5 2135.79
    0 14 5 1651.19
    0 14 -5 2636.69
    0 14 -5 2224.35
    0 -14 5 2682.15
    0 -14 -5 2097.19
    0 14 -6 27775.4
    0 14 6 27332.9
    0 -14 -6 26839.5
    0 -14 6 27522.5
    0 14 -6 28700.8
    0 14 6 28322.6
    0 14 6 27905.3
    0 14 -6 28501.3
    0 -14 -6 29106.6
    0 14 7 5773.22
    0 -14 -7 5302.46
    0 -14 -7 4903.19
    0 14 -7 5137.34
    0 14 7 5704.48
    0 14 7 5785.86
    0 14 -7 6425.01
    0 14 -7 6148.48
    0 -14 -7 6400.81
    0 -14 7 5831.46
    0 -14 8 224.775
    0 -14 -8 474.255
    0 14 8 -114.533
    0 14 8 457.726
    0 14 -8 457.947
    0 14 8 488.531
    0 -14 -8 402.768
    0 14 -8 604.62
    0 14 -8 585.034
    0 -14 -8 201.152
    0 14 9 201.947
    0 14 9 1081.37
    0 -14 -9 984.229
    0 -14 -9 196.197
    0 14 -9 1101.71
    0 14 -9 2113.2
    0 14 -9 1304.66
    0 14 9 895.228
    0 -14 -9 1405.11
    0 -14 9 1236.85
    0 14 10 31904.4
    0 14 10 31113.4
    0 -14 10 28660.3
    0 14 -10 28152.8
    0 14 -10 29622.1
    0 -14 -10 30727
    0 -14 -10 28984.4
    0 14 10 29400.9
    0 14 -10 30123
    0 14 -11 14539.9
    0 14 11 15994.4
    0 -14 -11 15238
    0 14 -11 14946.7
    0 14 11 15355.4
    0 -14 -11 15848.3
    0 14 -11 16272.8
    0 -14 11 15319.1
    0 14 11 14392.1
    0 14 -12 13998.1
    0 14 12 13928
    0 -14 12 13749.8
    0 14 12 14076.7
    0 14 -12 13501.6
    0 -14 -12 15113.8
    0 -14 -12 14912.4
    0 14 -12 14160.2
    0 14 12 15920.4
    0 -14 13 2439.18
    0 14 -13 1938.89
    0 -14 -13 2485.08
    0 14 13 1811.57
    0 14 -13 2637.1
    0 14 -13 3040.6
    0 14 13 2536.56
    0 14 13 3056.71
    0 -14 -13 2256.76
    0 14 -14 3651.94
    0 -14 14 3393.07
    0 14 14 3724.71
    0 14 -14 3760.21
    0 14 14 3111.3
    0 -14 -14 3168.19
    0 14 -14 4077.89
    0 -14 -14 4064.84
    0 14 14 4346.34
    0 -14 -15 12600.3
    0 14 15 11516
    0 -14 15 11971.6
    0 -14 -15 11729.3
    0 14 -15 13687.2
    0 14 -15 12584
    0 14 -15 11109.7
    0 -14 -16 21021.9
    0 14 -16 20468.3
    0 14 16 20529.1
    0 14 -16 22208.5
    0 14 -17 21002.9
    0 -14 -17 21423.3
    0 14 -18 3690.01
    0 15 0 400.17
    0 -15 0 545.765
    0 15 0 900.533
    0 15 0 1468.52
    0 15 1 25524.8
    0 -15 -1 27438.4
    0 -15 1 27163.4
    0 15 1 26312.6
    0 15 -1 27249.9
    0 15 -1 26406.6
    0 15 -1 25982.6
    0 15 1 25920.1
    0 -15 2 20187
    0 15 2 17955
    0 15 -2 19349.6
    0 -15 -2 18618.9
    0 15 2 19098.6
    0 15 2 18753.3
    0 15 -2 18658.7
    0 15 -2 17758.7
    0 15 -3 6171.31
    0 15 -3 6695.2
    0 15 3 5088.18
    0 -15 -3 6067.95
    0 15 3 5797.07
    0 15 -3 5656.22
    0 -15 3 5607.94
    0 15 3 6334.16
    0 -15 4 13356.5
    0 -15 -4 13420.5
    0 15 -4 13489.6
    0 15 4 13247.5
    0 15 4 12298.5
    0 15 -4 12245.8
    0 15 4 13786.5
    0 15 -4 13995.2
    0 15 -5 34007.9
    0 15 -5 33255.5
    0 15 5 33238.1
    0 15 -5 32246.5
    0 15 5 34084.4
    0 15 5 30498.1
    0 -15 5 35190.3
    0 -15 -5 33776.1
    0 15 6 893.351
    0 15 6 1258.49
    0 15 -6 1077.23
    0 15 -6 601.94
    0 -15 -6 996.377
    0 15 -6 1606.35
    0 -15 6 902.243
    0 15 6 1827.1
    0 15 -7 5186.48
    0 15 -7 3817.32
    0 15 7 4409.61
    0 15 7 5548.37
    0 -15 -7 4221.92
    0 15 7 4667.02
    0 -15 7 4423.14
    0 15 -7 5067.7
    0 15 -8 23140.9
    0 -15 8 21929.7
    0 15 -8 21002.9
    0 15 -8 24051.4
    0 -15 -8 22984.5
    0 -15 -9 22509.8
    0 -15 9 22737.5
    0 15 -9 23401
    0 15 -9 23747.8
    0 15 -9 25626
    0 15 -10 11367.7
    0 15 -10 11579.3
    0 -15 -10 10009
    0 15 -11 23305.4
    0 15 -11 24021.3
    0 -15 -11 22057.1
    0 15 -12 5512.49
    0 15 -12 6013.81
    0 15 -13 3275.79
    1 0 -38 19341.6
    -1 0 37 2136.62
    1 0 -37 2328.87
    1 0 -36 99546.2
    -1 0 36 91969.4
    1 0 -35 2186.75
    -1 0 35 3014.62
    1 0 -34 3518.33
    -1 0 34 3073.1
    -1 0 33 1981.46
    1 0 -33 1701.32
    1 0 -33 2094.73
    1 0 -32 77499.6
    -1 0 32 74357
    -1 0 31 4814.52
    -1 0 31 4397.31
    1 0 -31 5091.28
    1 0 -31 5812.02
    1 0 -31 5487.5
    1 0 -30 117277
    1 0 -30 115391
    -1 0 30 111893
    -1 0 30 110211
    1 0 -29 3990.78
    -1 0 29 3131.31
    1 0 -29 3123.69
    -1 0 29 3092.67
    1 0 -29 3938.87
    -1 0 29 3050.65
    -1 0 28 6906.78
    1 0 -28 7131.69
    -1 0 28 7941.18
    1 0 -28 7530.98
    -1 0 28 7207.2
    1 0 -27 3476.94
    -1 0 27 3310.96
    1 0 -27 3798.57
    -1 0 27 3030.14
    -1 0 27 3595.68
    -1 0 26 151429
    1 0 -26 157220
    1 0 -26 155286
    -1 0 26 151033
    1 0 -25 5920.32
    -1 0 25 5920.4
    -1 0 25 6023.54
    -1 0 25 5828.32
    1 0 -25 5337.77
    1 0 -24 77188.9
    -1 0 24 74463.4
    -1 0 24 76764.7
    -1 0 24 77599
    1 0 -24 78296.9
    -1 0 23 3378.08
    1 0 -23 3848.52
    1 0 -23 3378.05
    -1 0 23 3739.99
    -1 0 23 3062.75
    -1 0 22 70555.2
    -1 0 22 68031.3
    -1 0 22 69488.4
    1 0 -22 71872.5
    1 0 -22 71475.7
    -1 0 21 5055.86
    -1 0 21 4122.52
    1 0 -21 5203.86
    1 0 -21 4618.1
    -1 0 21 4379.58
    1 0 -20 147665
    -1 0 20 149033
    -1 0 20 147143
    -1 0 20 143220
    1 0 -20 147464
    1 0 -19 4063.06
    -1 0 19 2954.16
    -1 0 19 2646.37
    1 0 -19 2799.67
    -1 0 19 2710.12
    -1 0 18 2380.43
    1 0 -18 1899.78
    1 0 -18 1905.97
    -1 0 18 1866.26
    -1 0 17 640.533
    -1 0 17 479.663
    1 0 -17 870.343
    -1 0 17 1027.47
    1 0 -17 1443.18
    1 0 -16 92163.2
    -1 0 16 93109.4
    -1 0 16 91586.1
    -1 0 15 1959.12
    -1 0 15 1961.91
    -1 0 15 902.481
    1 0 -15 1034.12
    -1 0 14 55839.1
    -1 0 14 58275.4
    -1 0 14 58675.7
    -1 0 14 51686.4
    1 0 -14 57320.2
    1 0 -14 52602.2
    -1 0 13 719.357
    1 0 -13 378.803
    1 0 -13 272.325
    -1 0 13 611.76
    -1 0 13 170.448
    -1 0 13 461.628
    -1 0 12 9426.87
    -1 0 12 8998.61
    -1 0 12 9693.05
    1 0 -12 8875
    1 0 -12 9016.36
    -1 0 12 8655.62
    -1 0 11 367.48
    1 0 -11 135.434
    -1 0 11 623.375
    -1 0 11 191.569
    1 0 -11 338.407
    -1 0 11 476.065
    -1 0 10 78168.5
    -1 0 10 80945.2
    -1 0 10 82480.7
    1 0 -10 77870.2
    1 0 -10 81503.1
    -1 0 10 78480.6
    1 0 -9 381.924
    1 0 -9 681.917
    -1 0 9 436.136
    -1 0 9 675.6
    -1 0 9 401.202
    1 0 -8 12249.7
    -1 0 8 12355.5
    -1 0 8 13762.9
    -1 0 8 12876.1
    -1 0 8 12842.4
    -1 0 7 2412.55
    -1 0 7 2222.74
    -1 0 7 3674.28
    -1 0 7 2946.25
    1 0 -7 3137.47
    -1 0 7 3555.85
    -1 0 6 24309.2
    -1 0 6 23378.8
    -1 0 6 25085.3
    -1 0 6 24665.9
    1 0 -6 25036.4
    1 0 -6 25988.1
    1 0 -5 8035.7
    -1 0 5 7380.65
    -1 0 5 7409.75
    -1 0 5 4092.02
    -1 0 5 4919.27
    1 0 -5 5038.84
    1 0 -4 34636.9
    -1 0 4 34090.6
    -1 0 4 35463.5
    1 0 -4 33010.9
    -1 0 4 32155.7
    -1 0 4 32912
    -1 0 3 1567.83
    -1 0 3 1524.15
    -1 0 3 577.411
    1 0 -3 541.384
    1 0 -3 272.106
    -1 0 3 842.489
    1 0 -3 839.939
    -1 0 2 7823.66
    -1 0 2 11573.5
    -1 0 -2 3915.65
    1 0 2 4322.21
    1 0 2 3908.3
    1 0 2 4128.32
    -1 0 -3 5233.61
    1 0 3 5602.03
    1 0 4 6710.88
    -1 0 -4 5696.2
    1 0 4 5895.79
    -1 0 -4 6305.85
    1 0 4 6154.45
    1 0 4 6316.03
    -1 0 -5 1082.6
    1 0 5 968.512
    1 0 5 1074.91
    -1 0 -5 1140.81
    1 0 5 1120.66
    1 0 6 82914
    -1 0 -6 84239.3
    1 0 6 85900.4
    -1 0 -6 84710.2
    1 0 6 83696.7
    1 0 6 86488.4
    1 0 7 288.469
    -1 0 -7 304.945
    1 0 7 100.293
    -1 0 -7 129.12
    1 0 7 94.9934
    1 0 7 126.263
    1 0 8 7810.69
    -1 0 -8 8219.4
    -1 0 -8 8421.35
    1 0 8 7464.43
    1 0 8 8369.75
    1 0 8 7918.1
    1 0 9 842.763
    -1 0 -9 642.455
    -1 0 -9 920.554
    1 0 9 553.094
    1 0 9 677.034
    1 0 9 760.474
    1 0 10 78398.7
    1 0 10 75375.3
    -1 0 -10 77519.2
    1 0 10 76682.7
    -1 0 -10 75001.3
    -1 0 -11 279.948
    1 0 11 1134.9
    -1 0 -11 720.34
    1 0 11 499.631
    1 0 11 504.213
    1 0 11 984.767
    -1 0 -12 115593
    1 0 12 111845
    1 0 12 116029
    1 0 12 116513
    1 0 13 1206.87
    1 0 13 1308.52
    1 0 13 1068.43
    1 0 14 12541.7
    1 0 14 11385.9
    1 0 14 10923.4
    -1 0 -14 11712.6
    1 0 15 3274.5
    1 0 15 3286.81
    1 0 15 3453.46
    -1 0 -16 190490
    1 0 16 192842
    1 0 16 194505
    1 0 16 193701
    1 0 17 3227.18
    1 0 17 3874.14
    -1 0 -17 4256.93
    1 0 17 3729.39
    1 0 18 48246.3
    1 0 18 48531.7
    1 0 18 49615.6
    -1 0 -18 48523.2
    -1 0 -19 3915.22
    1 0 19 3881.24
    1 0 19 2492.84
    1 0 19 3660.43
    1 0 20 130629
    1 0 20 127982
    1 0 20 131795
    1 0 21 4276.86
    -1 0 -21 5832.28
    -1 0 -21 5783.76
    1 0 21 5820.55
    1 0 21 4714.09
    1 0 22 114914
    1 0 22 110421
    -1 0 -22 114547
    1 0 22 111800
    1 0 23 1986.68
    1 0 23 2835.9
    -1 0 -23 2345.59
    -1 0 -23 2370.05
    1 0 23 1865.12
    -1 0 -23 2523.42
    -1 0 -24 3304.62
    1 0 24 3751.99
    1 0 24 2683.55
    -1 0 -24 2672.11
    -1 0 -24 3200.86
    1 0 24 2882.49
    -1 0 -25 4080.96
    1 0 25 3658.62
    -1 0 -25 4938.67
    1 0 25 4212.1
    1 0 25 4187.4
    -1 0 -25 3397.73
    1 0 26 145623
    -1 0 -26 146889
    -1 0 -26 154570
    1 0 26 141022
    -1 0 -26 156781
    1 0 26 145422
    1 0 27 5270.38
    1 0 27 5759.25
    1 0 27 5033.12
    -1 0 -27 5679.13
    -1 0 -27 5729.54
    -1 0 -27 5967.11
    1 0 28 80362.1
    -1 0 -28 87810.5
    -1 0 -28 84118.3
    1 0 28 80085.2
    1 0 28 77183.2
    -1 0 -28 83814.6
    -1 0 -29 2781.34
    -1 0 -29 2843.74
    -1 0 -29 2085.67
    1 0 29 1970.04
    1 0 29 1898.7
    1 0 29 1979.61
    1 0 30 12416.8
    -1 0 -30 13097.7
    1 0 30 14248
    -1 0 -30 14702.7
    -1 0 -30 14608.4
    -1 0 -31 5242
    -1 0 -31 4676.43
    1 0 31 4403.17
    -1 0 -31 3495.08
    1 0 31 3404.88
    1 0 32 127651
    -1 0 -32 137941
    -1 0 -33 3990.36
    -1 0 -33 3463.17
    1 0 33 3453.62
    -1 0 -34 19294
    1 0 34 17336.1
    -1 0 -35 1768.68
    1 1 -38 -188.853
    1 1 -37 -183.932
    -1 1 37 -280.858
    1 -1 -37 60.3637
    -1 -1 37 157.316
    1 -1 -36 -442.523
    -1 1 36 -767.527
    1 1 -36 -11.7627
    -1 -1 36 8.93089
    1 -1 -35 201.382
    -1 1 35 12.2142
    1 1 -35 217.096
    -1 -1 35 165.205
    1 1 -35 -15.0239
    -1 1 34 122.162
    1 1 -34 111.137
    1 1 -34 -243.722
    -1 -1 34 9.56015
    1 -1 -34 144.889
    1 -1 -33 1065.9
    1 1 -33 579.087
    1 -1 -33 873.055
    -1 -1 33 509.809
    1 1 -33 1044.17
    -1 -1 33 663.501
    -1 1 33 706.733
    1 -1 -32 2084
    1 1 -32 2214.54
    -1 -1 32 1592.37
    1 1 -32 2306.19
    1 -1 -32 2285.23
    -1 1 32 2047.55
    -1 -1 32 2138.3
    -1 -1 31 843.716
    1 1 -31 650.447
    1 1 -31 586.046
    1 -1 -31 900.345
    -1 -1 31 727.488
    1 -1 -31 821.433
    -1 1 31 692.863
    1 1 -30 5822.29
    1 1 -30 6286.51
    1 -1 -30 6234.36
    -1 -1 30 5301.86
    1 -1 -30 6052.4
    -1 -1 30 5283.81
    -1 1 30 5518.43
    1 -1 -30 6844.17
    -1 1 29 2374
    1 -1 -29 2499.83
    1 -1 -29 2967.42
    1 1 -29 2444.98
    -1 -1 29 2345.11
    -1 1 29 2131.97
    1 1 -29 3111.92
    -1 -1 29 2030.23
    1 -1 -29 2474.9
    1 1 -28 1138.49
    -1 -1 28 882.569
    -1 1 28 508.081
    1 -1 -28 559.923
    1 -1 -28 900.789
    -1 -1 28 915.837
    1 1 -28 605.836
    1 -1 -28 643.562
    -1 1 28 682.936
    -1 1 28 485.716
    1 -1 -27 3004.41
    -1 1 27 3082.82
    1 1 -27 3146.95
    1 -1 -27 3270.35
    -1 -1 27 3259.11
    -1 1 27 3258.26
    -1 -1 27 2770.54
    1 -1 -27 2984.63
    -1 1 27 3267.39
    -1 -1 27 2917.49
    1 1 -27 3523.46
    -1 1 26 30661.8
    1 1 -26 29866.8
    1 1 -26 31837.3
    1 -1 -26 30874.8
    -1 1 26 30701.2
    -1 -1 26 28664.8
    -1 1 26 29602.1
    -1 -1 26 29868.1
    -1 -1 26 29627.2
    1 -1 -26 31722.1
    1 1 -25 1062.37
    -1 -1 25 1061.19
    -1 -1 25 1095.16
    1 -1 -25 1516.7
    -1 -1 25 1501.99
    1 -1 -25 1057.31
    -1 1 25 1198.37
    -1 1 25 967.625
    1 1 -25 1342.96
    -1 1 25 948.147
    1 1 -24 21923.5
    -1 1 24 20170.1
    -1 1 24 20223.9
    -1 -1 24 20430.4
    1 -1 -24 20655.1
    -1 -1 24 21080
    -1 -1 24 21020.1
    -1 1 24 20932.5
    1 1 -24 20514.7
    -1 1 23 21419.9
    -1 -1 23 20446.3
    1 -1 -23 22279.6
    -1 -1 23 20987.1
    -1 1 23 20687.9
    -1 -1 23 20374
    1 1 -23 21968.7
    1 1 -23 22022.4
    -1 1 23 21543.2
    1 1 -22 29271.5
    -1 -1 22 28696.7
    -1 -1 22 28739.2
    1 1 -22 29805.9
    -1 1 22 27983.6
    -1 -1 22 29300.8
    1 -1 -22 29042.3
    -1 1 22 28906.4
    -1 1 22 28436.1
    -1 1 21 1885.43
    1 1 -21 3200.83
    -1 -1 21 2358.04
    1 1 -21 3309.88
    1 -1 -21 2650.94
    -1 -1 21 1940.65
    -1 -1 21 2184.23
    -1 1 21 2628.56
    -1 1 21 1798.73
    -1 1 20 92116.9
    1 -1 -20 93473.8
    -1 1 20 92560.4
    1 1 -20 94512.7
    -1 1 20 92630.9
    1 1 -20 93660.8
    -1 -1 20 93690.1
    -1 -1 20 90964.8
    -1 -1 20 93086.5
    1 -1 -19 10178.2
    -1 1 19 11044.2
    -1 -1 19 11062.7
    -1 1 19 11022.7
    -1 -1 19 11083.9
    -1 1 19 10873.9
    1 1 -19 11992.3
    1 1 -19 11213.2
    -1 -1 19 10061
    1 -1 -18 3355.5
    -1 1 18 2697.36
    -1 1 18 2366.88
    -1 1 18 1775.39
    1 1 -18 2816.2
    -1 -1 18 2426.24
    1 1 -18 2737.37
    -1 -1 18 2149.29
    -1 -1 18 2633.96
    -1 1 17 19120.8
    -1 -1 17 20315.5
    -1 -1 17 21017.1
    -1 1 17 21352.8
    -1 1 17 20000
    1 1 -17 22408.6
    1 -1 -17 19827
    1 -1 -17 16833.1
    1 1 -17 21214.8
    -1 -1 17 20551.8
    1 1 -16 133771
    -1 1 16 133428
    -1 1 16 139313
    -1 1 16 135221
    1 1 -16 133627
    -1 1 16 124502
    1 1 -16 129630
    -1 -1 16 137195
    -1 -1 16 132328
    -1 -1 16 131859
    1 -1 -16 132229
    1 -1 -16 130102
    -1 1 15 2240.7
    -1 -1 15 2769.02
    -1 -1 15 1511.78
    1 1 -15 3411.98
    -1 1 15 1734.57
    1 1 -15 544.625
    1 1 -15 3494.12
    1 -1 -15 1404.92
    -1 1 15 2138.91
    -1 -1 15 2996.12
    -1 -1 15 611.364
    -1 1 14 108550
    -1 -1 14 109487
    -1 -1 14 110163
    -1 -1 14 108094
    -1 1 14 109517
    -1 1 14 114016
    -1 -1 14 98337.7
    1 1 -14 103632
    1 1 -14 109799
    1 -1 -14 103802
    1 -1 -14 106305
    -1 1 14 103499
    1 1 -14 109025
    -1 1 13 44963.5
    -1 1 13 41844.1
    1 -1 -13 41219.8
    -1 -1 13 40497.3
    -1 1 13 45582.1
    -1 -1 13 45704.9
    -1 1 13 43563
    1 1 -13 46134.7
    1 -1 -13 41091.2
    1 1 -13 43015.6
    -1 -1 13 44107.2
    1 1 -13 44954.6
    -1 -1 13 43619.9
    -1 -1 12 32735.4
    -1 1 12 33939.3
    1 -1 -12 30964.7
    -1 1 12 34614.1
    1 1 -12 32261.8
    -1 -1 12 31660
    1 1 -12 32787
    -1 1 12 32963.2
    -1 -1 12 31995.6
    1 1 -12 32534.3
    -1 -1 12 34199.4
    -1 1 12 31439.9
    1 -1 -12 31779.1
    -1 1 11 23964.3
    -1 -1 11 27985.2
    -1 -1 11 26828.2
    1 -1 -11 23048.4
    1 1 -11 28217.4
    1 1 -11 26514.5
    -1 1 11 24779.1
    -1 1 11 23186.8
    1 1 -11 24560.9
    -1 1 11 24785.2
    1 -1 -11 23959.5
    -1 -1 11 24100.3
    -1 -1 11 26720.7
    1 1 -10 310460
    -1 -1 10 317673
    -1 1 10 283522
    -1 1 10 321904
    1 1 -10 307414
    -1 1 10 316789
    -1 1 10 307268
    1 -1 -10 297830
    1 -1 -10 317541
    1 1 -10 319002
    -1 -1 10 322902
    -1 -1 10 302729
    -1 -1 10 308343
    -1 -1 9 27684.3
    1 1 -9 25950.8
    1 -1 -9 24822.7
    -1 -1 9 26359.4
    -1 1 9 26447
    -1 -1 9 26543.9
    1 1 -9 26754.6
    1 -1 -9 26273.9
    -1 -1 9 27208.4
    -1 1 9 26304.9
    -1 1 9 28027.1
    1 1 -9 27064.7
    1 -1 -8 84784.4
    1 1 -8 83722.4
    -1 -1 8 85942.9
    1 1 -8 83543.7
    -1 1 8 84527
    1 -1 -8 83345.8
    1 1 -8 85589.5
    -1 1 8 87086.6
    -1 -1 8 86711
    -1 -1 8 87338.2
    -1 1 8 83377.4
    -1 -1 8 86930.2
    -1 -1 7 121502
    -1 1 7 116946
    -1 1 7 114339
    -1 -1 7 119148
    1 -1 -7 121770
    1 1 -7 125039
    -1 1 7 112009
    1 1 -7 112953
    -1 1 7 116004
    -1 -1 7 132438
    -1 -1 7 130729
    -1 -1 7 123514
    1 1 -7 126949
    1 -1 -7 114435
    -1 1 6 286394
    -1 1 6 275522
    -1 -1 6 292356
    1 1 -6 275354
    -1 -1 6 285228
    -1 -1 6 270851
    -1 -1 6 288946
    -1 1 6 259247
    -1 1 6 283209
    -1 -1 6 276438
    1 -1 -6 267447
    1 1 -6 285782
    1 -1 -6 281089
    1 1 -6 269529
    1 -1 -5 21306
    -1 1 5 20132
    1 1 -5 21565.7
    1 -1 -5 22502.7
    -1 -1 5 22581.4
    -1 -1 5 22011.1
    -1 -1 5 22781.9
    -1 1 5 21116.6
    -1 1 5 20264.7
    1 1 -5 22086.1
    -1 1 5 21571.6
    -1 -1 5 21303.9
    -1 -1 5 21605.2
    -1 1 4 724132
    -1 1 4 712565
    1 -1 -4 716594
    -1 -1 4 749402
    -1 -1 4 742137
    1 1 -4 711897
    1 1 -4 743200
    -1 -1 4 727074
    -1 -1 4 732842
    1 -1 -3 167403
    1 1 -3 175067
    -1 -1 3 183743
    -1 -1 3 175701
    -1 1 3 184934
    1 -1 -3 167271
    -1 1 3 174277
    -1 1 3 163652
    -1 -1 3 177296
    1 1 -3 174835
    -1 1 3 191502
    -1 1 2 6383.84
    -1 1 2 7024.84
    1 -1 -2 6900.01
    1 1 -2 6146.43
    -1 1 2 6951.54
    -1 -1 2 6730.67
    1 1 -2 6121.78
    -1 -1 2 6553.63
    -1 -1 2 7452.56
    1 -1 -2 6280.54
    1 -1 -1 120806
    -1 -1 1 136897
    1 1 -1 140927
    -1 -1 1 110045
    -1 1 1 142294
    1 1 -1 126276
    1 -1 -1 128241
    -1 1 1 141241
    1 -1 -1 109657
    1 -1 0 626868
    -1 1 0 600132
    -1 1 -1 28664.4
    1 -1 1 27810.1
    1 -1 1 28448.6
    -1 -1 -1 24020.3
    1 1 1 29067.1
    1 -1 1 30613.4
    1 1 1 29605.3
    1 1 1 28851.1
    -1 1 -1 26813.5
    -1 -1 -1 22490.5
    1 1 2 216637
    1 1 2 213139
    1 -1 2 212899
    -1 1 -2 208923
    1 -1 2 203910
    -1 1 -2 213389
    1 -1 2 208739
    1 1 2 213966
    1 1 2 210284
    -1 -1 -2 201984
    -1 -1 -2 200381
    1 -1 2 210703
    1 -1 3 132188
    1 1 3 140604
    -1 -1 -3 133181
    -1 1 -3 136077
    1 1 3 148171
    1 -1 3 137936
    1 1 3 139553
    -1 -1 -3 142620
    -1 1 -3 131105
    1 -1 3 137150
    1 1 3 146595
    1 -1 3 135537
    -1 1 -4 53117.5
    -1 -1 -4 51982
    1 -1 4 51967.4
    -1 -1 -4 52525.4
    1 1 4 55143.4
    1 1 4 54889.9
    1 -1 4 52885.8
    -1 1 -4 54375.5
    1 1 4 52926.7
    1 -1 4 54399.3
    1 -1 4 54210.8
    -1 1 -4 53796.3
    1 1 4 52193.6
    -1 -1 -5 45666.8
    1 -1 5 46805.7
    -1 1 -5 45615.8
    1 -1 5 43120.1
    1 -1 5 44542.5
    1 1 5 46881.6
    -1 1 -5 44859.7
    1 1 5 47792.6
    1 -1 5 45089.3
    -1 1 -5 46048.4
    -1 -1 -5 48028.8
    1 -1 5 45113.9
    1 1 5 46592.2
    1 1 5 45103.5
    1 -1 6 610020
    -1 1 -6 628403
    1 -1 6 648854
    -1 1 -6 606204
    -1 1 -6 613065
    -1 -1 -6 621659
    1 -1 6 628909
    1 1 6 601710
    1 1 6 628908
    1 1 6 605205
    -1 -1 -6 587035
    1 -1 6 617405
    1 1 7 68313.9
    -1 -1 -7 64038.8
    1 1 7 66219.7
    -1 1 -7 66276.6
    -1 1 -7 64070.1
    1 1 7 65360.4
    1 -1 7 64297.4
    1 -1 7 69411.2
    1 -1 7 65927.2
    -1 1 -7 66635
    -1 -1 -7 65841.2
    1 -1 7 64205.4
    1 -1 8 27705.1
    -1 1 -8 28269.7
    1 1 8 28864.5
    -1 1 -8 28340.9
    1 -1 8 29558.6
    1 1 8 28477.7
    -1 -1 -8 27998.2
    1 1 8 28137.6
    1 1 8 28075.9
    -1 -1 -8 27542.5
    1 -1 8 29462.3
    -1 1 -8 27881.7
    1 -1 8 28377.9
    1 1 9 83765.1
    1 -1 9 80906.6
    1 1 9 79448.2
    -1 -1 -9 78290.8
    1 -1 9 80300.6
    -1 -1 -9 82577.6
    1 -1 9 78518.7
    1 1 9 80141.1
    1 -1 9 77618.6
    -1 1 -9 77729.9
    -1 1 -9 78140.1
    -1 1 -9 78341.2
    1 1 9 78095.3
    1 -1 10 240688
    -1 -1 -10 244174
    -1 -1 -10 249536
    1 1 10 241108
    1 -1 10 246283
    1 -1 10 246236
    -1 1 -10 252240
    1 1 10 245596
    1 1 10 245301
    1 -1 10 250796
    -1 1 -10 238932
    1 1 10 252981
    -1 1 -10 244247
    -1 1 -11 3011.21
    -1 1 -11 3718.07
    1 -1 11 1590.75
    1 1 11 1588.79
    1 1 11 4121.47
    -1 -1 -11 2881.53
    -1 1 -11 1432.24
    1 1 11 1692.13
    -1 -1 -11 1594.6
    1 -1 11 1632.82
    1 -1 11 3234.37
    1 1 11 1956.73
    1 -1 11 3145.1
    1 -1 12 243798
    -1 1 -12 268655
    -1 -1 -12 250219
    1 -1 12 262994
    1 1 12 257996
    -1 -1 -12 257601
    1 1 12 239303
    1 1 12 252905
    1 -1 12 261898
    -1 1 -12 255880
    1 1 12 267589
    1 -1 12 263618
    -1 1 -13 63660.7
    -1 -1 -13 57287
    1 -1 13 65106.4
    1 -1 13 61242.5
    1 -1 13 64890.7
    -1 1 -13 55360.3
    1 1 13 64114.9
    1 1 13 62377.4
    -1 -1 -13 63293.5
    -1 1 -13 61899.3
    1 1 13 57378.6
    1 1 13 64261.7
    1 -1 13 55868.1
    -1 -1 -14 14215.4
    1 -1 14 16983.7
    1 1 14 16489.9
    -1 1 -14 16180
    1 -1 14 16530.5
    -1 1 -14 16622
    1 1 14 16518.1
    -1 -1 -14 15679.1
    1 1 14 16026.8
    1 -1 14 16257.9
    -1 1 -15 26740.3
    -1 1 -15 26905.1
    1 -1 15 26148.5
    1 1 15 25247.7
    1 1 15 25068.7
    1 1 15 25055.5
    1 -1 15 26203.2
    -1 -1 -15 27937.8
    1 -1 15 25775.5
    1 -1 16 218203
    1 -1 16 219786
    1 1 16 220026
    1 -1 16 218522
    -1 1 -16 218380
    1 1 16 215304
    -1 1 -16 223644
    -1 -1 -16 216632
    1 1 16 221406
    -1 1 -17 8384.97
    1 -1 17 8108.3
    1 -1 17 6646.98
    1 1 17 6698.2
    1 1 17 7890.34
    -1 1 -17 7772.95
    1 -1 17 8252.99
    -1 -1 -17 7074.29
    1 1 17 7526.41
    -1 1 -18 36484.7
    1 1 18 36598
    1 1 18 35863.2
    1 -1 18 35886.8
    1 -1 18 34057.5
    1 1 18 35768.3
    -1 1 -18 38852.3
    1 -1 18 36828.7
    -1 -1 -18 35313.7
    1 -1 19 35723.9
    1 1 19 37908.2
    -1 1 -19 37118.6
    1 1 19 34778.3
    -1 -1 -19 36306.2
    1 -1 19 34878.7
    -1 1 -19 35319.6
    -1 -1 -19 36936.8
    1 -1 19 34865.1
    1 1 19 35054.8
    1 1 20 59086.3
    -1 -1 -20 58540.5
    1 -1 20 60990.2
    -1 1 -20 60296.3
    1 1 20 58469
    -1 1 -20 62774.2
    -1 -1 -20 59073.5
    1 1 20 59101.3
    1 -1 20 60218.4
    1 -1 20 58945.6
    1 1 21 1768.57
    -1 -1 -21 2053.35
    1 1 21 1814.11
    -1 -1 -21 2016.5
    1 -1 21 2053.2
    1 1 21 1550.34
    1 -1 21 1776.26
    -1 1 -21 1710.97
    1 -1 21 2341.66
    -1 1 -21 2237.91
    1 -1 22 40969.8
    -1 1 -22 41718.2
    1 1 22 40334
    1 1 22 39582.8
    1 1 22 39301.2
    -1 1 -22 42612.2
    1 -1 22 39680.1
    -1 -1 -22 40825.4
    -1 -1 -22 41529.9
    1 -1 22 39385.6
    -1 1 -23 12966.5
    -1 -1 -23 11526.8
    1 1 23 11283
    1 1 23 11295.7
    1 -1 23 11463.4
    1 1 23 11572.3
    -1 -1 -23 12111.9
    1 -1 23 12067
    1 -1 23 11470.6
    -1 1 -23 11450.2
    1 -1 24 1936.78
    -1 1 -24 2643.68
    1 1 24 2076.21
    -1 -1 -24 2536.82
    1 -1 24 1787.31
    1 -1 24 1885.62
    1 1 24 2082.59
    -1 -1 -24 2394.44
    -1 1 -24 2153.73
    1 1 24 2587.03
    -1 1 -25 3753.93
    1 1 25 4188.98
    1 1 25 4679.72
    -1 1 -25 4120.25
    1 -1 25 4515.3
    1 -1 25 3892.67
    -1 -1 -25 4253.66
    1 -1 25 4119.51
    1 1 25 4653.08
    -1 -1 -25 4598.16
    -1 1 -26 21691.2
    -1 1 -26 22247.8
    1 -1 26 21875.3
    -1 1 -26 21378.9
    1 1 26 20734.8
    1 1 26 22287.5
    1 1 26 22000.5
    -1 -1 -26 22361.8
    1 -1 26 21443.7
    -1 -1 -26 21062.2
    -1 -1 -26 22497.5
    1 -1 26 21117.6
    -1 -1 -27 1470.4
    -1 1 -27 935.985
    -1 1 -27 1361.81
    -1 -1 -27 1272.77
    -1 -1 -27 1012.06
    1 1 27 749.628
    1 -1 27 967.114
    1 1 27 918.024
    1 1 27 1075.47
    -1 1 -27 1242.45
    1 -1 27 781.652
    1 -1 27 1363.14
    1 1 28 6600.24
    -1 1 -28 6654.86
    -1 -1 -28 6084.56
    1 -1 28 6013.56
    1 -1 28 5737.23
    -1 1 -28 6151.69
    -1 1 -28 6708.38
    1 1 28 5748.28
    -1 -1 -28 6746.36
    1 1 28 5668.89
    1 -1 28 5119.47
    -1 -1 -28 6739.55
    -1 1 -29 3909.46
    1 1 29 3570.08
    -1 -1 -29 3588.95
    1 -1 29 3335.12
    -1 1 -29 3659.59
    -1 1 -29 3112.23
    -1 -1 -29 3690.04
    1 1 29 3386.77
    1 -1 29 3453.11
    -1 -1 -29 3185.59
    1 1 29 3436.33
    -1 1 -30 161.227
    1 -1 30 701.256
    -1 1 -30 641.058
    -1 1 -30 379.413
    -1 -1 -30 503.049
    -1 -1 -30 806.633
    1 1 30 766.173
    1 1 30 315.609
    1 -1 30 747.063
    -1 -1 -30 664.396
    -1 1 -31 228.639
    -1 -1 -31 419.624
    1 1 31 869.792
    1 -1 31 514.165
    -1 1 -31 824.712
    1 -1 31 457.477
    -1 -1 -31 755.928
    -1 -1 -31 656.299
    1 -1 32 2231.32
    1 1 32 2029.83
    -1 1 -32 2449.1
    -1 -1 -32 1673.24
    -1 -1 -32 2626.37
    1 -1 32 1781.09
    -1 1 -32 2175.92
    -1 1 -33 142.342
    -1 1 -33 637.731
    1 -1 33 -204.244
    1 1 33 395.773
    -1 -1 -33 354.692
    -1 1 -34 283.608
    1 1 34 393.042
    -1 -1 -34 150.16
    1 -1 34 170.624
    -1 1 -34 172.975
    -1 -1 -35 157.569
    -1 1 -35 688.928
    1 1 35 531.219
    -1 -1 -36 149.784
    -1 1 -36 65.6396
    -1 -1 -37 186.232
    1 2 -37 19885.9
    1 -2 -37 20417.8
    1 2 -37 21700.2
    -1 2 36 31912
    1 2 -36 34125.3
    1 -2 -36 34283.9
    -1 -2 36 31938.4
    -1 2 35 24372.2
    1 -2 -35 28165.2
    -1 -2 35 24712.1
    1 2 -35 26160.9
    1 -2 -35 26469.5
    1 2 -35 27047.8
    1 2 -34 6773.45
    1 -2 -34 7596.78
    1 2 -34 6712.37
    1 -2 -34 7180.22
    -1 2 34 6481.85
    -1 -2 34 5770.48
    1 2 -33 65330
    1 -2 -33 69500
    -1 2 33 63808.6
    1 2 -33 70122.4
    1 -2 -33 70125.3
    -1 -2 33 65140.5
    -1 -2 33 67501.4
    1 2 -32 23011.8
    1 -2 -32 22413.2
    1 2 -32 22344.4
    -1 2 32 22068.9
    1 -2 -32 22804.7
    -1 -2 32 21724.2
    -1 -2 32 20262.1
    -1 -2 31 2197.81
    -1 -2 31 1962.38
    1 -2 -31 2893.21
    1 -2 -31 1860.43
    -1 2 31 2240.87
    1 2 -31 1796.26
    1 2 -31 2333.96
    -1 2 30 39443
    1 -2 -30 40683.4
    -1 -2 30 39350.2
    1 -2 -30 42479.5
    -1 -2 30 38692.6
    1 2 -30 39352.1
    -1 2 29 67471.7
    1 -2 -29 70668.9
    1 -2 -29 68361.6
    -1 -2 29 65621.6
    -1 -2 29 65680
    1 2 -29 64866.4
    -1 -2 28 3057.93
    -1 2 28 2816.61
    -1 -2 28 2281.44
    1 2 -28 3010.02
    1 -2 -28 3729.67
    1 2 -27 53445.2
    -1 -2 27 55008.9
    -1 -2 27 54534.2
    1 -2 -27 61471.9
    -1 2 27 57052.4
    1 2 -27 58433.6
    1 -2 -27 58919.9
    1 -2 -26 49132.1
    -1 2 26 49317.9
    -1 -2 26 46965.6
    -1 -2 26 45845
    1 2 -26 47200.5
    1 -2 -26 51106.8
    1 2 -26 48240.8
    -1 2 25 17489.4
    1 -2 -25 19083.1
    -1 -2 25 17915.9
    1 -2 -25 18586.1
    1 2 -25 16718
    -1 -2 25 17206.8
    -1 2 25 17100.8
    1 2 -25 18095.7
    1 2 -24 25957.4
    -1 -2 24 24857.3
    -1 2 24 25937.5
    -1 -2 24 25864.7
    1 2 -24 27280.5
    -1 -2 24 26838.7
    -1 2 24 25064.4
    -1 2 24 25622.1
    1 -2 -24 27911.9
    1 -2 -24 28622.6
    1 2 -23 104744
    -1 2 23 104723
    -1 2 23 107564
    -1 -2 23 101668
    -1 -2 23 98716.1
    1 2 -23 109058
    1 -2 -23 107841
    -1 -2 23 103365
    -1 2 23 104402
    -1 2 22 31029.5
    -1 -2 22 30830.4
    1 2 -22 32602.1
    1 -2 -22 33413.4
    -1 -2 22 30401.9
    1 2 -22 30294
    -1 2 22 30373.3
    -1 2 22 31774.2
    -1 -2 22 31543.2
    -1 2 21 7891.94
    -1 -2 21 7501.69
    -1 2 21 8022.18
    -1 2 21 7381.44
    -1 -2 21 7903.09
    1 2 -21 9054.21
    -1 -2 21 7982.28
    1 2 -21 8531.47
    -1 2 20 30617.1
    -1 2 20 31347.8
    1 -2 -20 33179.5
    -1 -2 20 30469.1
    -1 2 20 31378.4
    1 2 -20 32000.7
    1 2 -20 31516.6
    -1 -2 20 31248.8
    -1 -2 20 31788.4
    1 2 -19 63264.9
    -1 2 19 64140.7
    1 2 -19 62749.6
    -1 -2 19 65034.1
    -1 2 19 62836.5
    -1 -2 19 60960.7
    -1 -2 19 62636.6
    1 -2 -19 65759.8
    -1 2 19 64918.3
    -1 -2 18 5230.46
    -1 -2 18 4885.17
    -1 2 18 4590.47
    1 2 -18 5700.36
    1 2 -18 5847.87
    1 -2 -18 5555.94
    -1 -2 18 5283.87
    1 -2 -18 3732.79
    -1 2 18 4786
    1 2 -18 3457.56
    -1 2 18 5970.39
    1 -2 -17 71820.8
    1 2 -17 79087.9
    -1 2 17 74439.5
    1 2 -17 74351.5
    -1 -2 17 70834.3
    1 -2 -17 72838.2
    -1 2 17 71583.7
    1 2 -17 70502.4
    -1 2 17 75614.1
    -1 -2 17 65097.6
    -1 -2 17 72782.6
    -1 2 17 69096.3
    -1 -2 17 73894
    1 -2 -16 26929.3
    1 2 -16 29322.7
    -1 2 16 26873.4
    -1 -2 16 27454.5
    -1 -2 16 25145
    -1 2 16 27225.4
    1 2 -16 27105.5
    1 -2 -16 28185.8
    -1 2 16 25283.3
    -1 2 16 27080.4
    -1 -2 16 26602.5
    -1 -2 16 26024.7
    1 -2 -15 8481.97
    -1 2 15 9170.68
    -1 2 15 7956.95
    -1 -2 15 8916.3
    1 -2 -15 8528.36
    -1 -2 15 8054.11
    -1 -2 15 8270.19
    1 2 -15 8483.37
    1 2 -15 8296.6
    -1 2 15 8613.27
    -1 2 15 8511.84
    -1 -2 15 8951.76
    -1 -2 14 29710.8
    1 2 -14 29498
    -1 2 14 29492.6
    -1 2 14 30423
    -1 -2 14 33586.5
    -1 2 14 31418.6
    -1 2 14 31188.9
    1 2 -14 31389.2
    1 -2 -14 30320.2
    1 -2 -14 30973.4
    -1 -2 14 29337.7
    -1 -2 14 31106.2
    1 -2 -13 96101.7
    -1 -2 13 98633.9
    1 -2 -13 92873.5
    -1 -2 13 94707.5
    -1 -2 13 97785.3
    1 2 -13 94355.8
    -1 2 13 98089.4
    -1 2 13 95343.4
    -1 2 13 99058.6
    -1 -2 13 98107.8
    1 2 -13 97428.5
    1 2 -12 171.981
    1 2 -12 464.487
    -1 2 12 637.616
    -1 2 12 296.851
    -1 -2 12 646.748
    -1 -2 12 896.687
    -1 -2 12 487.102
    -1 2 12 983.204
    1 -2 -12 623.828
    1 -2 -12 598.697
    -1 -2 12 415.17
    -1 2 11 4089.59
    -1 2 11 4425.85
    1 -2 -11 4308.63
    -1 -2 11 4441.32
    -1 -2 11 4417.9
    -1 -2 11 4259.2
    1 2 -11 4043.49
    1 2 -11 3832.47
    1 -2 -11 3926.78
    -1 2 11 4144.76
    -1 -2 11 4574.88
    -1 2 10 42221.8
    1 2 -10 41740.8
    -1 -2 10 42019.5
    1 -2 -10 41682.8
    -1 -2 10 41764.9
    1 2 -10 42327.8
    -1 2 10 42807.1
    1 -2 -10 42199.9
    -1 2 10 42780.3
    -1 -2 10 40891.9
    -1 -2 10 42001.5
    -1 2 9 14091.9
    1 2 -9 14899.7
    -1 -2 9 14366.3
    1 -2 -9 14477.9
    -1 2 9 15180.8
    -1 -2 9 13608.7
    1 2 -9 14220.3
    -1 -2 9 15319.6
    -1 -2 9 14913.4
    1 -2 -9 15063.9
    -1 2 9 15125.5
    -1 -2 8 8451.19
    -1 -2 8 9009.69
    1 2 -8 8908.78
    -1 2 8 9152.79
    -1 2 8 8710.12
    -1 -2 8 9508.89
    -1 2 8 9127.06
    1 -2 -8 8269.88
    1 -2 -8 9298.23
    1 2 -8 8821.24
    -1 -2 7 43929.3
    1 -2 -7 42725.1
    1 2 -7 41808.9
    -1 2 7 40675.1
    1 2 -7 42572.6
    -1 2 7 44727
    1 -2 -7 41809
    -1 -2 7 46176
    -1 -2 7 42399.2
    -1 2 7 43417
    -1 2 7 41079.1
    -1 2 6 2943.36
    -1 -2 6 2995.85
    1 2 -6 2784.46
    -1 2 6 3091.7
    1 -2 -6 3335.74
    1 2 -6 3205.11
    1 -2 -6 3064.65
    -1 2 6 3041.48
    -1 -2 6 3208.19
    -1 -2 6 3304.08
    -1 2 6 3044.31
    -1 -2 5 5538.04
    1 -2 -5 5386.96
    -1 -2 5 5829.95
    1 -2 -5 5305.2
    -1 -2 5 5813.26
    1 2 -5 5387.59
    -1 2 5 5327.58
    -1 2 5 5269.45
    -1 2 5 5992.62
    1 2 -5 5509.12
    -1 2 5 5737.11
    -1 -2 4 20694.6
    1 2 -4 22204.6
    -1 2 4 21309.6
    1 -2 -4 20893.1
    -1 2 4 22178.3
    -1 -2 4 21686.7
    -1 2 4 21251.4
    1 2 -4 20835.1
    -1 2 4 22580.7
    -1 -2 4 22131.6
    1 -2 -4 21521.6
    -1 2 4 21581.2
    -1 2 3 3645.27
    1 2 -3 3382.83
    1 -2 -3 3719.5
    -1 -2 3 3421.86
    -1 -2 3 3478.55
    -1 2 3 3441.17
    1 -2 -3 3059.33
    -1 -2 3 3533.54
    -1 2 3 3472.24
    1 2 -3 3707.25
    -1 2 3 3401.17
    1 2 -2 1076.33
    -1 2 2 915.883
    1 -2 -2 1279.2
    -1 2 2 851.515
    -1 -2 2 1023.42
    -1 -2 2 1100.08
    1 -2 -2 1151.8
    -1 -2 2 1176.26
    -1 2 2 969.193
    1 2 -2 1133.75
    -1 2 2 1022.05
    -1 -2 2 964.059
    -1 2 1 13570.3
    -1 2 1 13309.6
    1 2 -1 14788
    -1 -2 1 14226.9
    1 -2 -1 13843.7
    -1 2 1 13573
    1 2 -1 13539.8
    -1 -2 1 13237.9
    -1 -2 1 13615.8
    1 -2 -1 13718.7
    1 -2 -1 13893.6
    1 2 -1 13571.2
    -1 -2 1 13742.3
    -1 2 1 13386
    1 2 0 47672.8
    1 2 0 45669.4
    -1 2 0 44140
    -1 -2 0 47551.8
    1 -2 0 44842.2
    1 -2 0 44825.9
    1 2 0 44395.2
    1 -2 0 44160.2
    -1 -2 0 45458.9
    -1 2 0 45936.1
    1 -2 0 44565.4
    1 2 0 45016.5
    -1 -2 0 45769
    -1 2 0 46060.2
    -1 -2 0 44688.2
    -1 2 0 46222.9
    1 -2 1 15156.4
    -1 -2 -1 14484.3
    -1 2 -1 14819.7
    -1 -2 -1 15067
    -1 2 -1 14729.4
    -1 -2 -1 14705.2
    1 2 1 15351.2
    -1 2 -1 15436.6
    -1 -2 -1 14403.7
    1 -2 1 14444.2
    1 -2 1 14344.8
    1 2 1 14768.1
    -1 2 -1 14751.8
    1 2 1 14778.3
    1 2 1 14963.2
    1 -2 1 14450.1
    1 -2 2 196.084
    1 2 2 374.659
    -1 -2 -2 440.201
    1 2 2 586.451
    -1 -2 -2 367.763
    -1 2 -2 634.647
    -1 -2 -2 231.509
    1 -2 2 414.02
    -1 2 -2 391.519
    -1 -2 -2 448.26
    -1 2 -2 327.758
    1 2 2 329.902
    1 -2 2 258.831
    -1 2 -2 278.304
    1 -2 2 379.535
    -1 2 -3 920.961
    1 -2 3 730.706
    1 2 3 870.248
    1 -2 3 510.654
    -1 2 -3 848.104
    -1 -2 -3 432.787
    -1 -2 -3 698.962
    1 -2 3 1092.6
    -1 -2 -3 557.95
    -1 2 -3 567.419
    1 2 3 723.35
    1 2 3 488.54
    1 2 3 574.136
    -1 2 -3 596.447
    1 -2 3 594.829
    -1 -2 -3 650.123
    -1 2 -4 20034.4
    1 -2 4 21764.4
    -1 2 -4 21432
    1 2 4 20826.9
    1 -2 4 19842.6
    -1 -2 -4 20597.3
    -1 -2 -4 21155.1
    -1 2 -4 20384
    1 2 4 20692.2
    1 2 4 21361.8
    1 2 4 20700.3
    1 -2 4 20575.3
    -1 -2 -4 20883.1
    1 -2 4 21143.1
    -1 2 -5 14820.2
    -1 -2 -5 14225.8
    1 -2 5 15073
    -1 2 -5 14688.5
    1 -2 5 14062.3
    1 2 5 14995.9
    1 2 5 15565.8
    1 2 5 16339.1
    -1 -2 -5 14412.7
    -1 2 -5 14219
    1 -2 5 14596.9
    -1 -2 -5 15527.1
    1 -2 5 15192.1
    1 2 5 15238.1
    -1 -2 -6 23212.8
    1 -2 6 22831.4
    -1 -2 -6 23939.8
    1 -2 6 23494
    -1 2 -6 22290.5
    -1 2 -6 24348.7
    1 2 6 24313
    -1 2 -6 23148.6
    1 2 6 23239.1
    1 2 6 23293.8
    1 -2 6 22005.4
    1 2 6 25417.4
    1 -2 6 24020.1
    -1 -2 -6 23909.5
    1 -2 7 5485.17
    -1 -2 -7 5587.04
    1 -2 7 5143.31
    1 -2 7 5822.42
    -1 -2 -7 5410.32
    -1 2 -7 5386.48
    1 2 7 5248.79
    -1 2 -7 5313.03
    1 2 7 5801.85
    1 2 7 4975.49
    -1 -2 -7 5314.54
    1 2 7 5172.48
    -1 2 -7 5331.48
    1 -2 7 5486.4
    1 -2 8 3901.34
    1 2 8 3894.49
    1 -2 8 3906.13
    -1 -2 -8 3837.07
    1 2 8 3588.49
    -1 2 -8 4843.76
    1 2 8 4821.88
    1 2 8 4132.54
    -1 -2 -8 4273.58
    1 -2 8 3353.54
    -1 -2 -8 3857.84
    1 -2 8 4929.02
    -1 2 -8 3907.52
    -1 2 -8 3948.96
    -1 -2 -9 73862.9
    1 2 9 73041.3
    1 -2 9 76805.8
    -1 2 -9 76425.1
    -1 -2 -9 72971.5
    1 2 9 73013
    -1 -2 -9 72954.4
    1 2 9 74060.4
    -1 2 -9 75854.2
    1 -2 9 74182.4
    1 -2 9 74291.4
    1 2 9 72511.3
    -1 2 -9 73042.5
    -1 2 -10 14307.6
    1 2 10 14689.1
    -1 2 -10 14093.5
    1 -2 10 17006.4
    -1 -2 -10 15707.7
    -1 2 -10 15949.1
    1 2 10 14706.1
    1 2 10 16416.4
    1 -2 10 14568.5
    -1 -2 -10 15613.1
    -1 -2 -10 15435.5
    1 -2 10 15064
    -1 -2 -11 612.305
    1 2 11 615.674
    1 2 11 1010.24
    1 -2 11 917.733
    1 -2 11 1125.1
    -1 2 -11 986.929
    -1 -2 -11 1101.5
    1 2 11 754.726
    -1 2 -11 663.978
    1 -2 11 757.243
    -1 -2 -11 1150.26
    1 -2 11 697.433
    -1 2 -11 608.106
    -1 -2 -12 34705.9
    1 -2 12 34628.9
    -1 2 -12 35575.5
    1 2 12 35459.7
    1 2 12 34409.7
    -1 2 -12 35690.8
    1 -2 12 35530.1
    1 -2 12 33146.8
    1 2 12 35121.7
    -1 -2 -12 34207.6
    -1 2 -12 35065.5
    -1 -2 -12 34681.3
    1 -2 12 35518.2
    -1 2 -13 93918.7
    1 2 13 92334
    1 -2 13 91562.6
    1 2 13 91799.8
    -1 -2 -13 88940.3
    1 -2 13 90648.5
    1 -2 13 87260.3
    -1 2 -13 89458.1
    1 2 13 90053.7
    -1 -2 -13 91395.7
    1 2 13 86206.8
    -1 2 -13 94225.3
    -1 -2 -13 91330
    1 -2 13 93514.7
    -1 -2 -14 4710.27
    1 -2 14 4649.12
    -1 2 -14 4254.37
    1 -2 14 4860.23
    -1 -2 -14 4752.35
    1 -2 14 5202.7
    -1 2 -14 5750.04
    1 2 14 5519.81
    1 2 14 4625.12
    -1 -2 -14 5287.69
    1 2 14 4754.22
    1 2 14 4392.01
    -1 2 -14 4646.8
    1 -2 14 4220.69
    1 -2 15 74507.8
    1 -2 15 71845.2
    1 2 15 73159.9
    -1 2 -15 71729.6
    1 2 15 72141.1
    1 2 15 73016.9
    -1 2 -15 75255.6
    -1 -2 -15 69354.1
    -1 -2 -15 70894.1
    1 -2 15 70015.7
    -1 2 -15 69303.3
    1 2 15 63189.5
    -1 -2 -15 72350.2
    1 -2 15 67648.6
    1 2 16 62969.9
    -1 -2 -16 59354.2
    -1 -2 -16 61279.1
    -1 -2 -16 61498.2
    1 -2 16 59560.5
    1 -2 16 64961.5
    -1 2 -16 59697.8
    1 2 16 60617.4
    1 2 16 58639
    1 -2 16 60612.5
    -1 2 -16 56220
    -1 2 -16 64471.6
    1 2 16 62665.7
    -1 2 -17 18096.5
    1 -2 17 22602.3
    1 -2 17 20942.1
    -1 2 -17 21524.8
    -1 2 -17 22435.3
    1 2 17 22559.4
    -1 -2 -17 21224.6
    1 -2 17 21295.9
    1 2 17 21065.2
    1 2 17 21183.8
    -1 -2 -17 22943.2
    -1 -2 -17 18887.1
    1 2 18 21059.8
    1 2 18 20189.8
    1 -2 18 21369.1
    1 -2 18 20424.7
    -1 -2 -18 20300.8
    -1 2 -18 21825
    -1 -2 -18 20447.5
    1 2 18 20375.5
    1 -2 18 20105
    -1 2 -18 21037
    1 -2 19 119169
    -1 -2 -19 121742
    1 -2 19 122340
    -1 -2 -19 123681
    1 -2 19 125294
    1 2 19 124338
    -1 2 -19 118369
    -1 2 -19 123840
    1 2 19 119269
    1 2 19 124863
    1 2 20 40129.5
    -1 2 -20 41991.4
    1 2 20 38347.4
    1 -2 20 39962.2
    -1 2 -20 38377.9
    -1 -2 -20 39368.6
    -1 -2 -20 38683.7
    1 -2 20 39197.7
    1 -2 20 39575.6
    1 2 20 39393
    1 2 21 16970.8
    -1 -2 -21 17315.9
    1 -2 21 17487.2
    1 2 21 17113.6
    -1 2 -21 17060.8
    -1 2 -21 18879.2
    1 -2 21 16382.7
    -1 -2 -21 17845
    1 2 21 18114.4
    1 -2 21 18247.8
    -1 2 -22 61027.6
    -1 2 -22 61621.8
    -1 -2 -22 60293.1
    1 2 22 60695.2
    1 2 22 60935.1
    1 -2 22 62148.6
    1 -2 22 58982.4
    1 2 22 59790.3
    1 -2 22 56852.8
    -1 -2 -22 61944.8
    -1 2 -23 46557.8
    1 2 23 42950
    1 -2 23 44722.7
    1 -2 23 44136
    1 2 23 42003.3
    1 -2 23 42532.7
    -1 -2 -23 43258.5
    -1 2 -23 44527.9
    -1 -2 -23 44654.4
    1 2 23 42961.8
    1 2 24 2631.08
    -1 -2 -24 2861.29
    1 -2 24 2721.06
    1 2 24 2581.6
    -1 2 -24 2929.07
    1 -2 24 2911.17
    -1 -2 -24 2215.75
    1 -2 24 2428.31
    -1 2 -24 2840.24
    1 2 24 2577.82
    1 -2 25 95735
    1 -2 25 98578.2
    -1 2 -25 97522.7
    -1 -2 -25 98383.7
    -1 -2 -25 101010
    1 2 25 96632.7
    1 2 25 95135.2
    1 2 25 96165.5
    1 -2 25 97505.8
    -1 2 -25 105273
    -1 2 -26 52233.9
    1 -2 26 52595.1
    -1 -2 -26 54670
    1 2 26 50793.5
    1 -2 26 49185.1
    -1 2 -26 57344
    1 2 26 52774.5
    -1 -2 -26 55578.7
    1 -2 26 54457.2
    1 -2 27 2139.15
    -1 -2 -27 2654.39
    1 2 27 2602.48
    -1 -2 -27 2847.04
    1 -2 27 2449.12
    1 -2 27 2171.4
    -1 2 -27 2553.41
    1 2 27 3444.85
    -1 2 -27 2399.82
    1 2 28 25921.5
    -1 2 -28 29549.5
    1 -2 28 26967.3
    -1 -2 -28 27290.3
    1 -2 28 27277.8
    -1 2 -28 27419.2
    1 2 28 26183.7
    -1 -2 -28 27837.2
    -1 2 -29 72147.5
    1 -2 29 69048.6
    1 2 29 69978.4
    -1 2 -29 75852.1
    -1 2 -29 71583.9
    -1 -2 -29 71620.6
    1 2 29 68049.5
    1 -2 29 70237.4
    -1 -2 -30 7440.63
    -1 -2 -30 7380.59
    1 2 30 6522.03
    1 -2 30 6860.31
    1 -2 30 7299.92
    1 2 30 6221.4
    -1 2 -30 6794.75
    -1 2 -30 7151.45
    -1 2 -31 27553.9
    -1 -2 -31 28360.5
    -1 -2 -31 27916.2
    1 -2 31 28278.5
    -1 2 -31 29454.1
    1 2 31 26093.2
    -1 -2 -32 41960.4
    1 -2 32 42229.7
    1 2 32 39116.3
    -1 2 -32 41100.2
    -1 -2 -32 43269
    -1 2 -32 43113.2
    -1 -2 -33 25182.5
    -1 2 -33 25210
    -1 -2 -33 24016.2
    1 -2 33 24237.2
    1 2 33 22390.8
    -1 -2 -34 5890.26
    1 2 34 5074.66
    1 -2 34 6145.23
    -1 2 -34 5462.93
    1 -2 35 49297.5
    1 2 35 47147.6
    -1 -2 -35 51307.6
    -1 -2 -36 16440.5
    1 -2 36 14897
    1 2 36 14087.5
    -1 2 -36 17303.6
    1 3 -37 242.525
    1 -3 -36 370.505
    1 3 -36 127.783
    -1 -3 36 144.441
    -1 3 36 225.839
    1 3 -36 237.889
    1 -3 -36 81.1676
    -1 3 35 -101.385
    1 -3 -35 573.087
    1 3 -35 -131.335
    -1 -3 35 -175.889
    1 -3 -35 319.619
    1 3 -35 351.682
    1 -3 -34 3050.08
    1 3 -34 3181.89
    1 3 -34 2549.02
    1 -3 -34 3491.05
    -1 3 34 3413.82
    -1 -3 34 3332.28
    1 -3 -33 1859.46
    1 3 -33 1510.81
    -1 -3 33 1567.31
    1 3 -33 2152.19
    -1 3 33 2315.46
    1 -3 -33 1786.15
    1 -3 -32 4809.16
    1 3 -32 6198.96
    -1 -3 32 5018.89
    1 -3 -32 5939.35
    1 3 -32 5560.54
    -1 3 32 4822.92
    1 -3 -31 890.829
    -1 -3 31 910.794
    -1 3 31 960.771
    1 3 -31 667.137
    1 -3 -30 948.567
    1 3 -30 455.923
    -1 3 30 487.932
    -1 -3 30 551.243
    1 3 -29 7648.51
    -1 3 29 7774.42
    -1 -3 29 7247.07
    1 -3 -29 8488.15
    1 3 -28 3978.29
    -1 3 28 3736.48
    1 -3 -28 4121.28
    -1 -3 28 3562.73
    1 -3 -27 17089.8
    -1 3 27 15186
    -1 -3 27 14917.1
    1 3 -27 15866.8
    1 3 -26 3025.66
    -1 3 26 2658.37
    -1 -3 26 2468.78
    1 -3 -26 3411.48
    1 3 -25 2769.5
    -1 -3 25 2692.3
    1 -3 -25 3595.27
    -1 3 25 3284.73
    1 3 -24 1929.51
    -1 -3 24 1798.23
    1 -3 -24 3233.83
    1 -3 -24 2574.75
    -1 3 24 1729.51
    1 3 -24 2815.27
    1 -3 -23 59023.1
    1 3 -23 60968.8
    -1 3 23 60025.7
    1 -3 -23 62742.9
    -1 -3 23 56988.4
    1 3 -23 60283.5
    1 -3 -22 9667.94
    1 -3 -22 8562.09
    -1 -3 22 8960.83
    1 3 -22 8424.1
    1 3 -22 8915.52
    -1 3 22 7527.91
    1 3 -21 4329.18
    -1 -3 21 4189.75
    -1 3 21 4332.22
    1 -3 -21 4302.41
    1 -3 -21 4476.18
    1 3 -21 4648.64
    -1 -3 21 4321.74
    1 -3 -20 1965.59
    1 3 -20 1717.68
    -1 3 20 2033.13
    -1 -3 20 2051.6
    -1 -3 20 2305.83
    -1 3 20 2152.87
    1 -3 -20 1665.05
    1 -3 -19 47871.5
    1 3 -19 46912.5
    -1 3 19 48324.8
    -1 -3 19 46394.6
    -1 3 19 44930.2
    1 -3 -19 46432.5
    -1 -3 19 47715.7
    1 3 -18 8876.11
    1 3 -18 9909.64
    1 -3 -18 10435.8
    -1 3 18 10142.9
    -1 3 18 10482.1
    -1 -3 18 10319.5
    1 -3 -18 9678.46
    -1 -3 18 10528
    -1 -3 17 135387
    -1 3 17 126769
    -1 3 17 131197
    1 -3 -17 138869
    1 3 -17 136049
    1 3 -17 147276
    -1 -3 17 145976
    -1 3 17 137371
    -1 -3 17 131463
    1 -3 -17 138096
    -1 3 16 12543.4
    -1 3 16 12497.5
    1 3 -16 14781.5
    -1 -3 16 13766.8
    -1 -3 16 13090
    1 -3 -16 13475.5
    -1 3 16 13215.2
    1 -3 -16 13890.2
    1 3 -16 13883.8
    -1 -3 16 13419.7
    1 -3 -15 3560.38
    1 3 -15 3526.68
    1 -3 -15 3368.48
    -1 -3 15 3225.84
    -1 3 15 3346.73
    -1 3 15 3258.21
    -1 3 15 3123.7
    1 3 -15 3214.15
    -1 -3 15 3355.41
    -1 -3 15 3298.12
    -1 3 14 673.657
    -1 -3 14 617.647
    -1 3 14 729.37
    1 3 -14 466.756
    -1 3 14 380.547
    1 -3 -14 703.916
    -1 -3 14 535.671
    -1 -3 14 815.518
    1 -3 -14 225.012
    1 3 -14 598.974
    1 3 -13 292586
    1 -3 -13 282044
    -1 -3 13 282125
    -1 -3 13 297840
    1 -3 -13 281879
    -1 -3 13 294248
    1 3 -13 302415
    -1 3 13 291701
    -1 3 13 276650
    -1 3 13 291333
    -1 -3 12 22370
    -1 3 12 21732.3
    1 -3 -12 23815.6
    1 3 -12 23067.3
    -1 3 12 20775.8
    -1 -3 12 22837.2
    -1 -3 12 24064
    1 3 -12 23390.7
    -1 3 12 22140.1
    1 -3 -12 20935
    -1 3 11 129429
    1 3 -11 135693
    1 -3 -11 124376
    -1 -3 11 126407
    1 -3 -11 131476
    1 3 -11 131414
    -1 -3 11 132084
    -1 3 11 122672
    -1 -3 11 125600
    -1 3 11 127689
    -1 -3 10 7588
    1 -3 -10 7654.33
    -1 3 10 7093.93
    -1 -3 10 7957.81
    -1 3 10 7518.79
    1 3 -10 8403.69
    -1 -3 10 8740.72
    1 -3 -10 7736.29
    -1 3 10 7630.63
    1 3 -9 115311
    -1 3 9 102887
    1 -3 -9 103797
    1 -3 -9 109200
    -1 3 9 107811
    1 3 -9 111407
    -1 -3 9 108640
    -1 3 9 111920
    -1 -3 9 112145
    -1 -3 9 110666
    -1 3 8 984.714
    1 3 -8 387.345
    -1 -3 8 424.076
    -1 3 8 576
    1 3 -8 826.488
    1 -3 -8 726.438
    -1 -3 8 584.135
    1 -3 -8 779.912
    -1 -3 8 742.244
    -1 3 8 527.784
    -1 -3 7 481360
    1 3 -7 478671
    -1 -3 7 456085
    1 -3 -7 451069
    1 3 -7 470182
    -1 -3 7 481565
    -1 3 7 474611
    -1 3 7 460184
    -1 -3 7 469481
    -1 3 7 474801
    1 -3 -7 463347
    1 -3 -6 10380.2
    -1 3 6 11142.6
    1 -3 -6 10467
    -1 -3 6 10809
    1 3 -6 10793.6
    -1 -3 6 11181.8
    -1 3 6 10612
    -1 3 6 10733.9
    1 3 -6 12291.1
    -1 -3 6 12163.9
    -1 -3 6 10379.6
    -1 -3 5 71905.1
    -1 -3 5 72166.7
    1 3 -5 74865.8
    1 -3 -5 71534.7
    1 -3 -5 70394.6
    -1 3 5 73035.7
    -1 3 5 69876.3
    -1 -3 5 70584.8
    1 3 -5 74494.4
    -1 -3 5 72513
    -1 -3 5 72586.5
    -1 3 5 71766.8
    -1 -3 4 19241
    -1 3 4 18371.5
    -1 -3 4 18999.1
    -1 -3 4 19127.9
    -1 -3 4 19557.5
    -1 3 4 19130.8
    -1 3 4 18366.7
    1 -3 -4 18153.5
    -1 3 4 18264.5
    1 3 -4 18792.4
    -1 -3 4 18901.5
    1 -3 -4 18063.1
    1 3 -4 19953.5
    1 3 -3 346523
    -1 -3 3 331274
    1 3 -3 359924
    -1 3 3 346061
    -1 3 3 346664
    -1 -3 3 326072
    -1 -3 3 340093
    1 -3 -3 333854
    1 -3 -3 322070
    -1 -3 3 349320
    -1 3 3 336620
    -1 3 2 4478.09
    1 -3 -2 4855.37
    -1 -3 2 4508.15
    1 3 -2 2403.21
    -1 -3 2 4015.09
    -1 3 2 3119.93
    -1 -3 2 4852.39
    1 3 -2 5056.27
    -1 3 2 3200
    -1 -3 2 3989.93
    1 -3 -2 3578.34
    -1 3 2 4022.54
    -1 3 1 203715
    1 3 -1 209056
    1 3 -1 219956
    1 -3 -1 204257
    -1 -3 1 211932
    -1 3 1 206020
    -1 -3 1 199729
    1 3 -1 215515
    -1 3 1 215050
    -1 -3 1 216541
    -1 -3 1 216875
    -1 3 1 219049
    1 -3 -1 205438
    1 -3 -1 202425
    1 -3 -1 214923
    1 3 0 6092.41
    1 3 0 7025.56
    -1 -3 0 7310.55
    -1 -3 0 7182.22
    -1 3 0 7654.54
    1 -3 0 6920.55
    -1 3 0 6521.78
    -1 3 0 7120.04
    1 -3 0 6836.62
    1 -3 0 6178.95
    -1 3 0 6188.89
    1 -3 0 7254.88
    1 3 0 6085.96
    -1 -3 0 7107.95
    -1 -3 -1 5615.9
    1 -3 1 6695.77
    -1 3 -1 5244.55
    -1 -3 -1 5875.66
    1 3 1 4883.93
    1 3 1 5790.16
    -1 3 -1 5214.14
    1 -3 1 5709.35
    -1 -3 -1 5688.5
    1 -3 1 6470.56
    -1 -3 -1 6077.97
    -1 3 -1 6130.61
    1 3 1 6054.04
    1 3 1 6019.38
    1 -3 1 5913.8
    -1 3 -1 6714.05
    1 3 2 11155.4
    -1 3 -2 13058
    1 -3 2 10990.5
    -1 3 -2 12075.5
    -1 3 -2 13438.9
    1 3 2 11919.5
    -1 -3 -2 12134.2
    -1 3 -2 12851.6
    -1 -3 -2 12166.1
    -1 -3 -2 12097.4
    -1 -3 -2 12612.4
    1 -3 2 11185.9
    1 -3 2 11596.2
    1 3 2 11465.9
    1 -3 2 11911.4
    1 3 2 14583.9
    1 3 3 370940
    1 -3 3 354392
    -1 3 -3 373049
    -1 -3 -3 368314
    -1 3 -3 360845
    -1 -3 -3 375968
    1 -3 3 364853
    1 3 3 362694
    1 -3 3 348513
    1 3 3 362617
    -1 3 -3 363115
    -1 -3 -3 377268
    -1 -3 -3 370607
    1 3 3 365986
    -1 3 -3 368886
    1 -3 3 370060
    1 3 4 2420.46
    1 3 4 1949.41
    -1 -3 -4 1578.9
    1 -3 4 1713.85
    -1 -3 -4 1706.93
    -1 3 -4 2244.83
    1 -3 4 1404.97
    -1 3 -4 2210.35
    1 3 4 1818.82
    1 3 4 2775.34
    -1 -3 -4 1598.79
    -1 3 -4 1975.53
    1 -3 4 2134.06
    1 -3 4 1687.99
    -1 -3 -4 3143.62
    -1 3 -4 1947.95
    1 3 5 118121
    1 3 5 117663
    1 3 5 109984
    -1 3 -5 120999
    1 -3 5 110065
    -1 3 -5 113122
    -1 -3 -5 117374
    1 -3 5 119171
    -1 -3 -5 123329
    -1 3 -5 116332
    -1 -3 -5 116164
    -1 -3 -5 117128
    1 3 5 116153
    1 -3 5 113972
    1 -3 5 114983
    1 -3 6 15449.8
    -1 -3 -6 15787.1
    1 3 6 15759.1
    -1 3 -6 14837.5
    -1 -3 -6 17358.9
    1 3 6 16314.9
    -1 3 -6 14820.2
    1 3 6 14683.5
    -1 -3 -6 16548.1
    -1 3 -6 15824.3
    1 3 6 14933.4
    1 -3 6 15610.5
    1 -3 6 15644.4
    1 -3 6 14456.4
    1 -3 7 203960
    1 3 7 200209
    1 -3 7 192570
    -1 -3 -7 201551
    1 -3 7 188239
    1 3 7 202711
    -1 -3 -7 206808
    1 3 7 198804
    1 3 7 204281
    -1 3 -7 209437
    -1 3 -7 196556
    1 -3 7 198810
    -1 -3 -7 198416
    -1 3 -7 195101
    -1 3 -8 11869.5
    1 3 8 10401.6
    1 3 8 12186.6
    1 -3 8 10218.8
    1 3 8 10734
    1 -3 8 10817.6
    1 -3 8 10854.8
    -1 -3 -8 12122.5
    -1 3 -8 11290.3
    -1 -3 -8 11999.5
    -1 3 -8 10362.4
    -1 -3 -8 10464.9
    1 -3 8 11689.1
    1 3 8 11313.4
    1 -3 9 304965
    -1 -3 -9 295741
    -1 3 -9 312518
    1 3 9 321671
    1 -3 9 302385
    1 3 9 307734
    1 3 9 317287
    1 3 9 308687
    1 -3 9 318578
    -1 -3 -9 311525
    -1 -3 -9 324266
    1 -3 9 310018
    -1 3 -9 303373
    -1 3 -10 6598.81
    -1 3 -10 6549.85
    1 3 10 6564.15
    1 -3 10 6590.17
    -1 -3 -10 6735.08
    1 3 10 6484.69
    1 -3 10 7345.88
    1 3 10 7366.66
    1 -3 10 6364.74
    -1 -3 -10 7560.68
    1 -3 10 6912.29
    1 3 10 7433.64
    -1 -3 -11 785.137
    -1 3 -11 554.997
    1 -3 11 277.944
    1 -3 11 336.361
    1 -3 11 879.473
    1 3 11 884.164
    1 3 11 884.772
    1 3 11 534.348
    -1 -3 -11 577.179
    -1 3 -11 742.9
    -1 -3 -11 734.534
    -1 3 -11 504.684
    1 -3 11 1045.5
    1 3 11 786.89
    -1 -3 -12 13786.9
    1 3 12 13271.5
    -1 -3 -12 16368.6
    1 -3 12 13320.5
    -1 3 -12 15025.7
    -1 3 -12 13891.1
    1 -3 12 15841.5
    -1 3 -12 13669.3
    1 3 12 14790.6
    1 3 12 15120.2
    1 -3 12 13321.4
    -1 -3 -12 13612.4
    -1 3 -13 259905
    1 -3 13 255127
    -1 3 -13 246691
    1 3 13 260997
    1 -3 13 252552
    -1 -3 -13 247331
    -1 3 -13 262543
    1 -3 13 250241
    1 3 13 253892
    -1 -3 -13 257166
    -1 -3 -13 261473
    -1 3 -14 2166.26
    -1 3 -14 3486.68
    1 -3 14 2388.1
    -1 -3 -14 3188.68
    1 3 14 4353.91
    -1 -3 -14 2264.32
    1 3 14 2480.56
    1 3 14 2520.18
    -1 -3 -14 3624.78
    -1 3 -14 2495.16
    1 -3 14 2632.48
    1 -3 14 4146.16
    1 -3 15 115254
    -1 -3 -15 116378
    1 3 15 114651
    -1 3 -15 114345
    1 -3 15 113011
    -1 3 -15 111960
    -1 -3 -15 111732
    1 3 15 113803
    1 -3 15 112600
    -1 3 -15 112180
    -1 -3 -15 118582
    1 3 16 4001.26
    1 3 16 3064.94
    -1 3 -16 3714.5
    -1 3 -16 3045.34
    -1 3 -16 3331.51
    1 -3 16 3350.03
    -1 -3 -16 2952.19
    1 3 16 2806.06
    1 -3 16 3341.28
    -1 -3 -16 4581.78
    1 -3 16 3839.68
    -1 -3 -16 3479.35
    -1 3 -17 41882.2
    -1 3 -17 40043.9
    1 3 17 39813.5
    1 -3 17 39331.9
    1 -3 17 41019.6
    -1 3 -17 41393.6
    -1 -3 -17 41196.6
    1 3 17 40989.7
    -1 -3 -17 42339.6
    -1 -3 -17 39072.7
    -1 -3 -18 10576.4
    -1 3 -18 9475.23
    1 -3 18 9438.99
    -1 -3 -18 9235.19
    1 -3 18 10229.2
    1 3 18 7635.6
    -1 3 -18 8555.32
    1 3 18 9609.79
    -1 -3 -19 131393
    -1 3 -19 128642
    -1 -3 -19 133873
    -1 3 -19 132915
    1 -3 19 132170
    1 3 19 133054
    1 3 19 131799
    1 -3 19 126367
    -1 -3 -20 4536.63
    1 -3 20 3767.04
    -1 -3 -20 3594
    1 -3 20 3750
    -1 3 -20 3838.27
    1 3 20 3448.23
    -1 3 -20 3617.04
    1 3 20 4019.16
    1 3 21 9621.31
    -1 -3 -21 10304.8
    1 3 21 9768.62
    -1 3 -21 9049.1
    -1 -3 -21 9661.52
    1 -3 21 9712.18
    -1 3 -21 9657.86
    1 -3 21 8678.89
    -1 -3 -22 3134.51
    1 -3 22 2513.82
    1 3 22 3270.29
    -1 -3 -22 2947.41
    1 -3 22 2961.11
    -1 3 -22 3421.81
    1 3 22 3307.73
    -1 3 -22 2759.6
    1 3 23 34448.8
    1 -3 23 35576.2
    1 -3 23 35325.2
    1 3 23 34707.4
    -1 -3 -23 35082.3
    -1 3 -23 35686.7
    -1 3 -23 37471.6
    -1 -3 -23 38765.5
    1 3 24 9410.27
    -1 3 -24 8816.24
    -1 -3 -24 9633.49
    -1 -3 -24 9794.68
    1 -3 24 8643.4
    1 -3 24 9419.92
    1 3 24 9392.15
    -1 3 -24 9323.14
    1 3 25 29407
    -1 3 -25 30842.5
    -1 -3 -25 29032
    -1 3 -25 28167
    1 -3 25 29163.1
    1 -3 25 28494.9
    1 3 25 29336.1
    -1 3 -26 1544.75
    -1 -3 -26 1307.55
    1 -3 26 678.071
    1 -3 26 1050.21
    -1 3 -26 799.893
    1 3 26 1014.44
    1 3 26 739.306
    1 -3 27 1313.99
    -1 3 -27 1068.26
    -1 3 -27 1206.58
    1 3 27 1023.85
    1 3 27 1061.81
    -1 -3 -27 1249.33
    1 -3 27 1851.83
    1 -3 28 4857.54
    1 3 28 4028.15
    -1 -3 -28 4522.08
    1 3 28 4475.32
    -1 3 -28 4923.17
    -1 3 -28 4777.96
    1 -3 29 7956.62
    1 3 29 8159.71
    -1 3 -29 9422.07
    -1 -3 -29 8756.4
    1 3 29 7519.58
    1 3 30 1881.73
    1 3 30 2483.13
    -1 3 -30 2362.39
    -1 3 -30 2973.91
    -1 -3 -30 2842.46
    1 -3 30 2421.25
    1 3 31 378.397
    -1 3 -31 649.137
    1 -3 31 683.971
    1 3 31 127.433
    -1 -3 -31 324.689
    -1 3 -32 694.586
    1 -3 32 563.803
    1 3 32 538.583
    -1 -3 -32 686.307
    1 -3 33 779.42
    -1 -3 -33 467.96
    -1 3 -33 430.22
    -1 -3 -33 696.726
    1 3 33 500.414
    1 3 34 858.801
    -1 3 -34 755.713
    1 -3 34 787.446
    -1 -3 -34 699.306
    -1 -3 -34 824.958
    1 -3 35 118.086
    1 3 35 205.123
    -1 3 -35 271.267
    -1 -3 -35 398.678
    1 4 -36 8979.38
    1 -4 -36 8021.09
    1 -4 -36 7704.71
    1 -4 -35 31592.7
    1 4 -35 31424.1
    -1 4 35 28805.5
    -1 -4 35 28602.8
    1 4 -35 31418.9
    1 -4 -35 29606
    -1 4 34 1783.15
    1 4 -34 1581.38
    1 -4 -34 2088.72
    1 4 -34 3147.27
    -1 -4 34 1400.94
    -1 -4 33 93360.2
    1 4 -33 95610.4
    -1 4 33 94005.6
    1 4 -33 103004
    1 -4 -33 103352
    -1 4 32 7917.5
    1 4 -32 9016.31
    1 4 -32 9751.49
    1 -4 -32 9481.05
    -1 -4 32 7508.1
    -1 4 31 1752.08
    -1 -4 31 1739.64
    1 -4 -31 1652.3
    1 4 -31 1940.66
    1 4 -30 6200.85
    1 -4 -30 6207.94
    -1 4 30 6903.09
    -1 -4 30 6255.44
    -1 -4 29 81714.1
    -1 4 29 81945.4
    1 4 -29 84258.3
    1 -4 -29 87699.1
    1 -4 -28 4318.05
    -1 4 28 3901.49
    1 4 -28 4718.66
    -1 -4 28 3071.73
    -1 4 27 64237
    1 -4 -27 67604.3
    1 4 -27 64473.4
    -1 -4 27 64032
    1 4 -26 11631
    -1 4 26 11910.1
    1 -4 -26 14094.3
    -1 -4 26 11732.1
    1 4 -25 11253.3
    -1 4 25 12268.1
    -1 -4 25 11362.3
    -1 4 24 1160.31
    1 -4 -24 1807.32
    1 4 -24 997.395
    -1 -4 24 1170.8
    1 -4 -23 116696
    1 4 -23 111570
    -1 4 23 114047
    -1 -4 23 113443
    -1 -4 22 18489.2
    1 4 -22 20304.7
    -1 4 22 21224.5
    1 -4 -22 20599.4
    -1 4 21 12644.8
    1 4 -21 11614.2
    -1 -4 21 12361.1
    1 -4 -21 12287.3
    1 -4 -20 4321.18
    -1 -4 20 5300.71
    -1 4 20 4080.81
    1 4 -20 4424.06
    -1 4 19 46334.3
    1 -4 -19 45626.4
    1 -4 -19 46647.8
    -1 -4 19 48557.9
    1 -4 -19 46810.6
    1 4 -19 45061.6
    1 4 -19 47435.2
    -1 -4 18 18745.9
    1 -4 -18 18731.7
    1 -4 -18 17872.4
    1 -4 -18 20679.1
    1 4 -18 19290.6
    -1 -4 18 21336.9
    -1 4 18 17391.5
    1 4 -18 20092.5
    -1 4 18 19610
    -1 -4 17 93815
    1 4 -17 94883.3
    -1 4 17 92862
    -1 -4 17 101863
    1 -4 -17 92689.9
    -1 -4 17 91626.9
    -1 4 17 94381
    1 -4 -17 95194.1
    1 -4 -17 92339.2
    1 4 -17 104350
    1 -4 -16 21110.5
    1 -4 -16 19566.4
    1 -4 -16 19543.9
    -1 4 16 21153.2
    -1 4 16 20260.6
    -1 -4 16 21873.4
    -1 -4 16 20091.5
    1 4 -16 20320.2
    -1 4 16 19962.8
    -1 -4 16 21069.3
    -1 -4 15 473.939
    -1 -4 15 667.112
    -1 -4 15 319.864
    1 -4 -15 154.728
    1 4 -15 11.5582
    -1 4 15 483.555
    1 -4 -15 1058.38
    1 4 -15 428.484
    1 -4 -15 381.241
    -1 4 15 428.351
    -1 4 15 241.644
    -1 -4 14 1808.51
    1 -4 -14 1870.86
    1 -4 -14 1996.31
    -1 4 14 1768.64
    1 -4 -14 1842.79
    -1 -4 14 1828.88
    1 4 -14 1780.1
    -1 -4 14 2182.29
    -1 4 14 1745.52
    -1 4 14 1765.83
    1 -4 -13 78356.9
    -1 -4 13 78560.7
    1 -4 -13 78926.7
    1 4 -13 82953.5
    1 -4 -13 79261.8
    -1 4 13 79726.3
    -1 -4 13 81694.4
    -1 4 13 80321.1
    -1 4 13 78582.8
    -1 -4 13 79801.5
    -1 4 12 57649.8
    1 4 -12 59161.8
    -1 4 12 55486.7
    1 4 -12 61485.4
    1 -4 -12 56253.1
    -1 -4 12 56707.6
    1 -4 -12 56234
    -1 4 12 55209.2
    1 -4 -12 55214.6
    -1 -4 12 60028.7
    -1 -4 12 60432
    1 -4 -11 48064.3
    1 -4 -11 46521
    -1 4 11 48758
    -1 -4 11 49350.7
    -1 4 11 45097.9
    1 -4 -11 49523.6
    -1 -4 11 49145.3
    -1 4 11 49431.2
    -1 -4 11 51642.6
    1 4 -11 49887.8
    1 4 -11 50397.1
    -1 4 10 2418.74
    1 4 -10 2392.73
    -1 4 10 2794.52
    -1 -4 10 2122.82
    1 4 -10 3261.91
    1 -4 -10 2587.89
    -1 -4 10 2937.35
    -1 -4 10 3223.38
    1 -4 -10 2232.42
    -1 4 9 9085.56
    1 -4 -9 8764.19
    -1 -4 9 8981.31
    -1 -4 9 9941.16
    1 4 -9 9324.59
    -1 4 9 9229.01
    1 4 -9 9494.33
    1 -4 -9 8757.46
    -1 4 9 9245.35
    -1 -4 9 9123.88
    -1 -4 9 9190.69
    -1 4 8 11456.7
    1 -4 -8 11191
    -1 4 8 11134
    -1 -4 8 12338.6
    1 4 -8 12369.4
    -1 -4 8 11214.3
    -1 -4 8 10982.2
    1 -4 -8 12109.8
    -1 4 8 11658.2
    1 4 -8 11141.2
    -1 4 7 36221.6
    1 4 -7 37974.7
    1 -4 -7 35999.4
    1 4 -7 36717.2
    -1 4 7 37667.7
    -1 -4 7 37465.4
    -1 4 7 36065.2
    1 -4 -7 35299.4
    -1 -4 7 36384
    -1 -4 7 36395.6
    -1 -4 6 25958.3
    1 4 -6 24525.4
    -1 4 6 25245.6
    1 4 -6 24820.4
    -1 -4 6 24955.7
    -1 4 6 24909.4
    -1 4 6 24848.8
    -1 -4 6 24656
    1 -4 -6 23741.8
    -1 -4 6 25603.8
    1 -4 -6 25715.9
    -1 -4 5 8183.56
    -1 4 5 8608.33
    -1 -4 5 8079.24
    1 -4 -5 8089.55
    -1 4 5 8129.26
    1 4 -5 9410.08
    1 -4 -5 8166.31
    -1 4 5 8806.97
    -1 -4 5 8630.3
    1 4 -5 8084.12
    -1 -4 5 8387.37
    1 -4 -4 1530.22
    -1 4 4 1787.86
    -1 -4 4 1863.85
    -1 4 4 1230.06
    -1 -4 4 1340.86
    -1 -4 4 1759.86
    1 4 -4 1389.95
    1 -4 -4 1497.42
    -1 4 4 1316.74
    1 4 -4 1156.8
    -1 4 4 1784.55
    -1 -4 4 1407.07
    1 4 -3 1923.64
    1 -4 -3 2290.35
    -1 -4 3 1525.93
    1 4 -3 1718.03
    1 -4 -3 1300.38
    -1 4 3 1722.16
    -1 4 3 1869.36
    -1 4 3 1938.63
    1 4 -3 1429.81
    -1 4 3 1761.99
    -1 -4 3 1597.4
    -1 -4 3 1592.13
    -1 -4 3 1792.09
    -1 4 2 21223.2
    -1 4 2 22775.4
    1 -4 -2 22612.4
    1 4 -2 21599.5
    -1 4 2 20872.7
    -1 -4 2 22712.7
    -1 -4 2 21815.6
    1 4 -2 22266.4
    -1 -4 2 21085.6
    -1 4 2 22985.6
    -1 -4 2 21832.8
    1 -4 -2 22040.8
    1 4 -2 20444.2
    1 -4 -2 21835.1
    1 4 -1 1747.58
    -1 4 1 1626.7
    -1 -4 1 1818.37
    -1 4 1 1552.34
    -1 -4 1 1488.94
    1 -4 -1 1505.38
    -1 4 1 1542.96
    1 4 -1 1945.18
    1 -4 -1 1677.54
    1 4 -1 1651.91
    1 -4 -1 2116.04
    1 -4 -1 2091.47
    -1 -4 1 1761.84
    -1 4 1 1898.41
    -1 -4 1 1714.1
    1 4 0 2791.63
    1 -4 0 3154.52
    -1 4 0 3685.95
    1 4 0 2620.64
    -1 -4 0 3054.59
    -1 4 0 2892.47
    -1 -4 0 3011.31
    -1 4 0 2514.66
    -1 4 0 3087.47
    1 4 0 2745.09
    -1 -4 0 2979.86
    -1 -4 0 2775.12
    1 -4 0 2894.86
    1 -4 0 2790.04
    1 -4 0 2450.23
    -1 4 -1 2435.82
    1 -4 1 2553.34
    -1 4 -1 3431.95
    -1 -4 -1 3121.71
    1 -4 1 3231.52
    1 4 1 2652.2
    1 -4 1 3816.67
    -1 -4 -1 3069.56
    -1 -4 -1 2788.96
    1 -4 1 2612.95
    1 4 1 2446.53
    -1 4 -1 2889.02
    1 4 1 3555.94
    -1 4 -1 4177.72
    -1 -4 -1 3539.35
    -1 4 -2 29008.2
    -1 4 -2 31048.6
    1 4 2 29728
    -1 4 -2 31721.7
    1 4 2 29434.7
    -1 -4 -2 30439.2
    1 -4 2 29273.5
    1 4 2 29898
    1 -4 2 29880
    -1 4 -2 28942.4
    -1 -4 -2 30104.9
    1 -4 2 28917.1
    1 -4 2 28944.3
    -1 -4 -2 30988.2
    -1 -4 -2 30151.2
    1 -4 3 9099.54
    1 4 3 9808.96
    -1 -4 -3 9586.17
    -1 4 -3 9780.34
    -1 -4 -3 9535.14
    1 -4 3 8945.23
    -1 4 -3 10329.4
    -1 -4 -3 9323.17
    1 -4 3 9585.83
    -1 4 -3 8921.19
    1 4 3 8891.92
    -1 4 -3 8968.36
    1 -4 3 9741.81
    1 4 3 9841.73
    -1 -4 -3 9971.31
    1 -4 4 5982.71
    1 4 4 6453.68
    -1 -4 -4 6338.22
    1 -4 4 6204.64
    1 4 4 6574.34
    -1 4 -4 6303.04
    1 4 4 5910.45
    -1 4 -4 6671.39
    -1 -4 -4 6265.16
    1 -4 4 5736.49
    1 -4 4 6625.3
    -1 -4 -4 5955.81
    -1 4 -4 6143.64
    1 4 4 6133.11
    -1 4 -4 6081.85
    -1 -4 -4 6019.25
    1 -4 5 1974.58
    1 4 5 2364.87
    -1 -4 -5 2430.77
    -1 4 -5 2351.26
    -1 4 -5 2294.13
    -1 4 -5 2829.08
    -1 -4 -5 2826.54
    1 4 5 2320.56
    1 4 5 2055.16
    1 -4 5 1928.78
    1 -4 5 2335.23
    1 -4 5 2289.73
    1 4 5 2485.43
    -1 -4 -5 2516.85
    -1 4 -5 2269.84
    -1 -4 -5 2199.9
    1 -4 6 4149.27
    -1 -4 -6 4755.65
    -1 -4 -6 4492.96
    -1 -4 -6 4450.34
    1 4 6 4403.4
    1 4 6 4064.36
    1 -4 6 4698.49
    1 4 6 4143.85
    -1 -4 -6 4445.61
    -1 4 -6 4761.4
    1 -4 6 5078.88
    -1 4 -6 4266.93
    1 -4 6 3667.41
    1 4 6 5018.62
    -1 4 -7 34848.1
    -1 4 -7 34098.6
    1 -4 7 32993.7
    1 4 7 35445.9
    -1 -4 -7 36712.6
    1 4 7 32966
    1 4 7 32169.5
    1 -4 7 34061.4
    -1 -4 -7 35332.7
    1 -4 7 36633.7
    -1 -4 -7 34833.4
    -1 -4 -7 34912.8
    1 4 7 35612.6
    1 -4 7 33611.6
    1 -4 8 57277.1
    1 4 8 58645.4
    -1 -4 -8 57570
    1 -4 8 58812.9
    1 -4 8 57791.2
    -1 -4 -8 57500.2
    -1 -4 -8 57648.2
    -1 4 -8 56847.9
    1 4 8 56091
    -1 4 -8 55833.5
    -1 -4 -8 59771
    1 -4 8 56222.8
    1 4 8 57725.7
    1 4 8 57439.6
    -1 4 -9 48226
    1 -4 9 52380
    -1 -4 -9 51204.9
    1 4 9 54396.9
    1 4 9 50510.8
    1 4 9 50447.6
    -1 -4 -9 51523.4
    -1 -4 -9 54871.4
    1 -4 9 50513.3
    1 -4 9 51598.2
    -1 4 -9 52120.1
    1 4 9 50735.1
    1 -4 9 50872.8
    1 4 10 387.989
    1 -4 10 245.555
    1 -4 10 142.668
    1 -4 10 627.778
    -1 -4 -10 109.764
    -1 4 -10 315.343
    1 4 10 425.129
    -1 -4 -10 445.171
    -1 4 -10 283.717
    -1 -4 -10 277.528
    1 4 10 589.371
    1 -4 10 374.144
    1 4 10 494.362
    1 -4 11 4642.94
    1 4 11 4974.59
    -1 4 -11 5027.1
    1 -4 11 4795.75
    -1 -4 -11 5005.95
    1 4 11 4773.81
    -1 -4 -11 5786.91
    -1 4 -11 4952.09
    1 -4 11 4607.59
    -1 -4 -11 5062.19
    1 4 11 5533.14
    1 4 11 5443.95
    1 -4 11 5242.17
    1 -4 12 17229.8
    -1 -4 -12 17658.3
    1 -4 12 16705.2
    1 4 12 16946.9
    1 4 12 16878.7
    1 -4 12 16585.3
    1 -4 12 16699.7
    1 4 12 17291.5
    1 4 12 17043.3
    -1 -4 -12 17960.3
    -1 4 -12 16697.7
    -1 4 -12 16977.3
    -1 -4 -12 17169.2
    -1 4 -13 103116
    -1 4 -13 105096
    1 4 13 106478
    -1 -4 -13 105315
    1 4 13 102258
    -1 -4 -13 107008
    1 4 13 104667
    1 -4 13 102169
    -1 -4 -13 110227
    1 -4 13 103082
    1 4 13 96027.2
    1 -4 13 104896
    1 4 14 12960.9
    -1 -4 -14 9983.03
    1 4 14 10490
    1 4 14 10308.7
    -1 4 -14 11026.5
    -1 4 -14 10900.1
    1 -4 14 10554.6
    1 -4 14 10611.8
    -1 -4 -14 11582.6
    -1 -4 -14 10244.6
    1 -4 14 11091.9
    1 4 15 56376.8
    1 -4 15 52999.1
    -1 -4 -15 52753
    -1 4 -15 55238.7
    1 4 15 53959.7
    1 4 15 52125.6
    -1 -4 -15 55490.1
    1 -4 15 55076.8
    -1 -4 -15 55051.6
    1 -4 15 54840.9
    -1 4 -15 55674.5
    -1 4 -15 53505.8
    -1 -4 -16 3346.4
    1 -4 16 2610.29
    1 4 16 2573.18
    1 4 16 2522.54
    -1 4 -16 2920.12
    1 -4 16 2136.88
    1 4 16 3898.34
    -1 -4 -16 3403.47
    -1 4 -16 2193.65
    -1 -4 -16 1982.21
    1 -4 16 2413.05
    -1 4 -16 2597.03
    -1 -4 -17 45285.2
    1 4 17 46254
    -1 -4 -17 44119.2
    -1 -4 -17 46470.7
    -1 4 -17 45534.9
    1 -4 17 43956.6
    -1 4 -17 46206.9
    1 4 17 45138.6
    1 -4 17 44209.5
    -1 4 -17 46413.6
    -1 4 -18 19686.2
    1 4 18 21098.2
    1 -4 18 21768
    1 4 18 19737.8
    -1 -4 -18 19166.5
    -1 4 -18 20589
    -1 -4 -18 21176.8
    -1 -4 -18 22922.5
    1 -4 18 17966.9
    -1 4 -19 157751
    1 4 19 151103
    1 4 19 154352
    1 -4 19 154247
    1 -4 19 151808
    -1 -4 -19 157168
    -1 4 -19 160617
    -1 -4 -19 159411
    1 4 20 453.237
    -1 -4 -20 1132.83
    1 -4 20 800.388
    1 4 20 1261.64
    1 -4 20 787.209
    -1 4 -20 461.88
    -1 -4 -20 759.71
    -1 4 -20 1249.37
    1 -4 21 11766.3
    1 4 21 11132.6
    -1 4 -21 11298.3
    1 -4 21 11618.3
    -1 4 -21 11572.2
    -1 -4 -21 11740.2
    1 4 21 11281.9
    -1 -4 -21 10888.9
    1 -4 22 15857.9
    1 -4 22 15724.5
    -1 -4 -22 19564.3
    -1 4 -22 16737.4
    1 4 22 16805
    1 4 22 19229.2
    -1 4 -22 15986.3
    1 4 23 83684.6
    -1 4 -23 91167.9
    -1 4 -23 78657.2
    1 -4 23 84732.5
    1 -4 23 87383.3
    -1 -4 -23 87661
    1 4 23 85895.9
    -1 4 -24 6435.51
    1 -4 24 7100.65
    1 4 24 7777.69
    1 -4 24 5629.89
    -1 -4 -24 7496.87
    1 4 24 6778.03
    -1 4 -24 6114.79
    1 4 25 109535
    1 -4 25 105076
    -1 -4 -25 112240
    1 4 25 109720
    1 -4 25 106325
    -1 4 -25 112273
    1 -4 26 4109.58
    -1 4 -26 4117.74
    -1 -4 -26 5082.33
    -1 4 -26 5558.24
    1 4 26 4630.96
    1 4 26 4634.08
    -1 -4 -27 1867.3
    -1 4 -27 1711.56
    1 -4 27 1717.29
    1 4 27 1804.36
    1 4 27 1723.84
    1 4 28 12438.3
    1 4 28 11950.2
    -1 4 -28 11979
    1 -4 28 11437.6
    -1 -4 -28 13890.1
    1 4 29 95215.8
    1 -4 29 100236
    -1 -4 -29 102595
    1 4 29 96502.4
    -1 4 -29 107293
    -1 4 -30 879.285
    -1 -4 -30 1619.12
    1 4 30 913.183
    1 4 30 1155.27
    1 -4 30 1154.33
    1 4 31 22362.6
    1 4 31 23933.5
    -1 -4 -31 25470
    1 -4 31 24024.9
    -1 4 -31 24840.1
    1 4 32 6594.94
    1 -4 32 7393.72
    -1 -4 -32 8049.84
    -1 4 -32 6533.61
    1 4 32 6197.46
    1 -4 33 18592.8
    -1 4 -33 21748.9
    1 4 33 17846.4
    -1 -4 -33 21516.2
    1 -4 34 1786.51
    -1 4 -34 2301.99
    -1 -4 -34 2517.14
    1 -5 -35 4020.5
    -1 5 35 3024.53
    1 5 -34 6524.5
    -1 -5 34 7539.93
    1 5 -34 7410.72
    1 -5 -34 8148.37
    -1 5 34 6510.52
    -1 5 33 -50.747
    1 5 -33 -153.371
    -1 -5 33 -64.5711
    1 5 -33 51.9002
    1 -5 -33 93.5008
    1 5 -32 -78.0889
    -1 5 32 -161.267
    1 -5 -32 235.181
    1 5 -32 -299.548
    -1 -5 32 -464.001
    1 -5 -31 2653.39
    -1 5 31 2936.51
    1 5 -31 1925.88
    -1 -5 31 2316.11
    1 5 -30 7870.24
    1 -5 -30 8413.22
    -1 5 30 7741.66
    -1 -5 30 8622.93
    1 -5 -29 12449.4
    -1 5 29 11812.8
    -1 -5 29 10569.8
    1 5 -29 10777.9
    1 -5 -28 4682.24
    -1 -5 28 3788.29
    1 5 -28 4389.26
    -1 5 28 4396.23
    1 5 -27 414.681
    1 -5 -27 821.858
    -1 5 27 588.625
    -1 -5 27 423.01
    1 5 -26 6463.83
    -1 -5 26 7118.3
    1 -5 -26 7904.45
    -1 5 26 6654.22
    1 -5 -25 14994.1
    1 5 -25 12707.1
    -1 5 25 13086.7
    -1 -5 25 13129.3
    1 5 -24 20708.1
    -1 -5 24 21639.8
    1 -5 -24 21824.7
    -1 5 24 21869.2
    1 -5 -23 33254.8
    -1 -5 23 33812.5
    1 5 -23 32266.5
    -1 5 23 33503.3
    -1 -5 22 71.332
    -1 5 22 45.9417
    1 5 -22 469.985
    1 -5 -21 979.355
    1 5 -21 987.849
    -1 5 21 1550.98
    -1 -5 21 1915.96
    -1 5 20 38265.6
    -1 -5 20 39519.8
    1 5 -20 36928.7
    -1 5 19 56680.4
    1 5 -19 57940
    1 -5 -19 55333.5
    1 -5 -19 57252.9
    1 5 -19 61451.3
    -1 -5 19 61208.1
    -1 5 18 14474.9
    1 -5 -18 14490.6
    1 -5 -18 14492.8
    1 5 -18 13752.5
    -1 5 18 14042.5
    -1 -5 18 15609.5
    1 5 -18 15004.4
    1 -5 -17 40176.3
    1 5 -17 38135.6
    -1 -5 17 40811.7
    -1 -5 17 38771.2
    -1 5 17 38237.1
    -1 5 17 38030.4
    1 -5 -17 38874.3
    1 -5 -16 32486.3
    -1 -5 16 32182.6
    -1 -5 16 32243.3
    -1 5 16 30769.5
    1 5 -16 29326.5
    1 -5 -16 34300.4
    -1 5 16 29501.2
    1 5 -16 32808.9
    -1 5 15 12495
    1 5 -15 11639.7
    1 5 -15 10943
    1 -5 -15 12516.2
    -1 -5 15 12030.6
    1 -5 -15 12791.4
    -1 -5 15 12923.7
    -1 -5 15 12166.8
    -1 5 15 11680.4
    -1 -5 14 88291.4
    1 5 -14 86439.3
    -1 5 14 76378
    -1 -5 14 77110.9
    -1 5 14 81531.7
    1 -5 -14 78821.1
    1 -5 -14 77605
    1 5 -14 78642.4
    -1 -5 14 77880
    1 -5 -13 133411
    1 -5 -13 129504
    -1 -5 13 142534
    1 5 -13 146633
    -1 5 13 133654
    -1 5 13 135416
    -1 -5 13 129604
    -1 -5 13 135023
    1 5 -13 133939
    1 5 -12 2914.6
    -1 -5 12 2613.58
    -1 -5 12 2489.39
    1 5 -12 2263.12
    1 -5 -12 2859.53
    -1 5 12 2407.08
    -1 -5 12 2066.61
    -1 5 12 2356.41
    -1 5 11 43882.3
    -1 -5 11 47252.7
    -1 5 11 42919.3
    -1 -5 11 44250.6
    1 -5 -11 42948.2
    -1 5 11 44112.2
    1 5 -11 44597.3
    1 -5 -11 43115.3
    1 5 -11 46688.5
    -1 -5 11 43240.3
    -1 -5 11 42210
    1 5 -10 173063
    -1 -5 10 155364
    -1 -5 10 158696
    1 -5 -10 163461
    -1 5 10 159213
    -1 5 10 165064
    -1 5 10 158369
    1 5 -10 162639
    -1 -5 10 173978
    1 -5 -10 161033
    -1 -5 10 160342
    -1 -5 9 86916.6
    -1 5 9 88063.8
    1 5 -9 86743.8
    1 -5 -9 83656.8
    1 -5 -9 84699.4
    -1 -5 9 82924.4
    -1 5 9 87948.5
    -1 -5 9 83940.1
    1 5 -9 91583.9
    -1 -5 9 90903.1
    -1 5 9 85520.7
    -1 -5 8 38602.5
    -1 5 8 40960.5
    1 -5 -8 39519.4
    -1 -5 8 38313.9
    1 -5 -8 37791.4
    1 5 -8 39505
    -1 -5 8 39400.1
    -1 5 8 39250.1
    -1 5 8 39297.1
    -1 -5 8 37581.9
    1 5 -8 39124.4
    1 5 -7 218414
    1 5 -7 208045
    -1 5 7 215991
    -1 5 7 218691
    1 -5 -7 211892
    -1 -5 7 212787
    1 -5 -7 211315
    -1 -5 7 209798
    -1 5 7 218506
    -1 -5 7 214617
    -1 -5 7 213089
    1 5 -6 74097.9
    1 -5 -6 74371.7
    -1 -5 6 70240.9
    1 -5 -6 75196.9
    -1 -5 6 72675.3
    -1 5 6 74993.7
    -1 -5 6 69043.1
    -1 5 6 75737.5
    1 5 -6 72409.4
    -1 5 6 74520
    -1 -5 6 73021.1
    -1 5 5 24862.3
    -1 -5 5 22203.4
    -1 5 5 22016
    1 5 -5 23584.2
    -1 -5 5 20812.5
    1 -5 -5 24052.9
    -1 5 5 22584.9
    -1 -5 5 23018.7
    1 5 -5 22565.6
    -1 -5 5 21692.4
    1 -5 -5 22826.3
    1 5 -4 273831
    1 5 -4 271557
    -1 -5 4 256784
    -1 -5 4 266234
    1 5 -4 274871
    -1 5 4 260708
    -1 -5 4 273052
    -1 5 4 257865
    1 -5 -4 283000
    -1 5 4 280054
    -1 5 4 253598
    1 -5 -4 269301
    -1 -5 4 269068
    1 5 -3 242810
    -1 5 3 235387
    1 -5 -3 251473
    -1 -5 3 249083
    -1 5 3 233141
    1 5 -3 239807
    1 -5 -3 254960
    -1 -5 3 247524
    -1 5 3 244767
    1 5 -3 249534
    -1 -5 3 233812
    -1 5 3 265396
    1 -5 -3 246761
    -1 -5 2 1529.94
    -1 5 2 4012.74
    -1 -5 2 766.718
    1 -5 -2 1693.74
    1 -5 -2 2736.55
    -1 5 2 1511.63
    1 5 -2 1230.6
    1 5 -2 3416.95
    1 -5 -2 725.216
    1 5 -2 1433.88
    -1 5 2 1483.58
    -1 5 2 2015.57
    -1 -5 2 2443.54
    1 -5 -1 240801
    -1 5 1 233465
    -1 -5 1 247383
    1 -5 -1 235432
    1 -5 -1 243048
    -1 -5 1 231463
    -1 5 1 225415
    1 5 -1 234253
    -1 -5 1 217383
    1 -5 -1 228193
    -1 5 1 260913
    -1 -5 1 242957
    1 5 -1 246461
    1 5 -1 240021
    -1 5 1 234287
    -1 5 0 230983
    1 5 0 235132
    1 5 0 234171
    1 -5 0 241374
    1 -5 0 241436
    -1 -5 0 217930
    1 5 0 232206
    -1 5 0 235272
    1 -5 0 239722
    -1 -5 0 243185
    -1 5 0 240106
    -1 -5 0 226112
    1 -5 0 249912
    -1 5 0 258347
    -1 -5 0 231897
    -1 5 -1 11491.3
    -1 -5 -1 10287.6
    1 -5 1 9964.51
    1 -5 1 10344.9
    -1 -5 -1 12459.4
    -1 5 -1 10400
    -1 -5 -1 10246.3
    1 5 1 10634.2
    -1 5 -1 11341.4
    1 5 1 12702.7
    -1 5 -1 10956.9
    1 5 1 10560
    1 -5 1 11196.8
    -1 -5 -1 10014.9
    1 -5 1 12029
    1 5 2 111363
    -1 -5 -2 108558
    1 5 2 108557
    -1 5 -2 106251
    -1 -5 -2 114554
    1 -5 2 108810
    1 5 2 107378
    -1 5 -2 107332
    1 -5 2 111189
    1 -5 2 111115
    -1 5 -2 107338
    -1 -5 -2 105750
    -1 5 -2 105896
    1 -5 2 111577
    -1 -5 -2 101024
    -1 5 -3 245035
    1 -5 3 262286
    -1 -5 -3 254302
    -1 5 -3 247536
    -1 5 -3 243050
    1 5 3 247582
    -1 5 -3 249008
    -1 -5 -3 252266
    1 -5 3 255874
    1 -5 3 257304
    -1 -5 -3 248059
    1 5 3 251629
    -1 -5 -3 245784
    1 5 3 242713
    1 -5 3 256077
    1 5 4 42211.3
    -1 -5 -4 42076.6
    -1 -5 -4 44038
    -1 -5 -4 44477.9
    1 -5 4 41851.2
    1 -5 4 47941.2
    1 5 4 40948.8
    -1 5 -4 40909.5
    -1 5 -4 39353.7
    1 5 4 41962.3
    1 -5 4 41939.6
    -1 5 -4 43301.3
    1 -5 4 41771.7
    -1 5 -4 40450
    -1 -5 -4 40043.4
    1 -5 5 91515
    -1 -5 -5 91529.8
    -1 -5 -5 97893.8
    -1 -5 -5 95424.9
    -1 5 -5 84228.7
    -1 -5 -5 94052.8
    1 -5 5 90640.5
    1 -5 5 89895.7
    1 5 5 87277.4
    -1 5 -5 92247.4
    -1 5 -5 90749
    1 5 5 95449.1
    1 -5 5 101546
    1 5 5 87880.5
    -1 5 -6 186622
    -1 -5 -6 191561
    1 5 6 179625
    1 -5 6 213488
    1 -5 6 191352
    -1 -5 -6 196063
    1 5 6 202030
    -1 5 -6 191769
    -1 -5 -6 192660
    1 5 6 181499
    -1 -5 -6 201916
    -1 5 -6 183016
    1 -5 6 193762
    1 -5 6 185151
    -1 5 -7 67206.4
    1 -5 7 75869.5
    -1 -5 -7 67348.8
    1 -5 7 67558.1
    -1 5 -7 65149
    1 5 7 64088.6
    -1 -5 -7 65298.8
    1 5 7 70100.9
    -1 -5 -7 71607
    -1 -5 -7 68127.6
    1 -5 7 66187.4
    1 5 7 63540.1
    1 -5 7 67377.3
    1 5 7 74077.2
    -1 5 -7 64813.8
    -1 -5 -8 1752.81
    1 5 8 1724.7
    -1 -5 -8 2194.86
    1 -5 8 1761.74
    1 5 8 2455.15
    -1 -5 -8 2454.43
    1 -5 8 2989.34
    1 5 8 2254.02
    -1 5 -8 2527.09
    1 -5 8 2085.95
    1 -5 8 2128.31
    -1 -5 -8 2659.45
    -1 5 -8 2292.33
    1 5 8 1894.72
    -1 -5 -9 196300
    1 5 9 203541
    1 5 9 190241
    1 -5 9 194819
    1 5 9 184423
    -1 -5 -9 192160
    -1 -5 -9 207026
    1 -5 9 195602
    -1 5 -9 185697
    -1 5 -9 194193
    1 -5 9 197205
    1 -5 9 194612
    -1 -5 -9 211294
    1 5 9 187291
    1 5 10 132355
    -1 -5 -10 134324
    1 -5 10 134310
    -1 5 -10 132237
    1 5 10 133348
    -1 5 -10 134478
    1 -5 10 136011
    1 5 10 133094
    1 5 10 137145
    -1 -5 -10 139773
    -1 -5 -10 131542
    1 -5 10 132634
    1 -5 10 139266
    -1 -5 -10 135927
    1 -5 11 1118.69
    -1 -5 -11 192.85
    -1 -5 -11 885.767
    1 -5 11 329.053
    -1 5 -11 311.521
    1 -5 11 397.502
    1 5 11 1235.1
    1 5 11 468.414
    -1 -5 -11 387.55
    1 5 11 399.129
    1 -5 11 805.087
    1 5 11 438.635
    -1 5 -11 662.946
    -1 -5 -11 204.875
    1 -5 12 51520.9
    1 -5 12 51223.8
    -1 -5 -12 52506.9
    1 -5 12 54656.1
    -1 -5 -12 52772.9
    -1 5 -12 52615
    1 5 12 47434.1
    -1 -5 -12 51226.3
    1 5 12 50992.2
    1 5 12 51436.8
    1 5 12 51117
    -1 5 -12 50467.5
    1 -5 12 50822
    1 5 13 76472.5
    1 5 13 74395
    1 -5 13 74116.9
    -1 5 -13 75219.2
    1 5 13 75186
    1 -5 13 74894.3
    -1 -5 -13 76283.4
    -1 -5 -13 74249.3
    1 -5 13 71344.7
    1 -5 13 75582.1
    1 5 13 73836.2
    -1 5 -13 74167
    -1 -5 -13 76978.6
    1 -5 14 24929.6
    1 5 14 25695.9
    1 5 14 23126.9
    1 -5 14 25513.4
    -1 -5 -14 25223.4
    -1 -5 -14 25778.4
    1 5 14 24087.3
    -1 5 -14 25627.1
    1 -5 14 23797.3
    1 -5 14 24819.1
    -1 5 -14 25375.6
    -1 -5 -14 25234.4
    1 5 14 26012.3
    1 5 15 66099.9
    1 5 15 63510.9
    1 5 15 61795.2
    -1 5 -15 64506
    -1 -5 -15 65366.5
    -1 5 -15 65170.2
    -1 -5 -15 65860
    1 -5 15 62810.7
    -1 -5 -15 65771
    1 -5 15 61764.1
    1 -5 15 63270.1
    -1 5 -15 65098.9
    1 5 16 99799.2
    1 -5 16 103469
    1 5 16 105044
    -1 5 -16 98454.3
    -1 -5 -16 101208
    1 -5 16 100252
    -1 -5 -16 100352
    -1 -5 -16 102554
    -1 5 -16 105245
    1 5 16 96891.5
    -1 5 -16 102798
    1 -5 16 99148.2
    1 5 17 6039.27
    1 5 17 5343.93
    -1 -5 -17 6039.72
    -1 -5 -17 6306.82
    -1 5 -17 5317.69
    -1 5 -17 5696.06
    1 -5 17 6448.36
    -1 -5 -17 6979.81
    1 5 17 5642.37
    1 -5 17 5107.3
    -1 5 -17 5929.83
    1 -5 18 2962.32
    -1 5 -18 3441.87
    -1 5 -18 2948.24
    -1 -5 -18 3277.8
    1 -5 18 3994.87
    1 5 18 2900.25
    1 5 18 3361.33
    -1 -5 -18 4542.15
    -1 5 -18 3094.44
    -1 5 -19 61077.7
    1 5 19 62337.3
    -1 5 -19 63508.7
    1 -5 19 58927.6
    -1 -5 -19 62204.4
    1 -5 19 60210.2
    1 5 19 60324.5
    1 5 20 47040.3
    -1 5 -20 48989.8
    1 -5 20 45535.1
    1 5 20 46874.3
    -1 -5 -20 48083.4
    1 -5 20 44167.7
    -1 5 -20 45603.5
    1 5 21 12506.8
    -1 5 -21 11391.2
    1 -5 21 11702.2
    1 -5 21 11324.2
    -1 5 -21 11913.8
    -1 -5 -21 12657
    1 5 21 12039.4
    1 5 22 19215.1
    -1 -5 -22 19998.2
    -1 5 -22 21537.4
    -1 5 -22 19102.6
    1 -5 22 19494.6
    1 5 22 19774.6
    1 -5 22 18742
    -1 5 -23 7697.52
    1 5 23 7272.5
    -1 -5 -23 8562.22
    1 -5 23 6887.89
    -1 5 -23 7162.9
    1 5 23 7453.21
    1 5 24 2352.82
    -1 5 -24 3088.9
    -1 5 -24 2485.72
    1 5 24 2630.66
    1 -5 24 2822.91
    -1 -5 -24 2788.78
    1 5 25 21519.1
    -1 -5 -25 21492.4
    1 -5 25 22477.6
    -1 5 -25 21055.1
    -1 5 -25 22780
    1 5 25 21736.1
    1 5 26 18735.4
    1 -5 26 17530.8
    1 5 26 18881.9
    -1 5 -26 20756.8
    -1 -5 -26 18763.3
    -1 5 -27 4472.46
    1 5 27 3856.54
    1 -5 27 3750.46
    -1 -5 -27 3976.98
    1 5 27 3385.88
    1 5 28 355.455
    1 5 28 -31.5854
    1 -5 28 227.538
    -1 5 -28 185.588
    -1 -5 -28 -16.9186
    -1 5 -29 4677.59
    -1 -5 -29 4434.93
    1 -5 29 3667.45
    1 5 29 3487.3
    1 5 29 3891.64
    1 5 30 7316.16
    1 5 30 7846.54
    -1 5 -30 7783.05
    1 -5 30 7091.39
    -1 -5 -30 7903.17
    1 -5 31 5229.23
    1 5 31 4724.66
    -1 5 -31 5526.32
    -1 -5 -31 5401.14
    1 -5 32 540.756
    -1 5 -32 753.865
    1 5 32 949.247
    -1 -5 -32 1164.48
    1 -5 33 1208.11
    -1 5 -33 1401.79
    -1 -5 -33 1792.3
    -1 6 34 3649.3
    1 -6 -34 3134.53
    1 6 -33 11781.9
    1 -6 -33 12462.1
    -1 6 33 12525
    -1 -6 33 11930
    1 6 -33 12354.1
    1 -6 -32 53747.5
    1 6 -32 55811.4
    1 6 -32 49036.5
    -1 -6 32 52371
    -1 6 32 47948.5
    -1 6 31 1819.76
    1 6 -31 1444.09
    -1 -6 31 1429.39
    1 -6 -31 1816.09
    -1 6 30 60340.2
    1 -6 -30 63053.1
    1 6 -30 58443.9
    -1 -6 30 61459.2
    1 -6 -29 8376.51
    1 6 -29 8914.37
    -1 6 29 7684.03
    -1 -6 29 7862.16
    1 6 -28 3473.48
    -1 6 28 3855.96
    -1 -6 28 3989.63
    1 -6 -28 4109.73
    -1 6 27 13528.6
    -1 -6 27 12307.7
    1 6 -27 13209.4
    1 -6 -27 14173
    -1 6 26 87087.5
    -1 -6 26 85782.8
    1 -6 -26 87376.9
    1 6 -26 82533.6
    -1 6 25 1084.41
    -1 -6 25 909.195
    1 6 -25 1421.11
    1 -6 -25 2082.48
    -1 6 24 28027.5
    1 6 -24 27316.3
    -1 -6 24 27508.2
    1 -6 -24 27679.7
    -1 -6 23 11164.1
    1 6 -23 9494.85
    -1 6 23 10488.2
    1 -6 -23 10611
    -1 -6 22 47548.2
    1 6 -22 43937.4
    -1 6 22 45915.8
    1 -6 -22 46714.2
    1 6 -21 14769.9
    -1 -6 21 17068
    -1 6 21 15328.8
    1 -6 -21 15399.4
    1 -6 -20 78760.3
    -1 -6 20 85264.9
    1 6 -20 80959.5
    -1 6 20 81085.3
    1 -6 -19 629.96
    1 6 -19 1123.82
    1 6 -19 840.185
    -1 -6 19 821.975
    1 -6 -19 1692.08
    -1 6 19 803.231
    1 6 -18 91.9819
    -1 6 18 215.13
    1 -6 -18 644.721
    -1 -6 18 285.103
    1 6 -18 718.589
    1 -6 -18 304.689
    -1 6 18 279.764
    -1 -6 17 10794
    1 -6 -17 9007.52
    1 -6 -17 9226.79
    -1 -6 17 9984.55
    -1 6 17 9210.48
    1 6 -17 11782.3
    1 6 -17 8882.37
    -1 6 17 9765.71
    1 6 -16 86176.3
    1 -6 -16 82379
    1 -6 -16 86188.5
    -1 6 16 87463.1
    -1 -6 16 88287.7
    -1 6 16 85915.4
    1 -6 -15 22497.4
    -1 -6 15 21770.8
    1 6 -15 21510.9
    -1 6 15 22043.5
    -1 -6 15 23901.9
    1 6 -15 23346.1
    1 -6 -15 21410.6
    -1 6 15 21283.7
    -1 6 14 27916.9
    1 -6 -14 27101.5
    -1 -6 14 31333.3
    1 6 -14 27449.8
    -1 6 14 26371
    -1 -6 14 26760.2
    1 6 -14 27192.7
    1 -6 -14 28258.7
    -1 -6 13 1208.09
    1 -6 -13 1318.8
    1 -6 -13 1359.35
    -1 6 13 1006.04
    1 6 -13 959.701
    -1 6 13 1113.82
    -1 -6 13 1114.62
    -1 -6 13 1221.16
    1 6 -13 1655.41
    -1 -6 12 16662.1
    -1 6 12 20311.3
    -1 -6 12 16898.4
    -1 -6 12 17372.8
    1 -6 -12 19202.6
    1 6 -12 18203.3
    -1 6 12 17755.9
    -1 -6 12 18389.5
    1 -6 -12 17766.2
    1 6 -12 19264
    -1 6 12 17702.6
    -1 6 11 16557.7
    1 6 -11 16058.9
    -1 -6 11 14696.9
    1 -6 -11 16531.4
    -1 -6 11 16854.9
    -1 -6 11 16518
    -1 6 11 17778.3
    -1 -6 11 15452.2
    -1 6 11 16604.7
    1 6 -11 16381.7
    1 -6 -11 17013.9
    1 6 -10 52936.1
    -1 -6 10 51892.3
    -1 -6 10 50369.8
    -1 -6 10 54623.2
    -1 6 10 52961.8
    1 -6 -10 50857.3
    -1 6 10 52622.4
    1 -6 -10 54186.3
    -1 6 10 57195.7
    1 6 -10 56606.5
    -1 -6 10 49418.1
    -1 6 9 9597.14
    1 -6 -9 8912.11
    1 -6 -9 8850.6
    1 6 -9 8448.25
    -1 6 9 8755.48
    -1 -6 9 7663.3
    -1 -6 9 8740.67
    1 6 -9 9513.64
    -1 6 9 8816.99
    -1 -6 9 8776.11
    -1 -6 9 8337.37
    1 6 -8 1190.75
    -1 6 8 1112.78
    -1 -6 8 1122.78
    -1 6 8 954.88
    -1 -6 8 890.069
    -1 6 8 1128.48
    1 -6 -8 783.199
    -1 -6 8 1370.55
    1 6 -8 1326.73
    -1 -6 8 844.764
    1 -6 -8 963.051
    1 6 -7 3107.47
    -1 6 7 3212.56
    -1 6 7 2891.83
    -1 -6 7 2920.71
    -1 -6 7 2477.31
    1 -6 -7 3190.75
    -1 -6 7 3153.07
    1 6 -7 3360.67
    1 -6 -7 3044.23
    -1 6 7 2454.39
    -1 -6 7 2743.32
    -1 -6 6 24783.2
    1 -6 -6 27403.3
    -1 6 6 23671.3
    -1 -6 6 25202.9
    1 -6 -6 25192.2
    1 6 -6 25066.9
    -1 -6 6 25694.7
    1 6 -6 27551.1
    -1 6 6 29571.3
    1 6 -6 24692.6
    -1 -6 6 24867.3
    -1 6 6 24021.3
    1 6 -5 53345.7
    -1 6 5 58301.9
    1 -6 -5 55271.8
    1 6 -5 50790.1
    -1 -6 5 48984.3
    1 -6 -5 56350.9
    -1 6 5 47700.5
    -1 6 5 48374
    -1 -6 5 50625.7
    -1 -6 5 48872.6
    -1 -6 5 49689.4
    1 6 -5 50675.6
    -1 -6 4 3134.07
    -1 6 4 3244.48
    1 6 -4 3904.68
    -1 6 4 3148.54
    -1 -6 4 3578.04
    1 6 -4 3797.75
    -1 -6 4 4352.39
    1 -6 -4 3927.91
    -1 6 4 3493.12
    1 -6 -4 4888.65
    -1 -6 4 3776.54
    1 -6 -4 3621.93
    1 6 -4 4255.1
    -1 6 4 4453.89
    -1 -6 3 10363.6
    1 6 -3 10555.7
    1 -6 -3 11729
    1 6 -3 10927.5
    -1 6 3 9774.49
    -1 6 3 10097.3
    -1 6 3 10347.4
    1 -6 -3 10585.4
    1 6 -3 10700.5
    1 -6 -3 11007.8
    -1 -6 3 10091.2
    -1 -6 3 10229.3
    1 -6 -2 9551.36
    -1 -6 2 9094.26
    1 6 -2 10826.3
    -1 6 2 9002.17
    -1 -6 2 10523.1
    -1 6 2 11046.5
    1 -6 -2 8870.83
    1 6 -2 9209.01
    -1 6 2 8720.2
    1 6 -2 9365.54
    -1 6 2 9486.01
    -1 -6 2 9300.09
    1 -6 -2 12214.3
    -1 6 1 23438.6
    1 -6 -1 27493.4
    -1 6 1 26928.9
    -1 -6 1 24467
    1 -6 -1 25345.4
    -1 -6 1 26432.3
    1 6 -1 25689.5
    1 -6 -1 28649.5
    1 -6 -1 26659.4
    -1 6 1 25284.4
    1 6 -1 25575
    -1 6 1 24364.8
    1 6 -1 26383.8
    -1 -6 1 25494.3
    1 6 0 2279.24
    -1 6 0 1611.81
    -1 -6 0 1695.35
    -1 -6 0 1373.11
    -1 6 0 2008.12
    -1 6 0 1425.08
    1 6 0 1551.34
    1 -6 0 1817.41
    -1 6 0 1663.14
    -1 -6 0 1313.28
    1 -6 0 1191.2
    1 -6 0 1371.32
    1 -6 0 1749.49
    1 6 0 1257.68
    1 6 1 84217.7
    1 -6 1 91792
    -1 6 -1 86712.2
    1 -6 1 84231.2
    -1 -6 -1 94472.5
    -1 6 -1 88514.8
    1 6 1 86441.9
    1 -6 1 85899.2
    -1 6 -1 85155.9
    -1 6 -1 81666.7
    1 -6 1 84930.7
    -1 -6 -1 84574.6
    -1 -6 -1 82780.3
    1 6 1 92615.2
    1 6 2 17878.3
    -1 6 -2 15460.9
    -1 6 -2 15942
    -1 6 -2 15872.9
    -1 6 -2 15829.6
    -1 -6 -2 16425.2
    1 -6 2 15793.9
    1 -6 2 15787.7
    -1 -6 -2 16108.2
    1 -6 2 16005.5
    -1 -6 -2 15229.3
    1 6 2 16028.8
    1 -6 2 17555.2
    -1 -6 -2 15719.9
    1 6 2 15947.6
    1 6 3 9443.09
    -1 -6 -3 8013.62
    -1 6 -3 8155.88
    -1 -6 -3 8530.95
    1 -6 3 8194.94
    -1 -6 -3 8732.79
    1 6 3 8568.36
    -1 6 -3 8446.71
    1 -6 3 8718.31
    -1 -6 -3 9485.83
    1 -6 3 8301.17
    -1 6 -3 8425.98
    1 6 3 8446.52
    -1 6 -3 8493.81
    1 -6 3 9601.05
    1 6 4 5431.15
    -1 -6 -4 4541
    -1 6 -4 4647.41
    -1 6 -4 4187.62
    -1 6 -4 4976.5
    -1 -6 -4 4448.18
    -1 6 -4 4740.43
    1 -6 4 4166.97
    1 6 4 4109.17
    1 -6 4 4740.37
    1 -6 4 4461.95
    -1 -6 -4 5049.34
    -1 -6 -4 4196.12
    1 -6 4 4316.81
    1 6 4 4342.06
    1 -6 5 47159.6
    1 6 5 41997.6
    1 -6 5 43234.3
    -1 6 -5 42816.8
    1 -6 5 42883.9
    -1 -6 -5 42781.1
    -1 6 -5 42756.9
    -1 6 -5 42960.7
    -1 -6 -5 42761.4
    1 -6 5 43667.6
    -1 -6 -5 48378.3
    1 6 5 50694.6
    -1 -6 -5 44335.4
    1 6 5 42077.3
    -1 6 -6 29362.6
    1 -6 6 28669.7
    1 -6 6 27427.1
    -1 -6 -6 29596.3
    1 -6 6 29407.7
    1 6 6 30407.6
    -1 -6 -6 30467
    1 6 6 28852.1
    -1 6 -6 28592.7
    -1 -6 -6 28374.2
    -1 6 -6 28115.1
    1 -6 6 30770.8
    1 6 6 28872.7
    -1 -6 -6 29223.6
    1 -6 7 51483.8
    1 6 7 49039.4
    -1 -6 -7 57490.3
    1 -6 7 52455.2
    -1 6 -7 50589.5
    1 -6 7 60651.1
    -1 -6 -7 54007.4
    1 6 7 52111.7
    1 6 7 55139.1
    -1 6 -7 52926.9
    -1 6 -7 53096.7
    1 -6 7 53077.3
    -1 -6 -7 52689.4
    -1 -6 -7 53050.1
    1 6 8 16340.8
    1 -6 8 18168.8
    -1 6 -8 17787.8
    1 -6 8 18414
    -1 6 -8 18723
    1 -6 8 20178
    -1 -6 -8 20055.6
    1 6 8 17351.7
    1 -6 8 17159.2
    -1 -6 -8 20309.6
    1 6 8 18764.3
    -1 6 -8 17280.6
    -1 -6 -8 17705.7
    -1 -6 -8 18400.1
    -1 -6 -9 1403.62
    1 6 9 1406
    -1 6 -9 1178.62
    -1 -6 -9 1603.58
    1 -6 9 1128.47
    1 -6 9 1706.86
    1 -6 9 992.777
    -1 6 -9 1322.91
    1 6 9 676.969
    -1 -6 -9 1784.77
    -1 6 -9 1338.85
    1 -6 9 1154.94
    -1 -6 -9 1308.97
    1 6 9 1022.23
    -1 -6 -10 22233.6
    1 -6 10 22675.4
    -1 -6 -10 23289.7
    1 6 10 21670.6
    1 6 10 21793.9
    1 6 10 20639.7
    1 -6 10 21621.8
    -1 -6 -10 23617.7
    -1 -6 -10 21594.2
    1 -6 10 22496.3
    -1 6 -10 22273.3
    1 -6 10 24885
    -1 6 -10 22561.8
    -1 6 -10 21925.8
    1 -6 11 18013.3
    -1 -6 -11 18972.4
    1 -6 11 17686.8
    -1 6 -11 18272
    1 6 11 17702.9
    1 -6 11 18102
    1 6 11 17617.2
    -1 -6 -11 18136.6
    -1 6 -11 18200.9
    1 -6 11 20279.2
    1 6 11 17887
    -1 -6 -11 16614.3
    -1 -6 -11 20122.9
    1 6 12 49384.1
    -1 -6 -12 51688.2
    1 -6 12 50733.6
    -1 -6 -12 51576.6
    -1 6 -12 49670.7
    1 -6 12 48402.4
    1 6 12 49082.9
    -1 -6 -12 47285.8
    1 6 12 50738.9
    1 -6 12 48755.9
    1 -6 12 49082.7
    -1 6 -12 48146.7
    -1 -6 -12 45766.8
    -1 -6 -13 34135.7
    1 -6 13 33947.2
    1 -6 13 34339.5
    1 -6 13 33978
    1 6 13 35613.2
    1 -6 13 34785
    -1 -6 -13 35845
    1 6 13 34633.8
    -1 6 -13 34882.5
    -1 -6 -13 33624.7
    1 6 13 34007
    -1 6 -13 35819.6
    1 -6 14 737.466
    -1 6 -14 184.233
    1 6 14 177.652
    1 6 14 679.072
    -1 -6 -14 1171.12
    1 -6 14 -79.9353
    1 6 14 437.893
    1 6 14 154.941
    -1 -6 -14 307.264
    1 -6 14 200.805
    1 -6 14 61.9211
    -1 6 -14 69.9738
    1 -6 15 432.392
    1 -6 15 911.551
    1 -6 15 334.122
    1 6 15 307.505
    1 6 15 879.834
    -1 6 -15 857.81
    -1 -6 -15 901.881
    1 6 15 429.241
    -1 6 -15 719.385
    -1 6 -15 392.504
    1 6 15 822.059
    -1 -6 -15 1396.35
    1 -6 15 692.064
    1 6 16 97484.6
    -1 6 -16 97184.1
    -1 6 -16 101328
    -1 6 -16 96287.9
    1 6 16 96435.7
    -1 -6 -16 95343.8
    1 -6 16 92125.9
    1 -6 16 94189.1
    1 -6 16 94929.9
    1 6 16 94797
    1 6 16 96485.3
    -1 -6 -16 96060.2
    1 6 17 18538
    1 6 17 16477.3
    -1 6 -17 19409.1
    1 -6 17 17232.4
    -1 -6 -17 18806.4
    -1 6 -17 19117.8
    1 6 17 17788.6
    1 -6 17 16958
    -1 -6 -17 18720.3
    -1 6 -17 18262.8
    1 6 18 36228.2
    1 6 18 35062.2
    -1 -6 -18 36402.4
    -1 6 -18 36350.8
    -1 6 -18 34394.9
    -1 6 -18 34594.5
    1 -6 18 32359.6
    -1 -6 -18 36601.8
    1 -6 18 33438.1
    -1 6 -19 21988.6
    -1 -6 -19 20115.3
    1 6 19 19114.7
    -1 6 -19 19324.3
    1 6 19 19517.6
    1 -6 19 20212.7
    1 -6 19 17935.6
    1 6 20 43408.4
    1 -6 20 40752.2
    -1 6 -20 46762.5
    -1 -6 -20 46106
    1 6 20 45009.7
    1 -6 20 42585
    -1 6 -20 43601.1
    -1 6 -21 1963.62
    1 6 21 1278.76
    1 6 21 1542.96
    -1 6 -21 1285.68
    1 -6 21 1533.84
    -1 -6 -21 2448.72
    1 6 22 97010.7
    1 6 22 95593.1
    1 -6 22 93597.5
    -1 -6 -22 97147.3
    -1 6 -22 94764.8
    -1 6 -22 102449
    -1 6 -23 15509
    1 6 23 16607.1
    1 6 23 16033.8
    1 -6 23 15609.3
    -1 6 -23 17723.2
    -1 -6 -23 15862.5
    1 6 24 3709.46
    -1 6 -24 4862.5
    -1 6 -24 3667.91
    -1 -6 -24 4116.82
    1 -6 24 3678.71
    1 6 25 8395.43
    -1 6 -25 7542.45
    1 -6 25 6730.39
    -1 -6 -25 7515.8
    -1 -6 -26 76149
    -1 6 -26 82963.5
    1 -6 26 76122.2
    1 6 26 76032.1
    -1 -6 -27 4134.13
    1 -6 27 4191.52
    -1 6 -27 3529.85
    1 6 27 3644.32
    -1 -6 -28 59949.9
    1 -6 28 57769.6
    1 6 28 56560.5
    -1 6 -28 63133.2
    -1 -6 -29 14866.9
    1 -6 29 12139.7
    1 6 29 13322.6
    -1 6 -29 13607.6
    -1 -6 -30 8181.87
    -1 6 -30 7848.47
    1 6 30 7026.42
    1 -6 30 7654.5
    -1 6 -31 2410.14
    1 6 31 2438.62
    -1 -6 -31 3131.64
    1 -6 31 1817.89
    1 -6 32 64109.3
    -1 6 -32 67487.3
    -1 -6 -32 66115.5
    1 6 33 3942.17
    1 -7 -33 3575.46
    1 7 -32 1511.9
    1 -7 -32 2156.06
    1 7 -32 1239.41
    -1 7 32 2618.18
    -1 -7 32 1269.38
    1 7 -31 12520.9
    1 -7 -31 14420.6
    -1 -7 31 13516.3
    -1 7 31 13164.8
    1 7 -30 2762.55
    1 -7 -30 4095.56
    -1 -7 30 3924.75
    -1 7 30 3506.43
    1 -7 -29 3044.58
    -1 -7 29 2157.23
    -1 7 29 2443.85
    1 7 -29 1923.99
    -1 7 28 729.117
    -1 -7 28 962.455
    1 7 -28 429.181
    1 -7 -28 516.244
    -1 -7 27 10428.7
    -1 7 27 10265.4
    1 -7 -27 9785.71
    1 7 -27 9749.51
    -1 -7 26 18212.3
    1 -7 -26 19508.8
    -1 7 26 20112.9
    1 7 -26 18510.2
    1 -7 -25 21036.3
    1 7 -25 19316.5
    -1 7 25 19087.1
    -1 -7 25 19868.7
    1 7 -24 10028
    -1 7 24 11159.5
    1 -7 -24 11013.3
    -1 -7 24 10919.7
    1 -7 -23 192.506
    1 7 -23 -168.603
    -1 7 23 438.433
    -1 -7 23 -35.5217
    -1 -7 22 23432
    1 -7 -22 22072
    -1 7 22 21826.8
    1 7 -22 20163.8
    1 -7 -21 15616.1
    -1 7 21 15714.8
    -1 -7 21 16848.4
    1 7 -21 14485.5
    -1 7 20 60279.6
    1 -7 -20 62134.9
    1 7 -20 59698.2
    -1 -7 20 63379.9
    1 -7 -19 12857
    -1 7 19 13568.1
    -1 -7 19 13453
    1 -7 -19 12666.7
    1 7 -19 12873.6
    1 7 -19 12366.5
    -1 7 18 860.88
    1 -7 -18 574.343
    -1 7 18 646.561
    -1 -7 18 591.08
    1 -7 -18 816.015
    1 7 -18 601.573
    1 -7 -17 1466.58
    1 -7 -17 1466.51
    -1 -7 17 2127.66
    -1 7 17 2714.2
    1 7 -17 2919.72
    -1 7 17 1726.17
    1 7 -17 1158.65
    -1 -7 17 3213.26
    1 -7 -16 108277
    1 7 -16 102345
    1 -7 -16 103714
    1 7 -16 104381
    -1 7 16 101055
    -1 7 16 109655
    -1 -7 16 111465
    -1 -7 16 103064
    1 7 -15 17618.6
    1 -7 -15 17756.8
    1 7 -15 16907.8
    -1 7 15 16478.6
    1 -7 -15 18576
    -1 -7 15 19065
    -1 -7 15 15024.1
    -1 7 15 17034.1
    -1 -7 14 87542.2
    -1 -7 14 77059.7
    -1 7 14 83118.5
    1 -7 -14 80589.8
    1 -7 -14 82471
    1 7 -14 81698.2
    -1 7 14 83321
    1 7 -14 80085.8
    -1 7 14 79060.7
    -1 -7 13 244.184
    1 7 -13 879.449
    -1 -7 13 519.392
    1 -7 -13 890.62
    -1 7 13 -19.9399
    1 7 -13 1584.48
    1 -7 -13 400.896
    -1 7 13 45.9799
    -1 7 13 127.393
    -1 7 12 28494.4
    1 -7 -12 30255.7
    -1 7 12 28187
    -1 -7 12 27780.2
    -1 7 12 29198.1
    -1 -7 12 27998.5
    1 7 -12 27729.4
    1 -7 -12 28021.9
    1 7 -12 28634.6
    -1 -7 11 10048.7
    -1 -7 11 8232.25
    -1 7 11 8614.28
    -1 -7 11 7915.04
    -1 7 11 8777.46
    1 -7 -11 9219.18
    1 7 -11 9455.59
    1 7 -11 11029.2
    1 -7 -11 9135.34
    -1 7 11 9180.11
    -1 -7 10 175380
    -1 7 10 178572
    1 -7 -10 181691
    1 -7 -10 185205
    1 7 -10 182915
    -1 -7 10 174629
    -1 -7 10 181764
    -1 7 10 178987
    1 7 -10 181602
    -1 7 10 181026
    -1 -7 10 172160
    -1 -7 9 1706.81
    -1 -7 9 794.615
    -1 7 9 1818.61
    1 -7 -9 3500.07
    -1 -7 9 3084.11
    1 7 -9 1510.12
    -1 -7 9 1299.48
    -1 7 9 1240.37
    -1 7 9 1561.51
    1 -7 -9 1840.48
    1 7 -9 1989.54
    1 7 -8 48837.9
    -1 -7 8 48731.4
    -1 7 8 46646
    1 7 -8 50581.1
    -1 7 8 46576
    -1 -7 8 48141.9
    1 7 -8 49412
    -1 7 8 47674.2
    1 -7 -8 49434.8
    -1 -7 8 45325.7
    -1 -7 8 50327.4
    1 -7 -8 49162.6
    1 -7 -7 3897.05
    -1 7 7 4000.35
    -1 7 7 3921.4
    -1 -7 7 3891.09
    1 7 -7 3981.05
    1 7 -7 4575.83
    1 7 -7 4029.38
    -1 -7 7 3734.96
    1 -7 -7 4131
    -1 -7 7 3455.23
    -1 7 7 4321.44
    1 -7 -6 105115
    -1 7 6 99742
    -1 -7 6 100445
    1 7 -6 109716
    -1 7 6 104902
    -1 7 6 101675
    1 7 -6 105595
    -1 -7 6 105770
    -1 -7 6 101992
    1 -7 -6 106715
    -1 -7 6 99716.3
    1 7 -6 103816
    1 7 -5 5554.24
    -1 -7 5 4451.98
    -1 7 5 6159.1
    1 -7 -5 6111.69
    1 7 -5 5336.48
    -1 7 5 4782.47
    -1 7 5 4860.86
    -1 -7 5 4386.14
    1 7 -5 4806.69
    -1 -7 5 5050.51
    -1 -7 5 5041.67
    1 -7 -5 4987.35
    -1 -7 4 244723
    -1 7 4 236476
    1 7 -4 259974
    1 -7 -4 243627
    -1 -7 4 245504
    -1 7 4 246720
    1 -7 -4 269139
    1 7 -4 248503
    -1 7 4 241948
    1 -7 -4 272389
    -1 -7 4 245356
    1 7 -4 247785
    -1 -7 4 235516
    -1 7 4 252482
    1 7 -3 2497.37
    -1 7 3 1198.87
    1 7 -3 2697.31
    -1 -7 3 1376.15
    -1 -7 3 1481.02
    1 -7 -3 1540.23
    -1 7 3 1748.05
    -1 7 3 1772.01
    1 -7 -3 5088.96
    1 -7 -3 1177.79
    -1 -7 3 1852.75
    -1 7 3 5786.11
    1 7 -3 2239.09
    -1 -7 3 1195.45
    1 -7 -2 606.557
    1 7 -2 280.259
    1 -7 -2 1061.16
    1 7 -2 615.454
    1 -7 -2 367.891
    -1 7 2 449.638
    -1 7 2 876.13
    -1 -7 2 431.087
    1 7 -2 1270.83
    -1 -7 2 755.638
    -1 -7 2 725.714
    -1 7 2 370.13
    -1 7 2 552.178
    1 7 -1 3976.71
    -1 -7 1 3565.28
    1 -7 -1 3887.1
    1 7 -1 3847.53
    -1 7 1 4604.71
    -1 7 1 3527.71
    -1 -7 1 3957.05
    -1 -7 1 3880.18
    1 -7 -1 3065.98
    1 -7 -1 1980.34
    -1 7 1 3165.71
    1 -7 -1 2454.1
    1 7 -1 3587.71
    -1 7 1 3555.61
    1 -7 0 242835
    1 7 0 266809
    1 -7 0 278233
    -1 -7 0 259498
    1 -7 0 246384
    -1 7 0 239317
    -1 7 0 249695
    1 7 0 246551
    1 7 0 245882
    -1 -7 0 252713
    -1 7 0 250651
    -1 7 0 254684
    1 -7 0 248180
    -1 -7 0 247789
    -1 7 -1 1029.41
    1 -7 1 861.362
    -1 7 -1 2205.44
    1 7 1 2938.73
    -1 -7 -1 1447.44
    -1 -7 -1 1635.35
    1 -7 1 2746.15
    1 -7 1 1276.04
    -1 7 -1 1744.9
    -1 -7 -1 1920.7
    1 7 1 3460.42
    1 -7 1 829.832
    -1 7 -1 2604.65
    1 7 1 1083.43
    1 -7 2 118491
    1 7 2 116074
    1 -7 2 131496
    -1 7 -2 109173
    -1 7 -2 115847
    -1 -7 -2 120827
    -1 7 -2 122182
    -1 7 -2 117398
    1 7 2 123523
    1 7 2 117328
    1 -7 2 118802
    -1 -7 -2 119264
    -1 -7 -2 111091
    1 -7 2 114216
    1 7 3 5392.92
    1 -7 3 4332.47
    -1 7 -3 4174.93
    -1 -7 -3 5263.78
    -1 7 -3 4639.53
    -1 7 -3 4735.89
    1 -7 3 4456.78
    1 -7 3 5258.88
    -1 7 -3 4955.29
    1 7 3 5038.76
    -1 -7 -3 5858.5
    1 -7 3 4059.85
    -1 -7 -3 4651.35
    -1 -7 -4 34246.5
    -1 7 -4 32947.8
    -1 7 -4 33863.8
    -1 7 -4 34037.8
    -1 -7 -4 35305.5
    1 -7 4 34589.8
    -1 7 -4 36672.9
    1 -7 4 34832.6
    1 7 4 34173.3
    -1 -7 -4 33446.8
    1 7 4 34992.6
    1 7 4 34128
    1 -7 4 34375.1
    1 -7 4 36471
    1 7 5 1938.27
    1 -7 5 2351.12
    1 -7 5 1252.19
    -1 7 -5 1398.9
    1 -7 5 2654.08
    -1 7 -5 2248.83
    1 7 5 2073.71
    -1 -7 -5 1985.56
    -1 -7 -5 1957.18
    -1 7 -5 1714.37
    1 -7 5 1177.31
    1 7 5 1519.05
    -1 -7 -5 2765.23
    -1 7 -5 2077.84
    -1 7 -6 245230
    -1 7 -6 269351
    1 -7 6 268288
    -1 -7 -6 248099
    -1 -7 -6 268139
    1 7 6 254025
    1 7 6 260557
    -1 7 -6 244211
    -1 7 -6 267019
    1 -7 6 272114
    -1 -7 -6 267262
    1 7 6 264936
    1 -7 6 272670
    1 -7 6 271504
    1 -7 7 10317.7
    -1 -7 -7 11563.2
    1 -7 7 12082
    -1 -7 -7 11935.5
    -1 -7 -7 9584.61
    1 7 7 11041
    1 -7 7 11066.8
    -1 -7 -7 9671.68
    1 7 7 10469.6
    -1 7 -7 11176.3
    -1 7 -7 10205.6
    1 7 7 11122.1
    1 -7 7 10484.2
    -1 7 -7 10903.4
    -1 -7 -8 17136.5
    1 -7 8 17227.2
    1 7 8 17028.7
    1 -7 8 17336.5
    -1 7 -8 17600.9
    1 7 8 17442.7
    -1 7 -8 18857.9
    -1 7 -8 17518.7
    -1 -7 -8 18076.1
    1 -7 8 17652.3
    1 -7 8 19629.3
    1 7 8 16209.8
    -1 -7 -8 18858.1
    -1 -7 -8 16338.5
    1 -7 9 835.004
    1 7 9 755.653
    1 -7 9 1190.45
    -1 7 -9 428.127
    -1 -7 -9 1546.84
    -1 7 -9 782.272
    1 -7 9 1013.7
    1 -7 9 1235.72
    -1 -7 -9 1629.52
    -1 -7 -9 1591.48
    1 7 9 671.13
    1 7 9 534.81
    -1 7 -9 727.362
    1 7 10 93559.1
    -1 -7 -10 102999
    -1 7 -10 96627.4
    -1 7 -10 97384.5
    1 7 10 96559.9
    1 -7 10 95504.2
    1 -7 10 101926
    1 -7 10 96615.7
    1 -7 10 98496.8
    -1 -7 -10 104496
    1 7 10 99496.2
    -1 7 -10 97704.9
    1 7 11 7799
    -1 7 -11 7337.5
    -1 7 -11 7246.66
    -1 7 -11 7456.19
    1 -7 11 7407.06
    1 -7 11 8141.28
    1 7 11 7293.49
    1 -7 11 7264.98
    1 -7 11 7434.89
    1 7 11 7572.23
    -1 -7 -11 7850.07
    -1 -7 -11 8282.55
    1 -7 12 137221
    1 7 12 140646
    -1 -7 -12 144531
    1 -7 12 142242
    -1 7 -12 138753
    1 -7 12 143943
    1 7 12 138827
    -1 7 -12 141878
    1 -7 12 139844
    -1 7 -12 141502
    1 7 12 137846
    -1 -7 -13 10792
    -1 7 -13 9787.58
    -1 7 -13 9447.36
    1 7 13 9421.59
    1 7 13 9619.42
    1 -7 13 11150.1
    1 -7 13 10027.1
    -1 7 -13 8796.84
    1 -7 13 9645.38
    1 -7 13 8998.73
    1 7 13 8861.71
    -1 -7 -13 10226.6
    1 -7 14 1552.05
    1 -7 14 1789.73
    1 7 14 1803.7
    -1 -7 -14 2750.12
    1 -7 14 2157.28
    -1 -7 -14 2673.46
    1 -7 14 1888.26
    1 7 14 1791.36
    -1 7 -14 2042.67
    1 7 14 2088.36
    -1 7 -14 1906.51
    -1 7 -15 2063.7
    1 7 15 2048.49
    1 7 15 1584.61
    1 -7 15 2244.16
    -1 7 -15 1774.61
    -1 -7 -15 1931.72
    1 -7 15 857.272
    1 -7 15 1064.1
    1 7 15 1663.55
    -1 7 -15 1130.9
    1 -7 15 1743.86
    -1 -7 -15 1506.55
    1 -7 16 111627
    1 7 16 117077
    -1 7 -16 116526
    -1 -7 -16 115443
    -1 7 -16 114724
    1 -7 16 111708
    1 7 16 117493
    -1 -7 -16 117304
    1 7 16 116012
    1 -7 16 113577
    -1 7 -16 115687
    1 -7 16 118548
    1 7 17 9523.15
    -1 7 -17 9924.62
    -1 7 -17 9703.45
    -1 -7 -17 9942.87
    -1 7 -17 9810.19
    1 7 17 9169.13
    1 -7 17 11079.8
    1 7 17 10756.3
    1 -7 17 9356.47
    -1 -7 -17 10998.8
    -1 7 -18 31857.9
    -1 -7 -18 33761.8
    -1 -7 -18 32248.3
    -1 7 -18 34937
    1 7 18 33783.7
    -1 7 -18 32255.8
    1 -7 18 32533.3
    1 -7 19 2374.18
    -1 -7 -19 2229.02
    -1 7 -19 1938.04
    1 7 19 1908.66
    -1 7 -19 1411.08
    1 -7 20 26410.9
    -1 7 -20 26504
    -1 -7 -20 24520.1
    1 7 20 25030.4
    -1 7 -20 24147.2
    1 -7 21 8940.36
    1 7 21 8707.11
    -1 7 -21 9003.63
    -1 7 -21 8619.55
    -1 -7 -21 10346.1
    -1 -7 -22 38739.1
    1 7 22 39782.6
    -1 7 -22 41038.7
    -1 7 -22 38317.9
    1 -7 22 39672.1
    1 7 23 10616
    -1 -7 -23 10030.3
    -1 7 -23 9924.2
    1 -7 23 9086.65
    1 7 24 1152.92
    -1 7 -24 967.33
    1 -7 24 1289.18
    -1 -7 -24 1520.31
    1 7 25 3230.74
    1 -7 25 3056.16
    -1 -7 -25 3786.11
    -1 7 -25 3952.82
    1 -7 26 15240.8
    -1 -7 -26 15268.5
    1 7 26 13253.5
    -1 7 -26 15545.3
    -1 7 -27 18208
    1 7 27 17574.2
    1 -7 27 17306.1
    -1 -7 -27 17359.8
    1 7 28 5205.04
    1 -7 28 6427.93
    -1 -7 -28 6023.74
    -1 7 -28 5306.98
    1 -7 29 1108.53
    -1 7 -29 1495.23
    -1 -7 -29 1612.32
    1 7 29 1132.19
    -1 7 -30 510.844
    -1 -7 -30 573.348
    1 7 30 -123.855
    1 -7 30 23.1073
    -1 7 -31 8348.05
    1 7 31 7232.7
    -1 -7 -31 8798.48
    1 -7 31 7723.93
    1 7 32 1805.95
    -1 8 31 812.378
    1 -8 -31 1480.35
    1 -8 -30 34212.1
    1 8 -30 32403.1
    -1 8 30 33963.5
    -1 -8 30 35786.8
    1 8 -29 18119.3
    -1 8 29 20522.9
    1 -8 -29 20932
    -1 -8 29 20726.9
    1 8 -28 291.747
    -1 8 28 251.907
    1 -8 -28 196.205
    -1 -8 28 -61.0283
    1 -8 -27 5955.27
    1 8 -27 5510.34
    -1 8 27 6049.91
    -1 -8 27 4550.42
    1 8 -26 44922.2
    -1 8 26 47587.8
    -1 -8 26 50580
    1 -8 -26 48963.6
    -1 -8 25 18848.8
    -1 8 25 17457.7
    1 -8 -25 18399
    1 8 -25 17053.5
    1 8 -24 30771.8
    1 -8 -24 32451.9
    -1 8 24 30911.5
    -1 -8 24 33547.7
    -1 -8 23 26159.7
    -1 8 23 24903.4
    1 8 -23 24179.9
    1 -8 -23 25423.5
    1 8 -22 8227.24
    -1 8 22 7998.3
    1 -8 -22 8285.97
    -1 -8 22 9719.7
    -1 -8 21 2450.89
    -1 8 21 2325.34
    1 -8 -21 3369.35
    1 8 -21 2583.13
    -1 -8 20 53008.2
    1 -8 -20 49292
    1 8 -20 49253.9
    -1 8 20 50866.6
    -1 -8 19 49441.8
    -1 8 19 49744.8
    1 8 -19 53154.1
    1 -8 -19 51511.6
    1 8 -19 48770.8
    1 -8 -19 49648.3
    1 8 -18 15896.8
    1 -8 -18 15414.6
    -1 -8 18 15730.3
    1 8 -18 16713.8
    1 -8 -18 15500.1
    -1 8 18 16215.3
    -1 8 18 14342.6
    1 8 -17 8136.47
    1 -8 -17 8489.42
    -1 -8 17 8222.73
    1 -8 -17 8580.71
    -1 8 17 7500.66
    -1 -8 17 8571.61
    -1 8 17 8319.93
    1 8 -17 8235.26
    -1 8 16 16518.2
    -1 8 16 16258.1
    1 -8 -16 17245.4
    1 -8 -16 15916.5
    -1 -8 16 15856.9
    1 8 -16 16051.1
    1 8 -16 16732.4
    -1 -8 16 16427.3
    -1 8 15 39382.4
    -1 8 15 37980.6
    1 8 -15 41483.5
    -1 8 15 39367
    -1 -8 15 39339
    -1 -8 15 40936.9
    1 -8 -15 38651.5
    1 8 -15 38894.3
    1 -8 -15 38800
    -1 -8 14 44518.8
    -1 8 14 45801.1
    1 -8 -14 48243
    -1 8 14 47019.5
    -1 8 14 46744.1
    -1 -8 14 46262.9
    1 -8 -14 47341.8
    1 8 -14 48711.3
    1 8 -14 47065.6
    1 -8 -13 42423.9
    -1 8 13 40966.8
    -1 8 13 41126.6
    -1 8 13 40677
    1 -8 -13 42726.7
    1 8 -13 43041.3
    -1 -8 13 41631.2
    1 8 -13 41122.7
    -1 -8 13 39314.1
    1 8 -12 3270.02
    -1 8 12 3229.12
    -1 8 12 3495.31
    -1 -8 12 3463.46
    -1 -8 12 3693.51
    1 -8 -12 3822.04
    1 8 -12 3183.84
    -1 8 12 2848.99
    1 -8 -12 3196.21
    -1 -8 11 13639.4
    -1 8 11 12889.4
    1 -8 -11 13751.8
    1 8 -11 13727.3
    -1 8 11 13383.4
    -1 8 11 13507.6
    1 8 -11 13722.6
    1 8 -11 13591.6
    1 -8 -11 13777.1
    -1 -8 11 14055.4
    -1 8 10 19662.2
    -1 -8 10 19029.9
    -1 -8 10 19034.1
    -1 8 10 19358.5
    1 -8 -10 20262.9
    -1 8 10 19334.9
    1 8 -10 19933.9
    1 8 -10 19501
    1 8 -10 19218.7
    1 -8 -10 20091.7
    -1 8 9 32406.2
    -1 -8 9 31316.3
    -1 8 9 33297.9
    -1 -8 9 32136.5
    1 8 -9 33881.9
    -1 8 9 31502.3
    1 -8 -9 32434
    -1 -8 9 32917.6
    1 -8 -9 33923
    1 8 -9 32403.4
    1 8 -9 32672.5
    -1 -8 8 26900.7
    -1 8 8 26414.8
    1 8 -8 27384.7
    -1 8 8 26674.4
    -1 8 8 26092.7
    1 -8 -8 27525.7
    1 -8 -8 26307.5
    1 8 -8 26714.7
    1 8 -8 27958.8
    -1 -8 8 25022.9
    -1 -8 8 27306.2
    1 8 -7 1466.1
    -1 8 7 1876.21
    1 -8 -7 2350.54
    -1 -8 7 1795.37
    -1 -8 7 1777.62
    -1 8 7 2113.93
    1 8 -7 1940.63
    1 8 -7 2240.74
    -1 -8 7 1979.32
    1 -8 -7 2249.87
    -1 8 7 1900.06
    -1 -8 7 2125.41
    -1 8 6 1206.81
    1 8 -6 1114.95
    1 -8 -6 1128.21
    -1 8 6 1140.37
    1 -8 -6 1471.21
    -1 8 6 1192.37
    -1 -8 6 986.31
    -1 -8 6 886.744
    -1 -8 6 1318.97
    1 8 -6 522.145
    1 8 -6 981.08
    -1 -8 6 1054.21
    1 8 -5 36050.2
    1 8 -5 36518
    -1 -8 5 34940.6
    -1 -8 5 35629
    1 -8 -5 37087.3
    -1 -8 5 35707.1
    -1 8 5 32481.4
    -1 8 5 34111.1
    -1 -8 5 35285.2
    -1 8 5 34848
    1 8 -5 35973.5
    1 -8 -5 36180.8
    -1 -8 4 13159
    -1 8 4 12719.4
    -1 8 4 11742.1
    1 8 -4 13199.6
    -1 8 4 11714.3
    -1 -8 4 11725.8
    1 -8 -4 14038.1
    1 -8 -4 12278.3
    1 8 -4 12533.9
    1 8 -4 12238.9
    -1 -8 4 12108.7
    -1 -8 4 12509.8
    1 -8 -4 14429
    1 -8 -3 11848.8
    -1 -8 3 11397.3
    -1 -8 3 12120.6
    -1 8 3 11212.4
    1 8 -3 11091
    -1 8 3 11535.2
    -1 8 3 10672.3
    -1 -8 3 10893
    1 -8 -3 11865.1
    1 -8 -3 11425.9
    -1 -8 3 11371.4
    1 8 -3 11621.5
    1 8 -3 11582.5
    -1 -8 2 12948.7
    1 -8 -2 13492.6
    1 -8 -2 13163.4
    -1 8 2 12336.2
    -1 -8 2 13121.8
    1 8 -2 12845
    -1 8 2 13246.8
    1 8 -2 12993
    -1 -8 2 13120.1
    -1 8 2 12235.8
    1 -8 -2 13303.4
    1 -8 -2 13314.3
    -1 8 2 12480.1
    1 8 -2 12031
    1 8 -1 5560.26
    -1 8 1 6344.89
    -1 -8 1 6141.51
    1 8 -1 6276.51
    1 -8 -1 6839.03
    -1 -8 1 6452.51
    -1 8 1 6175.7
    -1 8 1 6353.71
    -1 8 1 5933.22
    -1 -8 1 5842.91
    1 -8 -1 6197.61
    1 -8 -1 6075.19
    1 8 -1 6035.53
    1 -8 -1 6014.01
    -1 8 0 4385.28
    1 8 0 4340.53
    -1 -8 0 4206.63
    1 -8 0 4056.51
    1 -8 0 5083.14
    1 -8 0 4750.83
    -1 8 0 4547.09
    -1 8 0 5018.23
    1 8 0 4850.6
    -1 8 0 4955.77
    1 -8 0 3734.99
    1 8 0 4726.13
    -1 -8 0 4856.39
    -1 -8 0 4506.83
    1 -8 1 50052.5
    1 -8 1 49049
    -1 -8 -1 49735.8
    1 8 1 48969.9
    -1 8 -1 52102.4
    1 8 1 50416.4
    -1 8 -1 49335.7
    1 -8 1 49199.8
    -1 8 -1 51118.9
    -1 -8 -1 51814.3
    1 8 1 50333
    -1 -8 -1 51344.1
    1 -8 1 54819.3
    -1 8 -1 50070.3
    -1 8 -2 4737.41
    -1 -8 -2 4913.75
    1 -8 2 4711.04
    -1 -8 -2 4998.29
    -1 8 -2 4923.29
    1 -8 2 5327.72
    1 8 2 4805.17
    -1 8 -2 5121.26
    -1 8 -2 4437.58
    1 8 2 4567.57
    1 -8 2 4979.76
    -1 -8 -2 4246.09
    1 -8 2 4487.37
    1 8 2 4951.35
    1 8 3 165.149
    -1 -8 -3 300.674
    1 8 3 66.0603
    -1 8 -3 362.525
    -1 8 -3 285.758
    1 8 3 556.039
    1 -8 3 503.022
    -1 -8 -3 428.88
    1 -8 3 68.364
    -1 8 -3 278.252
    -1 -8 -3 510.968
    -1 8 -3 401.655
    1 -8 3 102.686
    1 -8 3 142.153
    -1 -8 -4 25058.2
    1 -8 4 29821.6
    1 -8 4 25238.2
    1 -8 4 25196.3
    -1 -8 -4 27612.3
    1 -8 4 25637.1
    -1 8 -4 26018.3
    -1 8 -4 24445.7
    1 8 4 26044.9
    1 8 4 25299.6
    -1 8 -4 26211.5
    1 8 4 22576.7
    -1 8 -4 27781.4
    -1 -8 -4 24856.1
    -1 8 -5 47895.3
    -1 -8 -5 45526.1
    -1 8 -5 43715.3
    1 8 5 46780
    1 8 5 46190.6
    1 -8 5 48222.9
    -1 8 -5 47186.9
    1 -8 5 50992
    1 -8 5 47768.5
    -1 8 -5 50919.9
    -1 -8 -5 47283.2
    1 -8 5 48356.4
    1 8 5 45992.5
    -1 -8 -5 46331.3
    -1 -8 -6 13954.5
    1 8 6 14585.8
    1 -8 6 14093.2
    1 -8 6 14172.2
    -1 8 -6 13786.5
    1 8 6 14350.1
    -1 8 -6 12559.8
    -1 8 -6 14676.8
    -1 8 -6 16169.7
    1 -8 6 16786
    -1 -8 -6 14363.5
    1 -8 6 15222.1
    -1 -8 -6 13404.7
    1 8 6 14152
    1 -8 7 22438.3
    1 -8 7 25153.3
    1 -8 7 22016.1
    1 8 7 19867.9
    -1 -8 -7 20725.4
    -1 8 -7 24218.3
    1 8 7 21695.1
    1 8 7 21396.2
    -1 8 -7 21172.3
    -1 8 -7 20209.5
    -1 -8 -7 22278.5
    1 -8 7 23921.7
    -1 8 -7 22227.8
    -1 8 -8 10612.5
    -1 8 -8 9622.02
    -1 -8 -8 10427.5
    1 8 8 10491.4
    1 8 8 9766.13
    1 -8 8 11577.3
    1 -8 8 10205.7
    -1 -8 -8 10616.8
    -1 8 -8 11353.6
    1 8 8 10529.5
    1 -8 8 11537.7
    1 -8 8 10449.9
    -1 8 -8 10608
    -1 8 -9 30050.4
    -1 8 -9 26512.4
    1 8 9 28842.4
    -1 -8 -9 28872
    -1 8 -9 28809.4
    1 8 9 27847.2
    1 -8 9 28786.3
    1 -8 9 29666.1
    -1 -8 -9 29590.7
    1 -8 9 29903.8
    1 8 9 27883.1
    -1 8 -9 29408.9
    1 -8 9 28614.9
    1 -8 10 37083.2
    -1 8 -10 39985.4
    1 -8 10 38507.8
    -1 8 -10 36140.7
    -1 8 -10 38179.8
    -1 -8 -10 40253.9
    1 8 10 38222.1
    1 -8 10 38257.2
    -1 -8 -10 37621.7
    1 8 10 35982
    1 -8 10 39284.5
    -1 8 -10 38058.1
    1 8 10 37163.9
    1 -8 11 31063.1
    1 -8 11 31029.9
    -1 8 -11 30687.2
    1 8 11 29312.7
    -1 -8 -11 31219.1
    1 8 11 30826.1
    -1 -8 -11 30659.8
    -1 8 -11 28248.4
    1 -8 11 30343.6
    -1 8 -11 31756.8
    -1 8 -11 30494.3
    1 -8 11 30780.6
    1 8 11 30296.7
    -1 8 -12 18847.3
    1 8 12 20059.1
    1 8 12 19904.5
    1 8 12 19832.9
    -1 -8 -12 21388.9
    -1 -8 -12 21357.1
    1 -8 12 19495.8
    -1 8 -12 21218.5
    1 -8 12 19756.2
    -1 8 -12 20503
    1 -8 12 19078.1
    1 -8 12 19827.6
    -1 8 -12 20032.6
    1 -8 13 1428.32
    1 -8 13 2240.12
    -1 8 -13 1827.26
    -1 8 -13 1728.11
    1 -8 13 1682.62
    -1 -8 -13 2039.48
    -1 8 -13 1583.03
    -1 8 -13 2067.1
    -1 -8 -13 2144.54
    1 8 13 2036.63
    1 8 13 1839.15
    1 -8 13 1978.01
    1 8 13 1621.14
    1 -8 14 12372.9
    -1 8 -14 12209.3
    1 -8 14 11708
    -1 8 -14 12770
    1 8 14 11440.9
    -1 -8 -14 13669.7
    -1 8 -14 12422.4
    1 -8 14 13104.7
    1 -8 14 11797.2
    -1 -8 -14 12666.4
    1 8 14 12496.5
    1 8 14 12793.4
    -1 8 -14 12605.1
    1 8 15 32487.2
    -1 8 -15 33967.4
    -1 -8 -15 34311.4
    -1 8 -15 33640.9
    -1 8 -15 32150.7
    -1 8 -15 33912.3
    1 -8 15 32048.4
    -1 -8 -15 34866.9
    1 8 15 34406.6
    1 -8 15 34049.7
    1 -8 15 31755
    1 8 15 32881.6
    1 -8 16 64865.1
    1 -8 16 63929.2
    -1 8 -16 66732.1
    -1 8 -16 65806.7
    -1 8 -16 63253.4
    1 -8 16 69470
    1 8 16 64969.1
    1 8 16 63576.5
    -1 -8 -16 65815.3
    1 8 16 65528.8
    -1 8 -16 64577.2
    -1 -8 -16 65101.9
    -1 8 -17 4216.77
    1 8 17 3200.99
    -1 8 -17 3388.3
    1 8 17 3575.24
    -1 8 -17 4093.34
    1 -8 17 3575.31
    1 8 17 3621.41
    -1 -8 -17 3989.33
    -1 -8 -17 3793.12
    -1 8 -18 11012.2
    1 8 18 10722.4
    -1 8 -18 11813.3
    -1 -8 -18 10964.6
    -1 -8 -18 10862
    -1 8 -18 10808.3
    1 -8 18 11390
    -1 -8 -19 18824.7
    1 -8 19 19946
    -1 8 -19 19957.8
    -1 8 -19 19450
    1 8 19 18132.1
    -1 8 -20 36857.6
    -1 8 -20 35733.9
    -1 -8 -20 36293.2
    1 -8 20 38790.1
    1 8 20 35763.1
    -1 8 -21 20700.6
    1 -8 21 23130.8
    -1 -8 -21 21071
    -1 8 -21 21610.7
    1 8 21 21251.6
    -1 -8 -22 53893.1
    1 8 22 53408.4
    -1 8 -22 55931
    1 -8 22 52737.5
    -1 -8 -23 3054.19
    -1 8 -23 2522.97
    1 8 23 2370.94
    1 -8 23 2886.05
    -1 8 -24 91.4651
    -1 -8 -24 661.977
    1 8 24 -16.5114
    1 -8 24 268.321
    -1 8 -25 32596.3
    -1 -8 -25 29014.7
    1 -8 25 29093.9
    1 8 25 30072.8
    -1 -8 -26 53790.8
    1 8 26 55240.3
    1 -8 26 56343.9
    -1 8 -26 60760.6
    1 8 27 1598.56
    -1 -8 -27 1390.21
    1 -8 27 2047.14
    -1 8 -27 2021.05
    1 -8 28 18790.1
    1 8 28 14904
    -1 8 -28 18998.7
    -1 -8 -28 19120.9
    -1 -8 -29 14627.6
    1 -8 29 15013.4
    1 8 29 14972.3
    -1 8 -29 16790.9
    1 8 30 7224.3
    1 8 31 9037.92
    -1 -9 29 150.452
    1 9 -29 322.753
    -1 9 29 533.216
    1 -9 -29 452.686
    1 -9 -28 19613.1
    -1 9 28 20937.1
    -1 -9 28 21461.8
    1 9 -28 19154
    -1 9 27 16339.7
    1 9 -27 14462.1
    -1 -9 27 16677.6
    1 -9 -27 15295.3
    1 9 -26 8929.15
    -1 -9 26 8551
    1 -9 -26 8164.2
    -1 9 26 9318.99
    -1 9 25 2023.27
    1 9 -25 1457.47
    1 -9 -25 2027.71
    -1 -9 25 2315.39
    1 -9 -24 6606.04
    -1 -9 24 7294.21
    1 9 -24 7338.02
    -1 9 24 7137.86
    1 9 -23 19250.4
    -1 9 23 20365.8
    1 -9 -23 20397.5
    -1 -9 23 20345.9
    1 9 -22 29926.5
    -1 -9 22 29837.5
    1 -9 -22 29192.2
    -1 9 22 31080.1
    -1 -9 21 22967.1
    1 -9 -21 21989.5
    1 9 -21 23268.5
    -1 9 21 21754.9
    -1 9 20 5315.94
    1 -9 -20 5598.59
    -1 -9 20 4947.53
    1 9 -20 5634.19
    1 9 -19 3033.59
    -1 -9 19 3241.81
    -1 9 19 3591.12
    1 9 -19 3808.43
    1 -9 -19 3436.47
    1 -9 -19 3121.41
    -1 9 18 15807.8
    -1 9 18 16115
    1 -9 -18 16051.3
    1 9 -18 17395.6
    1 9 -18 18058.4
    1 -9 -18 16639.3
    -1 -9 18 16624.2
    -1 9 17 65786.7
    1 -9 -17 68513.4
    1 9 -17 67832.6
    1 9 -17 66831.6
    -1 9 17 63574.9
    -1 -9 17 66084.5
    -1 -9 17 66832.5
    1 -9 -17 68174.1
    -1 -9 16 37893.7
    1 -9 -16 39308
    -1 9 16 38647.9
    1 9 -16 39791.6
    1 9 -16 40152.9
    1 -9 -16 41134.2
    -1 -9 16 39096.6
    -1 9 16 38563.3
    -1 9 15 6906.07
    -1 -9 15 7188.26
    1 9 -15 7391.4
    1 9 -15 7129.45
    -1 -9 15 7450.43
    1 -9 -15 7382.31
    1 9 -15 7943.77
    1 -9 -15 6885.57
    -1 9 15 6457.9
    -1 9 15 7126.93
    1 -9 -14 4721.5
    -1 9 14 3877.33
    1 -9 -14 4640.69
    -1 9 14 5094.94
    -1 9 14 4431.23
    1 9 -14 4841.93
    1 9 -14 4396.23
    -1 -9 14 4844.47
    1 9 -14 4610.78
    -1 -9 14 4873.46
    1 -9 -13 61646
    -1 -9 13 60844.1
    1 9 -13 61478.5
    1 9 -13 62489.1
    -1 9 13 62509.8
    1 -9 -13 62593.6
    -1 9 13 60570.3
    1 9 -13 61690
    -1 -9 13 62505.7
    -1 9 13 61192.8
    -1 9 12 36834.9
    1 -9 -12 38200
    1 -9 -12 39578.7
    -1 -9 12 38099.5
    -1 9 12 39097.1
    -1 -9 12 38219.7
    -1 9 12 38163.3
    1 9 -12 37303.2
    1 9 -12 37968.6
    1 9 -12 38708.3
    1 9 -11 60637.4
    -1 9 11 57343.5
    -1 -9 11 61475.3
    1 9 -11 58997.8
    -1 9 11 61152.7
    -1 -9 11 59337.6
    1 -9 -11 61851.8
    -1 9 11 58775.6
    1 9 -11 59776.2
    1 -9 -11 60047.9
    1 9 -10 30724.5
    -1 -9 10 28416.5
    1 -9 -10 30831.1
    -1 9 10 30353.5
    -1 9 10 29614.7
    1 9 -10 31706.3
    1 9 -10 30005.8
    -1 9 10 30452.5
    1 -9 -10 31288.4
    -1 -9 10 31571.2
    -1 9 9 10956.2
    1 9 -9 11860.8
    1 -9 -9 12723.3
    -1 9 9 12351.3
    -1 -9 9 12940.7
    1 -9 -9 12326
    1 9 -9 12399.2
    -1 -9 9 11591.3
    -1 9 9 11484.1
    1 9 -9 11718.7
    1 9 -8 804.628
    -1 9 8 1491.33
    -1 -9 8 893.019
    -1 -9 8 1152.92
    1 -9 -8 766.402
    1 9 -8 1294.16
    -1 9 8 1371.25
    1 -9 -8 1861.88
    1 9 -8 882.996
    1 -9 -7 115278
    -1 -9 7 111429
    -1 -9 7 111033
    1 9 -7 117637
    -1 9 7 106165
    -1 9 7 111880
    1 -9 -7 113669
    1 9 -7 110136
    -1 9 7 107911
    1 9 -7 112042
    1 9 -6 28528.2
    1 -9 -6 30300.7
    1 -9 -6 30906.1
    -1 -9 6 29023.5
    -1 -9 6 28043.2
    -1 9 6 28947.7
    -1 9 6 29013.5
    1 9 -6 28896.9
    -1 -9 6 28539.5
    -1 9 6 27867.4
    1 9 -6 29995.9
    1 9 -5 16436.8
    1 9 -5 15945.3
    -1 9 5 15696.7
    1 -9 -5 16775.1
    -1 -9 5 15634.9
    -1 -9 5 15911.8
    -1 9 5 16300.7
    -1 -9 5 14517.2
    -1 9 5 15183.6
    -1 -9 5 16189.1
    1 -9 -5 15852.2
    1 9 -5 15738.3
    1 -9 -4 38298.6
    -1 9 4 36954.5
    -1 -9 4 35798.1
    1 -9 -4 40268.9
    -1 -9 4 35493
    1 9 -4 39139.1
    -1 -9 4 37233.5
    -1 9 4 36564.9
    -1 9 4 36116.5
    1 9 -4 36557.4
    -1 -9 4 37108.4
    1 9 -4 35770.2
    -1 -9 3 77398.5
    -1 -9 3 78823.4
    -1 9 3 78466.5
    1 -9 -3 85173.4
    1 -9 -3 88633.2
    -1 -9 3 77875.8
    -1 9 3 75392
    1 9 -3 78664.1
    -1 9 3 81439
    1 -9 -3 85334.2
    -1 -9 3 77001.5
    1 9 -3 79735.3
    1 9 -3 76245
    1 -9 -2 517.471
    -1 -9 2 532.269
    -1 9 2 1076.84
    1 9 -2 930.121
    1 -9 -2 1092.05
    1 9 -2 1975.43
    -1 9 2 750.137
    -1 -9 2 174.017
    1 -9 -2 886.968
    -1 9 2 823.958
    -1 -9 2 961.19
    1 9 -2 702.012
    -1 -9 2 653.746
    -1 9 1 101194
    1 9 -1 97879.6
    1 -9 -1 110509
    1 9 -1 98564.4
    1 -9 -1 105293
    -1 -9 1 100896
    1 9 -1 99131
    -1 9 1 101721
    -1 -9 1 101213
    1 -9 -1 101661
    -1 -9 1 108087
    1 -9 -1 103892
    -1 9 1 103351
    -1 9 0 41028.8
    1 9 0 41091.9
    1 9 0 41221.8
    1 -9 0 41120
    -1 9 0 42451.8
    1 -9 0 42923.7
    -1 9 0 42147.3
    1 -9 0 40154.6
    -1 -9 0 41489.3
    1 -9 0 47044.4
    -1 -9 0 39574.3
    -1 -9 0 41588
    1 9 0 40657
    1 -9 1 3924.07
    -1 -9 -1 4618.55
    -1 9 -1 5344.54
    1 9 1 4847.34
    -1 9 -1 5812.83
    -1 -9 -1 4065.4
    -1 9 -1 4933.81
    1 -9 1 3684.87
    1 -9 1 3765.83
    1 -9 1 5237.5
    1 9 1 4203.22
    -1 9 -1 4446.25
    1 9 1 4632.42
    -1 -9 -1 4283.69
    -1 9 -2 40158.6
    1 -9 2 35566.3
    1 -9 2 40538.2
    1 -9 2 41532.6
    -1 -9 -2 39127.2
    -1 -9 -2 37357.9
    -1 -9 -2 37082.4
    1 -9 2 37266.7
    -1 9 -2 39301
    -1 9 -2 37752.5
    1 9 2 38835.5
    1 9 2 38266.9
    -1 9 -2 39493
    1 9 2 38963.7
    1 -9 3 151079
    1 9 3 147207
    -1 -9 -3 144285
    -1 9 -3 142308
    1 -9 3 144997
    1 9 3 138323
    -1 -9 -3 141006
    1 9 3 147871
    -1 9 -3 145787
    -1 -9 -3 144037
    1 -9 3 146762
    1 -9 3 154681
    -1 9 -3 147964
    -1 9 -3 140481
    -1 9 -4 3507.05
    -1 9 -4 3445.25
    1 -9 4 4349.36
    -1 -9 -4 4501.24
    1 -9 4 3214.64
    1 9 4 4274.81
    1 -9 4 3816.41
    1 -9 4 3517.61
    -1 -9 -4 3022.31
    -1 9 -4 3988.07
    1 9 4 3795.75
    1 9 4 4345.66
    -1 9 -4 4580.68
    -1 9 -5 35791
    1 9 5 37154.9
    -1 9 -5 37909.5
    1 -9 5 41276.2
    1 9 5 36179.9
    -1 9 -5 36671.5
    1 9 5 36344
    -1 -9 -5 37645.9
    -1 9 -5 37282.7
    -1 -9 -5 35175
    1 -9 5 36720.9
    1 -9 5 37855.8
    1 -9 5 36104.7
    1 -9 6 61288.5
    1 9 6 61606.1
    -1 9 -6 57448
    -1 -9 -6 60641.6
    -1 9 -6 61692.8
    -1 9 -6 61760.2
    1 9 6 58049.2
    -1 9 -6 64111.4
    1 9 6 61198.2
    1 -9 6 68105.8
    1 -9 6 63854.3
    -1 -9 -6 60923.7
    1 -9 6 60583.5
    1 -9 7 83898
    -1 9 -7 86208.6
    1 9 7 81674.1
    1 9 7 79784
    1 9 7 78230.7
    -1 9 -7 82442.2
    -1 9 -7 74804.9
    1 -9 7 89505.7
    -1 9 -7 83410.5
    1 -9 7 80578.7
    -1 -9 -7 82097.7
    1 -9 7 84926.7
    -1 -9 -7 80415.9
    -1 -9 -8 23206.4
    1 9 8 20322.8
    1 -9 8 24012.4
    -1 9 -8 20242
    -1 9 -8 21253.4
    1 -9 8 19771
    -1 9 -8 21125.5
    -1 -9 -8 21049.1
    1 -9 8 20840.2
    1 9 8 21835.2
    -1 9 -8 21887.3
    1 -9 8 20839.6
    1 9 8 22086
    -1 9 -9 75273.6
    1 -9 9 94952.7
    -1 9 -9 79671.7
    1 -9 9 82693.9
    1 -9 9 83289.6
    -1 9 -9 90813.9
    1 -9 9 82718.9
    -1 9 -9 82358.5
    1 9 9 76544.1
    1 9 9 81158
    -1 -9 -9 81886.4
    1 9 9 76965.4
    -1 -9 -9 82621.3
    -1 -9 -10 11517.5
    1 -9 10 11684.8
    1 9 10 10771
    -1 9 -10 11069.1
    1 -9 10 10937.7
    1 -9 10 11691.4
    -1 9 -10 12579.9
    -1 9 -10 11403.7
    1 -9 10 11907.3
    1 9 10 11020.1
    -1 9 -10 11055.2
    -1 -9 -10 11928
    1 9 10 9736.91
    -1 -9 -11 2526.34
    -1 -9 -11 2540.93
    1 -9 11 2869.7
    -1 9 -11 2612.4
    1 -9 11 2307.42
    -1 9 -11 2671.2
    1 9 11 2733.36
    1 9 11 2262.66
    -1 9 -11 2780.23
    1 -9 11 3039.97
    1 -9 11 4031.58
    1 9 11 2719.49
    -1 9 -11 2267.65
    1 -9 12 42902.7
    -1 9 -12 39472.1
    -1 9 -12 40201
    1 9 12 38640.3
    -1 -9 -12 41185.7
    1 -9 12 40314.9
    -1 -9 -12 42021.1
    -1 9 -12 42385.5
    1 9 12 41146.2
    1 9 12 39084.2
    1 -9 12 40946.9
    1 -9 12 40916.7
    -1 9 -12 37760.3
    -1 9 -13 71989.9
    -1 9 -13 81588
    1 -9 13 79893.9
    1 9 13 76610.3
    1 9 13 80248.6
    -1 -9 -13 81488.2
    1 9 13 75151.4
    -1 -9 -13 80060.4
    -1 9 -13 78581.5
    1 -9 13 79437
    -1 9 -13 79142.8
    1 -9 13 80528.2
    1 -9 14 10375
    1 9 14 9773.21
    -1 9 -14 9920.25
    -1 9 -14 9912.59
    -1 -9 -14 10032.2
    -1 9 -14 9722.08
    1 9 14 10045
    -1 9 -14 9210.84
    -1 -9 -14 9524.63
    1 9 14 8970.07
    1 -9 14 9686.32
    1 9 15 17026
    1 9 15 17353.7
    -1 9 -15 17128.3
    -1 -9 -15 17865.9
    1 9 15 17418.4
    -1 9 -15 16752.5
    -1 9 -15 15589.5
    -1 -9 -15 17620.8
    1 -9 15 17093.2
    -1 9 -15 16668.1
    1 -9 15 16676
    1 9 16 7009.13
    -1 9 -16 6794.95
    1 9 16 7800.86
    1 -9 16 7059.71
    -1 9 -16 7235.15
    -1 9 -16 7320.93
    -1 -9 -16 7193.62
    1 9 16 7094.65
    -1 -9 -16 7457.08
    -1 9 -16 7292.89
    1 -9 16 7694.45
    1 9 17 20093.9
    -1 9 -17 24859.5
    -1 -9 -17 25882.5
    -1 9 -17 25311.2
    1 9 17 25822.4
    1 9 17 24285.8
    1 -9 17 25263.4
    -1 9 -17 25002.5
    -1 -9 -17 25605.9
    -1 9 -17 24541.5
    -1 -9 -18 29598.8
    1 -9 18 31545.1
    1 9 18 28865.2
    -1 9 -18 30460.1
    -1 -9 -18 29613
    1 9 18 29927.6
    -1 9 -18 29556.2
    -1 9 -18 29644.1
    -1 9 -19 40583.4
    1 9 19 38682.5
    -1 9 -19 39482
    -1 -9 -19 37816.5
    -1 9 -19 40475.4
    1 -9 19 41774
    1 9 20 5100.14
    -1 9 -20 5226.26
    -1 9 -20 5188.1
    1 -9 20 5405.4
    -1 -9 -20 4789.95
    -1 9 -21 664.99
    1 -9 21 830.314
    -1 9 -21 230.207
    -1 -9 -21 486.165
    1 9 21 743.25
    -1 9 -22 10556.2
    1 -9 22 10878.7
    -1 -9 -22 10573.3
    1 9 22 10998.8
    1 9 23 27324.2
    -1 -9 -23 27853.2
    -1 9 -23 27264.8
    1 -9 23 31514.6
    1 9 24 22173.7
    -1 9 -24 22291.5
    -1 -9 -24 21015.6
    1 -9 24 23899.6
    -1 9 -25 4500.48
    -1 -9 -25 4723.82
    1 9 25 4068.04
    1 -9 25 4198.14
    1 -9 26 7.18739
    -1 9 -26 752.477
    -1 -9 -26 623.066
    1 9 26 845.902
    -1 9 -27 12138.3
    -1 -9 -27 12490.9
    1 9 27 11154.5
    1 -9 27 13538.9
    1 -9 28 15900.9
    1 9 28 15314.8
    -1 -9 -28 14548.6
    -1 9 -28 17901.4
    1 9 29 4474.02
    -1 10 27 23633.6
    1 10 -27 24066.5
    -1 -10 27 24766.2
    1 -10 -27 23248.2
    1 10 -26 -3.48948
    1 -10 -26 241.545
    -1 -10 26 404.303
    -1 10 26 655.278
    -1 10 25 9823.11
    1 10 -25 9432.54
    -1 -10 25 10268.4
    1 -10 -25 8959.6
    -1 10 24 8825.55
    1 -10 -24 8762.74
    -1 -10 24 8091.08
    1 10 -24 8861.15
    1 -10 -23 46712.5
    -1 -10 23 46003
    -1 10 23 47599.6
    1 10 -23 47143.7
    -1 10 22 9015.23
    -1 -10 22 8541.27
    1 -10 -22 9832.05
    1 10 -22 9906.76
    -1 10 21 6350.35
    1 10 -21 6884.34
    1 -10 -21 6603.92
    -1 -10 21 6587.82
    -1 10 20 1935.6
    1 10 -20 1911.53
    1 -10 -20 2265.12
    -1 -10 20 1771.92
    1 10 -20 1685.97
    1 -10 -19 26366.6
    -1 -10 19 25130.6
    -1 10 19 24229.4
    1 10 -19 26044
    1 10 -19 25794.3
    1 -10 -19 26396.4
    -1 10 18 36664.7
    1 -10 -18 38727.7
    1 -10 -18 38804.7
    -1 -10 18 37066.4
    1 10 -18 38922.3
    -1 10 18 35745.3
    1 10 -18 38847.9
    1 10 -18 40451.2
    -1 -10 17 32076.4
    1 10 -17 33177.1
    1 -10 -17 32544.4
    1 10 -17 32627.3
    -1 10 17 31810.5
    -1 -10 17 31252.1
    -1 10 17 30948.9
    1 10 -17 33013.8
    1 -10 -17 33539
    -1 10 16 8934.11
    1 -10 -16 9692.02
    1 10 -16 8999.96
    1 10 -16 8668.67
    1 10 -16 8988.7
    -1 10 16 8410.82
    -1 10 16 8249.63
    -1 -10 16 8681.51
    -1 -10 16 8383.21
    1 -10 -16 8650.37
    -1 10 15 -116.379
    -1 -10 15 153.106
    1 10 -15 818.86
    -1 10 15 345.432
    -1 -10 15 278.029
    1 -10 -15 369.164
    1 -10 -15 288.055
    -1 10 15 80.568
    1 10 -15 387.832
    1 10 -15 178.285
    1 10 -14 19519
    1 10 -14 20011.3
    1 10 -14 19365.4
    -1 -10 14 18312.7
    1 -10 -14 19797.1
    -1 10 14 19264.9
    -1 -10 14 18095.7
    -1 10 14 19042.9
    -1 10 14 18446.2
    1 -10 -14 20883.1
    1 10 -13 41511.6
    1 -10 -13 41037.2
    -1 -10 13 39232.3
    -1 10 13 38755.9
    -1 -10 13 38493.6
    1 -10 -13 42982.6
    1 10 -13 40459.2
    1 10 -13 40512.9
    -1 10 13 38804.5
    -1 10 13 38689.5
    -1 -10 12 71169.3
    1 10 -12 73474.4
    1 10 -12 73101.5
    1 -10 -12 77199.1
    1 10 -12 74800.3
    1 -10 -12 72558.4
    -1 10 12 71379
    -1 10 12 69595
    -1 -10 12 70514.8
    -1 10 12 70518.7
    -1 10 11 5379.78
    1 10 -11 4837.15
    -1 -10 11 4813.92
    -1 -10 11 5236.42
    1 10 -11 5361.58
    1 10 -11 6007.29
    -1 10 11 5139.77
    1 -10 -11 5704.92
    1 -10 -11 5627.45
    -1 10 11 5637.83
    -1 10 10 241.67
    1 10 -10 321.517
    -1 -10 10 520.021
    -1 10 10 242.28
    1 10 -10 113.99
    1 10 -10 -2.63049
    -1 -10 10 620.965
    -1 10 10 261.441
    1 -10 -10 62.5416
    1 -10 -10 123.189
    -1 -10 9 8323.6
    -1 10 9 9138.91
    1 -10 -9 9235.02
    -1 10 9 8927.18
    -1 -10 9 9784.27
    1 10 -9 9532.42
    1 -10 -9 8703.14
    1 10 -9 8936.71
    1 10 -9 9027.78
    -1 10 9 8773.27
    1 10 -8 50504
    -1 10 8 49725.3
    -1 -10 8 48723.1
    1 -10 -8 50284.7
    1 10 -8 49013.5
    1 -10 -8 53217
    1 10 -8 50314.2
    -1 -10 8 48668.3
    -1 10 8 50156.5
    -1 10 8 49855.1
    1 10 -7 12672.8
    1 -10 -7 13627.5
    -1 10 7 12215.4
    1 10 -7 11001.5
    -1 -10 7 11227.9
    -1 10 7 12077.7
    1 10 -7 11561.5
    -1 10 7 13692.8
    -1 -10 7 12455.7
    1 -10 -7 12720.7
    1 -10 -6 55178.4
    1 10 -6 52785.3
    1 10 -6 52210
    1 -10 -6 54251.5
    -1 10 6 52406.9
    -1 10 6 49416.9
    -1 10 6 52535.4
    -1 -10 6 51687.9
    1 10 -6 52229
    -1 -10 6 53024.2
    1 10 -5 175.261
    -1 -10 5 512.934
    -1 -10 5 356.632
    -1 10 5 200.239
    -1 10 5 541.36
    -1 10 5 602.135
    1 -10 -5 466.349
    1 10 -5 1012.49
    1 10 -5 1134.44
    1 -10 -5 991.691
    -1 10 4 10252.2
    -1 10 4 10491.9
    1 10 -4 9526.7
    -1 -10 4 10372.2
    1 -10 -4 11283
    1 -10 -4 10062.5
    1 10 -4 10250.7
    -1 10 4 9947.91
    -1 -10 4 9943.78
    1 -10 -4 10557.3
    -1 -10 4 10238.3
    1 10 -4 10031.8
    1 -10 -3 3640.12
    1 10 -3 3373.93
    -1 10 3 2963.88
    1 10 -3 3256.58
    -1 10 3 3548.71
    -1 -10 3 3426.34
    1 -10 -3 2838.62
    -1 10 3 3561.21
    1 -10 -3 3034.12
    -1 -10 3 2389.89
    1 10 -3 3417.17
    -1 -10 3 3000.34
    1 10 -2 71979.9
    1 -10 -2 74960.1
    -1 -10 2 73573.4
    1 -10 -2 76256
    -1 10 2 69873.6
    -1 -10 2 73399.9
    1 10 -2 71925.1
    -1 -10 2 77439.3
    -1 10 2 72777.4
    -1 -10 2 72158.7
    1 10 -2 73377
    -1 10 2 77043.7
    -1 -10 1 626.693
    1 -10 -1 571.895
    -1 10 1 682.887
    -1 -10 1 810.205
    -1 10 1 517.397
    -1 -10 1 48.4387
    -1 10 1 585.809
    1 -10 -1 156.304
    1 10 -1 1150.7
    1 10 -1 457.842
    -1 -10 1 192.818
    1 -10 -1 275.704
    1 10 -1 1028.68
    -1 -10 0 12308.1
    1 10 0 12900.9
    -1 -10 0 12115.2
    1 -10 0 13171.8
    -1 -10 0 13036.7
    1 -10 0 12391.1
    -1 10 0 12643.9
    1 10 0 12620.3
    -1 10 0 12851.2
    1 10 0 13200.8
    -1 10 0 12462.7
    1 -10 0 14471.6
    -1 10 -1 1257.49
    1 10 1 766.62
    -1 10 -1 998.441
    1 10 1 943.7
    -1 10 -1 966.333
    1 -10 1 1138.42
    1 -10 1 1028.64
    -1 -10 -1 971.706
    -1 -10 -1 1028.86
    1 10 1 902.092
    1 -10 1 536.867
    1 -10 2 47105.6
    -1 10 -2 44586.9
    1 -10 2 49099.9
    1 -10 2 50258.6
    -1 10 -2 50080.3
    1 10 2 49217.4
    -1 -10 -2 46702.7
    1 10 2 45797.6
    1 10 2 47699.6
    -1 10 -2 49142.1
    -1 -10 -2 48309.7
    1 -10 2 47527.8
    1 -10 3 4550.63
    -1 10 -3 5094.05
    1 10 3 5236.22
    1 10 3 4581.89
    -1 -10 -3 4893.43
    -1 10 -3 5553.07
    -1 10 -3 5448.03
    1 -10 3 4956.47
    1 -10 3 5329.63
    1 10 3 4931.24
    1 -10 3 5649.47
    -1 -10 -3 4894.3
    -1 10 -4 48412
    1 -10 4 50755.4
    -1 10 -4 47940.3
    1 -10 4 48957.5
    -1 -10 -4 47438.5
    -1 -10 -4 45426.8
    1 10 4 46501.3
    1 10 4 47157.2
    -1 10 -4 48441.5
    1 10 4 44841.4
    1 -10 4 48435.7
    1 -10 4 49579.9
    -1 10 -5 4716.78
    1 10 5 5507.58
    -1 10 -5 5736.55
    1 -10 5 6190.2
    1 -10 5 5683.35
    -1 10 -5 5174.05
    -1 10 -5 5620.68
    1 -10 5 5191.91
    1 10 5 5572.9
    -1 -10 -5 5337.59
    1 -10 5 6229.86
    1 10 5 4681.6
    -1 -10 -5 5896.91
    -1 10 -6 538.37
    1 10 6 84.3346
    1 -10 6 242.724
    1 -10 6 -39.4778
    1 10 6 -72.9846
    -1 10 -6 165.157
    1 -10 6 171.113
    -1 -10 -6 89.1095
    1 10 6 246.831
    -1 10 -6 279.186
    -1 10 -6 295.685
    -1 -10 -6 669.857
    1 -10 6 -3.89699
    1 -10 7 4809.81
    1 -10 7 3691.91
    -1 10 -7 4184.37
    -1 10 -7 4679.24
    -1 10 -7 4882.67
    1 10 7 2830.94
    1 -10 7 3754.17
    -1 -10 -7 4122.99
    1 10 7 4340.79
    1 10 7 4170.7
    -1 10 -7 4662.49
    -1 -10 -7 4658.46
    1 -10 7 4739.57
    1 -10 8 82825.7
    1 10 8 73993.3
    1 10 8 74948.9
    -1 10 -8 71561.6
    1 -10 8 75307.9
    -1 10 -8 76205.5
    1 10 8 71166.1
    -1 10 -8 76289.3
    1 -10 8 77789.3
    1 -10 8 76307.6
    -1 10 -8 79597.2
    -1 -10 -8 78833.9
    -1 -10 -8 74126.6
    -1 -10 -9 31181.5
    -1 10 -9 29638.6
    1 -10 9 33370.6
    -1 -10 -9 30168.3
    -1 10 -9 27445.8
    1 10 9 28801.2
    1 -10 9 29795.8
    1 -10 9 29613.7
    1 10 9 30231.4
    1 10 9 30227
    1 -10 9 31699.5
    -1 10 -9 31586
    -1 10 -9 30798.9
    -1 10 -10 18123.6
    -1 10 -10 17343.5
    -1 10 -10 19789.3
    1 10 10 17584.2
    -1 -10 -10 18312.5
    1 -10 10 17583
    1 -10 10 20024.6
    1 10 10 17814.9
    1 -10 10 19343.5
    1 10 10 19094.9
    -1 10 -10 17292.6
    -1 -10 -10 17933.4
    -1 10 -11 333.055
    1 10 11 111.612
    -1 10 -11 442.124
    1 10 11 -4.18711
    1 -10 11 176.089
    1 10 11 28.6771
    1 -10 11 184.586
    -1 -10 -11 -18.4638
    -1 10 -11 327.365
    1 -10 11 158.177
    -1 10 -11 51.561
    -1 -10 -11 366.845
    1 -10 12 11575.7
    -1 -10 -12 10614.8
    1 10 12 11040.9
    -1 10 -12 10925.6
    -1 10 -12 10686.9
    -1 10 -12 10534.9
    1 10 12 10458.9
    1 10 12 11146.2
    1 -10 12 11379.6
    -1 10 -12 11357.2
    -1 -10 -12 10702.6
    -1 10 -13 27449.4
    -1 -10 -13 26856
    -1 -10 -13 26803.8
    -1 10 -13 25288.7
    1 -10 13 29488.4
    1 10 13 26258.7
    1 10 13 24767.6
    1 -10 13 25570.6
    -1 10 -13 25866.9
    -1 10 -13 23044.7
    1 10 13 25575
    -1 10 -14 36579.8
    -1 10 -14 40466.4
    -1 10 -14 42215.7
    1 10 14 39651.7
    -1 -10 -14 42882.5
    1 10 14 40819
    -1 10 -14 38721.8
    -1 -10 -14 40794
    1 10 14 40224.7
    1 -10 14 41261.3
    1 -10 14 43138.5
    1 10 15 25144.4
    -1 -10 -15 26396.6
    -1 -10 -15 25109.8
    -1 10 -15 25582.1
    1 -10 15 24702.1
    1 10 15 23465.4
    -1 10 -15 24554.9
    1 -10 15 23928.4
    1 10 15 26009.9
    -1 10 -15 23390.5
    -1 10 -15 24900.4
    -1 10 -16 4774.56
    -1 -10 -16 3946.43
    -1 10 -16 4351.44
    -1 10 -16 4282.08
    1 -10 16 5293.09
    1 10 16 4117.25
    1 -10 16 4514.51
    1 10 16 4210.74
    -1 -10 -16 4373.12
    -1 10 -16 4132.33
    1 10 16 4511.98
    1 10 17 5177.57
    -1 -10 -17 5842.16
    1 10 17 5544.85
    -1 10 -17 5775.66
    1 -10 17 6275.69
    1 10 17 5919.78
    -1 -10 -17 5762.99
    -1 10 -17 5957.51
    -1 10 -17 5267.51
    -1 10 -17 5983.57
    1 10 18 16030.9
    -1 10 -18 15072.3
    1 -10 18 16012.6
    -1 -10 -18 15939.9
    1 10 18 15643
    -1 -10 -18 15984.3
    -1 10 -18 16283.7
    -1 10 -18 16241.9
    -1 10 -19 51749.8
    -1 -10 -19 52676.7
    1 10 19 54146.4
    1 -10 19 54454.1
    1 10 19 55287.5
    -1 10 -19 52829
    -1 10 -20 15229.7
    1 10 20 15502
    -1 -10 -20 15190
    1 -10 20 16019.5
    -1 10 -20 15973.9
    -1 10 -21 8192.54
    1 -10 21 8931.03
    -1 -10 -21 8800.49
    1 10 21 8267.18
    1 10 22 157.7
    -1 -10 -22 792.545
    1 -10 22 168.015
    -1 10 -22 266.164
    1 -10 23 34318.8
    -1 10 -23 33449.1
    1 10 23 32141.7
    -1 -10 -23 31891.7
    1 10 24 7765.14
    1 -10 24 7475.09
    -1 -10 -24 8538.39
    -1 10 -24 8206.89
    1 10 25 48054.8
    1 -10 25 50612.5
    -1 -10 -25 47893.5
    -1 10 -25 47751.2
    -1 -10 -26 3569.71
    1 10 26 4276.43
    1 -10 26 4749.22
    -1 10 -26 3271.29
    1 10 27 970.306
    1 11 -27 702.047
    1 11 -26 618.107
    1 11 -26 418.376
    1 -11 -25 9664.29
    1 11 -25 9907.38
    -1 11 25 9335.68
    -1 -11 25 9852.71
    1 11 -25 9299.31
    1 11 -24 22904.4
    -1 -11 24 22964.4
    1 11 -24 22388.9
    1 -11 -24 22801
    -1 11 24 23898.7
    -1 11 23 15970.4
    1 -11 -23 14874.7
    1 11 -23 14925.1
    1 11 -23 15841.9
    -1 -11 23 14261.2
    -1 11 22 9948.95
    -1 -11 22 10001.5
    1 11 -22 10097.6
    1 -11 -22 11141.7
    1 11 -22 10346.7
    -1 -11 21 54.6666
    1 11 -21 652.8
    1 11 -21 545.004
    -1 11 21 -29.9163
    1 -11 -21 785.8
    -1 11 20 7018.55
    1 11 -20 6658.7
    1 -11 -20 7119.07
    1 11 -20 7836.42
    -1 -11 20 6390.13
    1 -11 -19 30936.3
    1 -11 -19 29149.5
    1 11 -19 29525.9
    -1 11 19 28999.6
    -1 -11 19 27649.2
    1 11 -19 29682.4
    1 -11 -18 26573.9
    1 11 -18 24909
    1 -11 -18 26977.8
    1 11 -18 27631.7
    -1 11 18 25457.2
    -1 11 18 24874.3
    -1 -11 18 25476.1
    1 11 -18 26230.1
    -1 11 17 23264.3
    1 -11 -17 24787.8
    1 11 -17 25606
    1 11 -17 26278.8
    1 11 -17 24792.9
    1 -11 -17 27121.5
    -1 11 17 25560.1
    -1 -11 17 24197.1
    -1 -11 17 25032.5
    -1 -11 16 520.838
    1 11 -16 289.426
    -1 -11 16 148.815
    1 11 -16 277.186
    -1 11 16 149.065
    1 -11 -16 424.14
    1 11 -16 186.03
    -1 11 16 47.3647
    -1 11 16 311.472
    1 -11 -16 427.491
    -1 11 15 3071.23
    -1 11 15 2880.66
    1 11 -15 3391.72
    -1 -11 15 3951.26
    -1 11 15 3438.96
    1 11 -15 4428.98
    1 -11 -15 3239.73
    1 -11 -15 3931.32
    1 11 -15 3474.64
    -1 -11 15 3815.95
    -1 11 14 22408.6
    1 11 -14 22767.9
    1 -11 -14 22778.1
    -1 -11 14 20931.8
    1 11 -14 22431.7
    -1 11 14 22161.5
    -1 -11 14 22102.4
    1 -11 -14 22168
    -1 11 14 21670.5
    1 11 -14 19883.4
    -1 -11 13 74439.5
    1 -11 -13 78660.5
    -1 11 13 81312.2
    1 11 -13 80611.9
    -1 -11 13 77332
    -1 11 13 79561.8
    1 11 -13 78827.8
    -1 11 13 79159.7
    1 -11 -13 83277.6
    1 11 -13 75433.7
    -1 -11 12 6705.91
    -1 11 12 7047.22
    1 11 -12 6197.18
    -1 11 12 6479.5
    -1 -11 12 6336.96
    1 11 -12 7927.43
    1 -11 -12 6996.39
    -1 11 12 7220.13
    1 -11 -12 7090.27
    1 11 -12 7818.26
    -1 -11 11 15977.4
    1 11 -11 17611.2
    -1 11 11 17303.5
    1 11 -11 16475.3
    1 -11 -11 16885.2
    -1 11 11 17844.8
    -1 11 11 16633.1
    1 11 -11 18173.1
    -1 -11 11 16827.6
    1 -11 -11 17852.9
    -1 -11 10 11024.3
    1 -11 -10 11867
    -1 -11 10 10739.3
    -1 11 10 12226.2
    1 11 -10 10561.5
    1 11 -10 12035.7
    1 11 -10 11289.1
    1 -11 -10 12108.3
    -1 11 10 12320.6
    -1 11 10 11642.6
    -1 11 9 44758.2
    -1 11 9 46773.6
    1 -11 -9 46395
    -1 -11 9 42076.3
    1 -11 -9 47302.1
    -1 11 9 46272.5
    1 11 -9 44390.8
    1 11 -9 45295.7
    -1 -11 9 44337.8
    1 11 -9 45116.9
    1 -11 -8 15832.7
    1 11 -8 13969.6
    -1 11 8 13459
    1 11 -8 12678
    -1 -11 8 12616.5
    1 11 -8 13827.2
    1 -11 -8 14027.9
    -1 11 8 14107
    -1 -11 8 13819.1
    -1 11 8 13936.7
    1 11 -7 78979.9
    -1 11 7 76744.5
    1 11 -7 79939.8
    -1 -11 7 74602.5
    -1 -11 7 79174
    1 -11 -7 79201.9
    -1 11 7 77895.1
    -1 11 7 80319.7
    1 11 -7 81708.7
    1 -11 -7 83986.1
    1 11 -6 1488.38
    1 -11 -6 1386.4
    1 -11 -6 2012.29
    -1 11 6 2256.21
    -1 -11 6 2096.07
    -1 11 6 1535.93
    -1 11 6 1454.33
    -1 -11 6 1265.08
    1 -11 -6 1359.5
    1 11 -6 1456.44
    1 11 -6 2071.89
    -1 11 5 4281.72
    -1 -11 5 4251.74
    1 11 -5 4259.13
    -1 -11 5 3887.02
    1 11 -5 4161.87
    1 -11 -5 4614.93
    -1 11 5 3509.18
    -1 11 5 3933.6
    1 -11 -5 4129.68
    1 -11 -5 4296.77
    1 11 -5 4253.24
    1 11 -4 20067.7
    1 -11 -4 21186.6
    1 -11 -4 20718.9
    1 11 -4 21869.1
    1 -11 -4 23960.5
    -1 -11 4 21523.5
    -1 11 4 22724.7
    1 11 -4 23038.4
    -1 11 4 22008.9
    -1 11 4 21611.3
    -1 -11 4 21240.7
    1 -11 -3 83814
    1 -11 -3 78443.7
    -1 11 3 78224.1
    1 11 -3 73836.8
    -1 11 3 75300.1
    1 11 -3 74740.4
    -1 -11 3 75894.9
    1 11 -3 75421.2
    1 -11 -3 78264.9
    -1 11 3 77079.9
    -1 11 2 2552.04
    1 -11 -2 966.783
    1 -11 -2 2595.86
    -1 -11 2 2314.9
    1 11 -2 2074.76
    -1 11 2 1847.09
    1 11 -2 1928.85
    -1 11 2 1918.84
    1 11 -2 2303.72
    1 -11 -2 1881.69
    1 -11 -1 87550.3
    1 -11 -1 92506.2
    1 11 -1 85911.3
    -1 -11 1 86234.7
    -1 -11 1 90261.8
    -1 11 1 91009.8
    1 11 -1 84195.1
    -1 11 1 82435.5
    1 -11 -1 88799.5
    -1 11 1 87815.1
    1 11 -1 86225.5
    -1 -11 0 14732.6
    1 -11 0 16528.7
    -1 -11 0 16626.4
    -1 -11 0 16989
    1 -11 0 18009.6
    1 -11 0 18256
    -1 11 0 16809.7
    -1 11 0 19000.1
    1 11 0 17260.4
    1 11 0 17722.2
    1 11 0 17638.5
    -1 11 0 17591.3
    -1 11 -1 1977.68
    1 -11 1 1511.94
    1 -11 1 1453.39
    -1 11 -1 1539.07
    1 11 1 1378.29
    -1 -11 -1 1853.32
    -1 -11 -1 1330.17
    -1 11 -1 1333.22
    1 11 1 1798.16
    1 -11 1 2038.59
    1 11 1 2409.15
    -1 11 -2 8017.47
    1 11 2 7224.29
    -1 11 -2 7746.62
    1 11 2 6588.16
    1 -11 2 5791.2
    1 -11 2 8615.4
    -1 -11 -2 7498.1
    1 11 2 7171.68
    -1 11 -2 8178.28
    1 -11 2 5663
    -1 -11 -2 7488.57
    -1 11 -3 107675
    1 -11 3 113480
    -1 11 -3 113437
    -1 -11 -3 108776
    1 -11 3 112393
    -1 11 -3 116534
    -1 -11 -3 110331
    1 11 3 108829
    1 11 3 110283
    1 -11 3 121576
    1 11 3 111825
    1 -11 4 10453.4
    1 -11 4 8488.75
    -1 -11 -4 8785.31
    1 11 4 9352.42
    1 -11 4 8068.85
    1 11 4 8128.71
    1 11 4 9533.03
    -1 11 -4 10480.8
    -1 11 -4 9733.22
    -1 -11 -4 9730.66
    -1 11 -4 9746.29
    1 -11 5 46995.9
    1 11 5 44300.1
    1 -11 5 45756.4
    -1 -11 -5 45453.6
    -1 -11 -5 44352.9
    -1 11 -5 48197.2
    1 -11 5 45605.9
    -1 11 -5 45668.2
    1 11 5 45693.6
    -1 11 -5 46639.8
    1 -11 5 49292.1
    1 11 5 45369.6
    1 11 6 15943.6
    1 -11 6 19538.1
    1 -11 6 16201.4
    -1 11 -6 17639.6
    1 11 6 17189.4
    -1 -11 -6 17624.5
    1 11 6 17354.5
    1 -11 6 16867.8
    -1 11 -6 17115.6
    -1 -11 -6 16631
    -1 11 -6 16604.2
    1 -11 6 17071.8
    1 11 7 29521.4
    -1 -11 -7 29925.8
    1 11 7 28515
    1 -11 7 30937.1
    -1 11 -7 30685.5
    -1 11 -7 30553.2
    1 -11 7 32634.4
    1 -11 7 29144.7
    1 11 7 30424.2
    -1 -11 -7 29039.6
    -1 11 -7 31414.5
    -1 -11 -8 3605.44
    1 -11 8 3446.07
    1 11 8 4202.64
    1 11 8 3323.74
    -1 11 -8 3781.19
    -1 11 -8 3155.35
    1 -11 8 4087.75
    1 11 8 3807.79
    -1 -11 -8 3499.04
    1 -11 8 2638.16
    -1 11 -8 3511.17
    1 -11 9 100454
    -1 11 -9 92508.6
    -1 11 -9 96224
    1 11 9 93856
    -1 11 -9 95465
    1 11 9 96622.2
    1 -11 9 98461.8
    -1 -11 -9 96239.2
    -1 -11 -9 98745.7
    1 11 9 96012.5
    -1 11 -10 22263.6
    1 -11 10 26281.4
    1 11 10 22330.6
    -1 -11 -10 23681.8
    -1 11 -10 25421
    -1 -11 -10 24084
    -1 11 -10 23189.2
    1 11 10 22367.6
    1 11 10 23698.2
    1 -11 10 24620
    -1 11 -10 24300.9
    -1 -11 -11 450.277
    -1 11 -11 506.952
    -1 11 -11 550.309
    -1 11 -11 542.086
    -1 11 -11 476.058
    1 11 11 479.081
    -1 -11 -11 513.994
    1 -11 11 509.77
    1 -11 11 990.636
    1 11 11 149.592
    1 11 11 323.14
    1 -11 12 1153.85
    1 11 12 892.234
    1 -11 12 1371.3
    -1 11 -12 1140.73
    -1 -11 -12 1390.77
    -1 -11 -12 718.478
    -1 11 -12 1493.99
    -1 11 -12 1121.82
    -1 11 -12 953.061
    1 11 12 849.18
    1 11 12 1036.48
    1 -11 13 32995
    -1 11 -13 26427.5
    -1 11 -13 31511.7
    1 11 13 30053.5
    1 11 13 28391.9
    -1 11 -13 28641.5
    -1 -11 -13 31429.2
    -1 11 -13 29183.7
    -1 -11 -13 29520.5
    1 11 13 29894.3
    1 -11 13 29912.4
    1 11 14 23070
    1 -11 14 27538.5
    -1 11 -14 21438.2
    -1 11 -14 24074.7
    1 11 14 24365.5
    -1 11 -14 25441.1
    1 11 14 24002.1
    -1 -11 -14 25657.1
    -1 11 -14 23487.3
    1 -11 14 22437.6
    -1 -11 -14 24340.4
    -1 11 -15 37475.2
    1 11 15 38923.7
    -1 11 -15 37509.8
    1 -11 15 39755.7
    -1 -11 -15 38450.5
    -1 11 -15 33213.3
    1 11 15 38217.4
    -1 -11 -15 37830.8
    1 -11 15 37255.2
    1 11 15 38787.1
    -1 11 -15 38010.9
    -1 11 -16 10482.3
    1 -11 16 11613.2
    1 11 16 12376.4
    -1 11 -16 11179.7
    -1 11 -16 11835.4
    1 11 16 12456.5
    1 -11 16 11654.6
    -1 11 -16 11201
    -1 -11 -16 11905.6
    -1 -11 -16 11710.7
    1 11 16 12047.9
    -1 11 -17 1054.9
    -1 -11 -17 1018.71
    1 -11 17 1302.68
    -1 11 -17 1452.38
    1 11 17 1332.8
    -1 -11 -17 1465.94
    -1 11 -17 1501.12
    1 11 17 1557.39
    -1 11 -18 6673.42
    -1 -11 -18 7185.96
    -1 -11 -18 6801.88
    1 11 18 7371.61
    1 -11 18 7272.9
    -1 11 -18 7429.1
    1 11 18 7856.22
    1 11 19 32846.8
    1 11 19 30236.6
    -1 11 -19 27466.1
    -1 -11 -19 30297.3
    1 -11 19 30698.8
    -1 -11 -20 23659
    -1 11 -20 23503.8
    1 11 20 24985.3
    1 -11 20 23222.5
    -1 -11 -21 11078.2
    -1 11 -21 9986.55
    1 11 21 11787.4
    1 -11 21 12378.6
    1 -11 22 240.347
    -1 11 -22 236.825
    1 11 22 746.42
    -1 -11 -22 329.816
    -1 11 -23 4293.49
    1 11 23 3605.82
    -1 -11 -23 4474.88
    1 -11 23 4284.1
    1 -11 24 16964.3
    -1 11 -24 15415
    -1 -11 -24 14859.2
    1 11 24 18029.7
    1 12 -25 947.148
    1 12 -24 1128.54
    1 12 -24 374.947
    -1 -12 23 12158.6
    1 12 -23 12385
    1 12 -23 12388.3
    1 12 -22 24718.7
    1 12 -22 24752
    -1 12 22 24086.3
    1 -12 -22 23784.8
    -1 -12 22 25228
    -1 12 21 16281.2
    1 12 -21 16700.7
    -1 -12 21 16864.3
    1 12 -21 16761.4
    1 -12 -21 18020.4
    1 12 -20 15517.9
    -1 12 20 15258.8
    -1 -12 20 14235.9
    1 -12 -20 15182.4
    1 12 -20 15262
    -1 12 19 350.43
    1 12 -19 429.631
    1 -12 -19 344.211
    1 -12 -19 463.489
    -1 -12 19 419.514
    1 12 -19 325.163
    1 -12 -18 7702.78
    1 12 -18 8977.53
    -1 12 18 7914.42
    1 -12 -18 8718.26
    1 12 -18 8698.5
    -1 -12 18 7637.53
    1 12 -18 8116.05
    1 -12 -17 19485.6
    1 12 -17 20062.4
    -1 12 17 19484.6
    -1 12 17 18817
    1 12 -17 18788.2
    1 -12 -17 20372.1
    1 12 -17 21190.8
    -1 -12 17 19139.9
    1 -12 -16 36990.7
    1 12 -16 37767.4
    -1 12 16 35276
    1 12 -16 37319.2
    1 -12 -16 37898.4
    -1 12 16 37758.1
    -1 -12 16 34821.7
    -1 12 16 35995.4
    1 12 -16 36934.7
    -1 -12 16 34912.2
    -1 -12 15 15360.9
    -1 12 15 16639.8
    1 -12 -15 17377.5
    1 12 -15 15881.3
    1 12 -15 16482.6
    -1 12 15 16358
    1 -12 -15 17270.4
    -1 12 15 16998.8
    -1 -12 15 15602.6
    1 12 -15 16459.9
    -1 12 14 551.689
    1 -12 -14 752.828
    -1 -12 14 350.58
    1 12 -14 513.941
    -1 12 14 325.024
    1 12 -14 427.902
    -1 12 14 560.789
    1 12 -14 640.853
    1 -12 -14 492.61
    -1 -12 14 376.295
    1 -12 -13 2574.34
    -1 -12 13 1984.77
    1 12 -13 2470.04
    -1 -12 13 2436.17
    1 -12 -13 2357.95
    -1 12 13 2066.09
    1 12 -13 2669.68
    -1 12 13 2764.42
    1 12 -13 2020.22
    -1 12 13 2152.59
    1 12 -12 31754.3
    -1 -12 12 27665.5
    1 -12 -12 30070.6
    -1 12 12 29526.1
    -1 12 12 28764.5
    1 -12 -12 30367.4
    1 12 -12 28984.3
    1 12 -12 28520.9
    -1 12 12 30218.5
    -1 -12 12 28456.5
    -1 -12 11 23003.7
    -1 12 11 24750.1
    1 12 -11 25138.6
    1 -12 -11 24422.6
    -1 12 11 23306
    1 -12 -11 25799
    1 12 -11 23210.1
    -1 12 11 24299.8
    1 12 -11 24891.3
    -1 -12 11 23542.7
    -1 12 10 15391.5
    -1 -12 10 14050.3
    1 -12 -10 15567.4
    1 12 -10 14065
    -1 -12 10 12638
    1 -12 -10 15907.9
    1 12 -10 15055.8
    -1 12 10 15143.5
    -1 12 10 15683.8
    1 12 -10 14693.2
    -1 12 9 13835
    1 12 -9 14117.8
    1 12 -9 13462.8
    -1 -12 9 13499.1
    -1 -12 9 13300.9
    1 12 -9 13651.7
    -1 12 9 13653
    -1 12 9 14580.3
    1 -12 -9 13512.3
    1 -12 -9 13330.3
    1 12 -8 12056.6
    1 -12 -8 12808.8
    -1 -12 8 10907.7
    1 12 -8 10710.3
    -1 12 8 11576.5
    1 -12 -8 11813.5
    -1 12 8 11717.9
    -1 12 8 12158.9
    1 12 -8 11599.4
    -1 -12 8 11611.4
    1 -12 -7 3702.08
    -1 -12 7 3374.08
    -1 12 7 3072.3
    1 12 -7 3061.96
    -1 12 7 3053.22
    1 -12 -7 2969.75
    -1 12 7 3300.68
    1 -12 -7 3246.19
    1 12 -7 3453.28
    1 12 -7 3598.75
    -1 12 6 38796.8
    -1 -12 6 38846.5
    1 12 -6 39513
    1 -12 -6 42748.6
    -1 12 6 39037.4
    1 -12 -6 36665.5
    -1 12 6 40154.9
    1 -12 -6 39385.3
    1 12 -6 38861.7
    1 12 -6 40077.6
    1 -12 -5 53310.9
    -1 -12 5 49423.6
    1 -12 -5 49333.8
    1 12 -5 50839.5
    -1 12 5 49616.4
    1 -12 -5 48049.4
    -1 12 5 51951.7
    1 12 -5 50357.2
    -1 12 5 50927.6
    1 12 -5 49066.6
    -1 12 4 2534.08
    -1 12 4 2851.67
    1 12 -4 3285.43
    -1 -12 4 2538.38
    -1 12 4 2350.75
    1 -12 -4 2747.73
    1 -12 -4 3064.49
    1 12 -4 3377.73
    1 -12 -4 2351.64
    1 12 -4 2826.75
    1 -12 -3 8673.31
    1 -12 -3 9855.79
    -1 12 3 8946.59
    1 -12 -3 8537.04
    -1 12 3 10057.9
    1 12 -3 9240.47
    1 12 -3 9766.06
    1 12 -3 9439.52
    -1 12 3 9646.86
    -1 -12 3 9747.36
    1 -12 -2 40909.4
    1 12 -2 39124.6
    1 12 -2 38174.7
    1 -12 -2 37531.2
    1 -12 -2 36154
    -1 12 2 38971.5
    1 12 -2 39202.5
    -1 12 2 39101.9
    -1 12 2 38294.4
    -1 -12 2 38040.8
    1 12 -1 17938.2
    1 -12 -1 18790
    -1 -12 1 18366.3
    -1 12 1 19034.1
    -1 12 1 18543
    1 12 -1 18563.1
    1 -12 -1 19930.6
    1 12 -1 18519.8
    -1 12 1 18404.7
    1 -12 -1 18081.2
    -1 -12 0 4180.15
    1 12 0 4174.96
    1 -12 0 4526.06
    1 12 0 4224.62
    -1 12 0 4631.11
    -1 12 0 4898.11
    1 12 0 3951.4
    -1 12 0 4621.4
    1 -12 0 3761.54
    1 -12 0 3674.24
    -1 -12 -1 43203.5
    1 -12 1 44657.9
    1 12 1 39531.8
    1 -12 1 41405
    -1 12 -1 41327.1
    -1 12 -1 40411
    1 12 1 40119.9
    -1 12 -1 42585.6
    1 12 1 40366.9
    1 -12 1 41751
    -1 12 -2 24921.7
    -1 12 -2 24249
    -1 12 -2 25105.5
    1 -12 2 23071.3
    1 -12 2 23483.4
    -1 -12 -2 23588.8
    1 12 2 24168.2
    1 12 2 24616.4
    1 -12 2 26037.9
    1 12 2 24139.2
    -1 -12 -2 22480.4
    1 -12 3 4369
    -1 12 -3 3977.87
    -1 12 -3 4218.8
    1 12 3 3136.38
    1 -12 3 3400.7
    -1 -12 -3 3943.95
    1 12 3 3162.54
    1 12 3 3821.47
    -1 -12 -3 4017.2
    -1 12 -3 3851.44
    1 -12 3 3399.61
    -1 -12 -4 19783.8
    -1 -12 -4 20556.1
    1 12 4 19940.4
    -1 12 -4 20664.1
    1 12 4 19979.8
    -1 12 -4 20140.9
    1 12 4 20127
    1 -12 4 21091.5
    -1 12 -4 20856.9
    1 -12 4 19509.4
    -1 -12 -5 18041
    1 -12 5 20271.5
    1 12 5 17083.9
    1 12 5 17961
    -1 -12 -5 19592.3
    -1 12 -5 18053.5
    1 -12 5 17832.9
    -1 12 -5 18761.2
    -1 12 -5 19153.3
    1 12 5 18857.3
    -1 -12 -6 4447.65
    1 -12 6 5273.96
    1 12 6 4931.76
    -1 12 -6 5828.81
    1 12 6 4808.19
    1 12 6 4717.23
    -1 -12 -6 5115.6
    -1 12 -6 5120.59
    -1 12 -6 6306.17
    -1 -12 -7 31575.9
    1 12 7 32098.4
    -1 -12 -7 32664.2
    -1 12 -7 33661.3
    -1 12 -7 34361.6
    1 12 7 31069.1
    1 12 7 33019.5
    1 -12 7 34271.7
    -1 12 -7 33605.6
    -1 12 -8 26659.7
    -1 12 -8 25620.6
    1 12 8 27809.1
    -1 12 -8 26668.8
    -1 -12 -8 25907.9
    1 12 8 23940.9
    -1 -12 -8 25876.6
    1 12 8 26390.8
    1 -12 8 27448
    -1 12 -9 2094.87
    1 -12 9 1948.76
    -1 -12 -9 2372.35
    1 12 9 2284.26
    -1 -12 -9 1453.75
    -1 12 -9 2048.89
    -1 12 -9 1945.18
    1 12 9 1741.94
    1 12 9 2767.66
    -1 -12 -10 480.306
    -1 12 -10 777.273
    1 12 10 479.978
    1 12 10 730.342
    1 12 10 373.802
    -1 12 -10 1265.42
    -1 -12 -10 718.905
    1 -12 10 443.133
    1 -12 10 353.653
    -1 12 -10 375.727
    -1 -12 -11 21322
    -1 -12 -11 20490.5
    1 -12 11 21835
    -1 12 -11 20166
    -1 12 -11 20574.1
    -1 12 -11 20637.6
    1 12 11 20577.2
    1 12 11 20139.6
    1 12 11 20376.4
    1 -12 11 21024.9
    -1 -12 -12 17202
    1 -12 12 19161.3
    1 -12 12 19202.8
    -1 12 -12 18260.6
    -1 12 -12 17673.1
    1 12 12 18041.3
    -1 12 -12 18315.2
    1 12 12 18077.6
    1 12 12 17762
    -1 -12 -12 18407.4
    1 12 13 26110.8
    1 12 13 27547.4
    -1 12 -13 26992
    1 12 13 26325.2
    -1 12 -13 27361.8
    -1 12 -13 25965.6
    -1 -12 -13 27871.8
    1 -12 13 26902.7
    -1 12 -13 24174.9
    1 -12 13 29413.6
    -1 -12 -13 26617.7
    -1 -12 -14 15999.2
    -1 12 -14 15513.4
    1 -12 14 16049.3
    1 -12 14 14794.3
    -1 -12 -14 15137.7
    1 12 14 14506.8
    1 12 14 14593.7
    1 12 14 15667.7
    -1 12 -14 15399.6
    -1 12 -14 16019.6
    -1 12 -14 14068.3
    -1 -12 -15 92.3434
    1 -12 15 138.387
    -1 12 -15 267.448
    1 12 15 371.585
    1 -12 15 820.699
    -1 12 -15 316.026
    1 12 15 138.153
    -1 -12 -15 361.281
    -1 12 -15 481.891
    1 12 15 458.273
    1 12 16 14320.7
    -1 12 -16 13188.3
    -1 12 -16 14839.4
    1 12 16 13614.6
    -1 -12 -16 14655.5
    -1 -12 -16 14298.3
    1 12 16 15201.6
    -1 12 -16 14208.8
    1 -12 16 13957.3
    -1 -12 -17 24007.5
    -1 12 -17 22920.2
    -1 -12 -17 22507.5
    -1 12 -17 22358.6
    1 12 17 23898.1
    1 12 17 24676.7
    1 -12 17 24129.4
    1 12 18 29842.2
    1 -12 18 28836.2
    1 12 18 27545.6
    -1 12 -18 25193.4
    -1 -12 -18 27635.7
    1 12 19 15186.9
    1 12 19 15189.6
    -1 12 -19 14445.5
    1 -12 19 14420.4
    -1 -12 -19 14908.4
    -1 -12 -20 600.862
    -1 12 -20 734.12
    1 12 20 498.119
    1 -12 20 689.813
    -1 -12 -21 598.556
    1 12 21 330.094
    -1 12 -21 628.82
    1 -12 21 402.833
    -1 12 -22 28159
    1 -12 22 31553.6
    1 13 -22 854.224
    1 13 -21 23166.6
    -1 -13 21 21674.6
    1 13 -21 23348.5
    1 13 -20 19422
    1 13 -20 19696.2
    -1 -13 20 19011.1
    1 13 -19 21094.3
    1 -13 -19 20786.8
    1 13 -19 21522.6
    -1 -13 19 20490
    -1 13 18 2432.77
    1 -13 -18 3990.86
    -1 -13 18 2589.42
    1 13 -18 3798.76
    1 -13 -18 2370.58
    1 13 -18 4048.75
    -1 13 17 744.456
    -1 13 17 610.21
    1 13 -17 608.725
    1 -13 -17 537.139
    1 13 -17 126.871
    1 -13 -17 111.484
    -1 -13 17 242.988
    1 13 -17 811.812
    1 13 -16 20592.9
    1 13 -16 18645.9
    1 13 -16 19412.7
    1 -13 -16 20644.1
    -1 -13 16 18767.8
    -1 13 16 18626.5
    1 -13 -16 20450.4
    -1 13 16 19092.5
    -1 -13 16 17614.9
    -1 13 16 18671
    -1 -13 15 21318
    1 -13 -15 23208.2
    1 13 -15 23766.6
    -1 13 15 23756
    -1 13 15 24576.7
    1 13 -15 23502.2
    1 -13 -15 23007.1
    1 13 -15 22182.8
    -1 -13 15 22278.7
    -1 13 15 22375.2
    1 -13 -14 30723.9
    -1 13 14 30423.1
    1 13 -14 29695
    1 -13 -14 31664.7
    -1 -13 14 29484.5
    1 13 -14 28023.1
    -1 13 14 30558.1
    -1 13 14 29952.3
    1 13 -14 30037.8
    -1 -13 14 29640.2
    -1 13 13 8060.83
    -1 -13 13 8227.93
    1 -13 -13 10190.1
    1 13 -13 8767.52
    -1 13 13 9723.35
    1 13 -13 9313.4
    -1 -13 13 8817.4
    1 13 -13 9858.58
    -1 13 13 9799.5
    1 -13 -13 9069.2
    -1 13 12 2397.21
    1 13 -12 2279.16
    1 -13 -12 1683.3
    1 -13 -12 2114.04
    -1 -13 12 1737.56
    1 13 -12 2642.44
    -1 13 12 1753.63
    1 13 -12 2241.3
    -1 13 12 2122.65
    1 13 -11 3250.02
    -1 -13 11 2303.33
    1 -13 -11 3055.44
    1 13 -11 2911.35
    -1 13 11 2761.76
    -1 13 11 2720.89
    -1 13 11 2586.6
    1 -13 -11 2458.54
    1 13 -11 2538.04
    1 13 -10 42553.4
    -1 -13 10 40417.5
    -1 13 10 39750.1
    -1 13 10 43088.5
    -1 13 10 41060.9
    1 -13 -10 40318.1
    1 13 -10 41765.3
    1 -13 -10 40685.7
    1 13 -10 39498.4
    1 -13 -9 10880.4
    1 -13 -9 10312.7
    1 13 -9 10184.6
    1 13 -9 9033.31
    1 -13 -9 9129.01
    -1 13 9 7719.44
    -1 13 9 9980.15
    1 13 -9 10809.9
    -1 13 9 10421.1
    -1 -13 9 9542.79
    1 -13 -8 21897.6
    -1 13 8 21862.8
    -1 13 8 22276.8
    1 -13 -8 20347.1
    1 13 -8 22668
    1 13 -8 19946.4
    1 13 -8 21988.2
    1 -13 -8 20600.6
    -1 -13 8 21208.1
    -1 13 8 20898.4
    1 -13 -7 2457.27
    1 -13 -7 2684.94
    -1 13 7 3352.67
    1 13 -7 3212.68
    -1 13 7 2422.24
    1 13 -7 3242.09
    1 13 -7 2107.73
    -1 13 7 3183.56
    -1 -13 7 2652.56
    1 -13 -7 2679.77
    -1 13 6 14245.6
    1 -13 -6 14770
    1 -13 -6 11802.5
    -1 -13 6 14246.5
    -1 13 6 13691.1
    -1 13 6 14222.8
    1 13 -6 14731
    1 13 -6 13092
    1 13 -6 14817.6
    1 -13 -6 13152.1
    -1 13 5 1873.59
    -1 -13 5 783.065
    1 -13 -5 802.929
    1 13 -5 1488.09
    1 13 -5 907.066
    -1 13 5 1184.26
    1 -13 -5 582.174
    1 13 -5 1129.68
    -1 13 5 2138.76
    1 -13 -5 1319.6
    -1 13 4 57148.3
    1 13 -4 58209.1
    1 -13 -4 54828.4
    1 -13 -4 60087.2
    1 13 -4 56663.9
    1 13 -4 59068.8
    -1 13 4 58784
    -1 -13 4 58070.1
    -1 13 4 58495.5
    1 -13 -4 56758.8
    -1 13 3 4451.55
    1 13 -3 4654.96
    -1 -13 3 3878.19
    1 -13 -3 4270.21
    -1 13 3 4583.24
    1 -13 -3 4105.79
    -1 13 3 4452.95
    1 13 -3 3481.87
    1 13 -3 4734.44
    1 -13 -3 3932.18
    1 13 -2 1577.31
    1 -13 -2 1061.87
    1 -13 -2 1298.6
    1 13 -2 1334.56
    -1 13 2 1173.91
    1 -13 -2 1326.78
    1 13 -2 2111.56
    -1 13 2 1383.45
    -1 13 2 1402.87
    -1 -13 2 1078.54
    -1 13 1 2620.14
    1 13 -1 2367.18
    1 -13 -1 2988.86
    -1 13 1 2688.81
    1 -13 -1 2174.6
    -1 -13 1 2495.6
    1 -13 -1 2309.57
    1 13 -1 1974.41
    -1 13 1 2365.14
    1 13 -1 1767.27
    1 -13 0 35375.1
    -1 -13 0 35976.5
    1 -13 0 34219.1
    1 13 0 35938.1
    1 -13 0 37867.4
    1 13 0 34577.1
    -1 13 0 35738.9
    1 13 0 35727.8
    -1 13 0 35585.8
    -1 13 0 35779.6
    1 -13 1 491.932
    -1 13 -1 1715.29
    -1 13 -1 959.545
    1 13 1 922.708
    1 -13 1 824.73
    -1 13 -1 924.206
    1 13 1 739.701
    1 13 1 490.523
    -1 -13 -1 756.415
    1 -13 2 28752.7
    -1 -13 -2 28723.7
    -1 13 -2 24611.6
    1 13 2 27335.2
    1 -13 2 26729.3
    -1 13 -2 28160.8
    1 13 2 28572.4
    -1 13 -2 26766.5
    1 13 2 26059
    1 13 3 3317.15
    -1 13 -3 3400.87
    1 -13 3 3245.79
    1 13 3 3182.83
    1 13 3 3936.35
    -1 13 -3 2934.32
    -1 13 -3 2731.29
    -1 -13 -3 2685.85
    1 13 4 9284.62
    -1 13 -4 9389.92
    1 13 4 9184.54
    -1 13 -4 10127.7
    1 13 4 9400.77
    -1 13 -4 9434.43
    -1 -13 -4 9475.51
    1 -13 4 11211.8
    -1 -13 -5 6533.4
    -1 -13 -5 6162.11
    1 13 5 6337.05
    -1 13 -5 7059.44
    -1 13 -5 7385.88
    1 -13 5 7986.24
    -1 13 -5 6653.97
    1 13 5 6763.84
    1 13 5 6797.48
    -1 13 -6 45124.3
    1 13 6 44765.4
    1 -13 6 45420.3
    -1 -13 -6 46091.6
    -1 -13 -6 42986.8
    -1 13 -6 45241.8
    -1 13 -6 44125.9
    1 13 6 44410.6
    1 13 6 40008.4
    -1 13 -7 1024.65
    -1 -13 -7 910.185
    -1 -13 -7 1005.84
    1 13 7 1359.18
    1 13 7 1015.15
    -1 13 -7 1285.43
    -1 13 -7 1349.32
    1 13 7 1232.36
    1 -13 7 793.088
    1 -13 8 1644.48
    -1 13 -8 1228.91
    -1 -13 -8 1866.58
    -1 -13 -8 1540.52
    1 13 8 1789.69
    -1 13 -8 1711.18
    1 13 8 1434.76
    1 13 8 1331.42
    -1 13 -8 2087.14
    -1 -13 -9 4154.43
    1 13 9 5170.32
    -1 13 -9 4858.77
    1 -13 9 5035.56
    1 13 9 4765.72
    -1 13 -9 4841.49
    -1 13 -9 4765.96
    1 13 9 3234.77
    -1 -13 -9 4041.63
    -1 -13 -10 30860.5
    -1 13 -10 30071.6
    -1 13 -10 30447.1
    1 13 10 30953.8
    1 13 10 30125
    1 -13 10 30698.9
    1 13 10 27630.4
    -1 13 -10 30085.8
    -1 -13 -10 29746.3
    -1 13 -11 13889.1
    -1 13 -11 14282.6
    1 13 11 11662.7
    -1 -13 -11 12616.6
    1 13 11 13729.8
    -1 -13 -11 12477.8
    -1 13 -11 12600.9
    1 -13 11 13984.9
    1 13 11 12050.5
    1 13 12 26164.6
    1 -13 12 27791.9
    -1 13 -12 25828.5
    -1 -13 -12 25374.5
    -1 13 -12 25229.5
    -1 13 -12 25801.4
    1 13 12 27825.2
    -1 -13 -12 25043.6
    1 13 12 25264.4
    1 13 13 1733.76
    1 -13 13 1441.76
    1 13 13 1223.66
    -1 -13 -13 1299.33
    -1 13 -13 1211.23
    -1 -13 -13 1820.03
    1 13 13 1217.04
    -1 13 -13 1496.65
    1 13 14 2917.81
    1 13 14 3071.61
    1 -13 14 2873.4
    1 13 14 2955.87
    -1 13 -14 3552.17
    -1 -13 -14 3024.43
    -1 -13 -14 3022.85
    -1 13 -14 2524.25
    1 13 15 18076.3
    1 -13 15 18259.7
    -1 13 -15 19601.5
    -1 -13 -15 17935.2
    1 -13 15 16613.1
    -1 -13 -15 17051.4
    1 13 15 16416.1
    1 13 15 17386
    -1 13 -15 18053.1
    -1 -13 -16 36569
    -1 13 -16 36397.6
    1 -13 16 35946.3
    1 13 16 34539.8
    1 13 16 37669.2
    1 13 16 36466.3
    -1 -13 -16 35654.5
    1 -13 17 14325.3
    -1 -13 -17 13849
    1 13 17 14160.1
    1 13 17 14471.7
    -1 -13 -17 13570.4
    -1 -13 -18 2466.79
    -1 13 -18 1722.36
    1 -13 18 2728.7
    1 13 18 2648.07
    1 13 18 2344.06
    1 -13 19 1665.48
    -1 13 -19 1253.99
    1 -13 20 9419.57
    -1 13 -20 8082.76
    1 14 -18 2724.9
    1 -14 -18 2633.6
    1 -14 -17 1659.45
    1 14 -17 1272.58
    1 14 -17 1258.64
    1 14 -17 1736.4
    -1 14 16 6681.75
    1 -14 -16 8520.77
    1 14 -16 8237.83
    1 14 -16 7406.5
    1 14 -16 7545.58
    -1 -14 15 42533.9
    1 -14 -15 45329.4
    1 14 -15 43765.5
    1 14 -15 44556.2
    -1 14 15 42893.1
    1 14 -15 42518.6
    1 -14 -15 43661.3
    1 -14 -14 13649.2
    1 14 -14 14340
    -1 14 14 11488.8
    -1 14 14 13956
    -1 14 14 12118
    1 -14 -14 13002.8
    1 14 -14 12796.4
    1 14 -14 12392.8
    -1 -14 14 11859.7
    1 -14 -13 10581.3
    1 -14 -13 11923.1
    -1 14 13 9595.4
    1 14 -13 11262.1
    -1 14 13 9885.45
    1 14 -13 10784.7
    -1 14 13 10611.4
    -1 -14 13 9540.86
    1 14 -13 10743
    -1 -14 12 452.7
    -1 14 12 731.433
    1 -14 -12 499.216
    1 14 -12 545.024
    1 -14 -12 922.18
    1 -14 -12 110.442
    -1 14 12 435.34
    -1 14 12 445.397
    1 14 -12 865.568
    1 14 -12 -42.8337
    1 -14 -11 25929.8
    1 -14 -11 24101.7
    1 -14 -11 24013.8
    -1 14 11 25922.7
    1 14 -11 24206.4
    -1 14 11 25378.1
    1 14 -11 24054.7
    -1 -14 11 23630
    1 14 -11 25093.2
    -1 14 11 24957.7
    1 -14 -10 5911.32
    -1 14 10 6949.61
    -1 14 10 7251.93
    -1 14 10 5061.37
    -1 -14 10 5890.47
    1 14 -10 7116.2
    1 -14 -10 5852.03
    1 -14 -10 5185.84
    1 14 -10 7276.69
    1 14 -10 4836.1
    1 14 -9 45687.2
    1 -14 -9 45553.6
    1 14 -9 44442.2
    -1 14 9 46893.6
    1 -14 -9 44979.2
    -1 14 9 43418.2
    -1 -14 9 43634.6
    -1 14 9 45365.8
    1 14 -9 46243.8
    1 -14 -9 44557.8
    1 -14 -8 6657.27
    -1 -14 8 6074.13
    1 14 -8 6625.85
    1 -14 -8 5042.52
    -1 14 8 6196.18
    -1 14 8 6686.23
    -1 14 8 6868.66
    1 -14 -8 6370.33
    1 14 -8 6335.74
    1 14 -8 7262.55
    -1 -14 7 709.519
    1 -14 -7 411.096
    -1 14 7 753.924
    1 -14 -7 504.27
    -1 14 7 607.865
    -1 14 7 765.298
    1 14 -7 757.98
    1 -14 -7 690.551
    1 14 -7 721.22
    1 14 -7 779.536
    -1 14 6 815.891
    1 -14 -6 382.533
    -1 -14 6 393.686
    1 -14 -6 311.318
    -1 14 6 558.42
    1 14 -6 735.026
    1 14 -6 918.436
    -1 14 6 581.57
    1 14 -6 118.27
    1 -14 -6 195.195
    -1 -14 5 56280.8
    1 14 -5 54133.1
    1 -14 -5 51929.6
    1 14 -5 55774
    1 -14 -5 57890.2
    1 14 -5 56384.8
    -1 14 5 55209
    -1 14 5 56132.1
    -1 14 5 56416.3
    1 -14 -5 51893.1
    -1 -14 4 3222.57
    1 -14 -4 3783.26
    1 14 -4 4105.97
    -1 14 4 3549.85
    1 14 -4 4688.31
    -1 14 4 4347.78
    1 -14 -4 3060.1
    -1 14 4 4580.43
    1 14 -4 3592.25
    1 -14 -4 3144.91
    -1 -14 3 17318.2
    1 14 -3 17188.2
    1 14 -3 17366.7
    -1 14 3 17778.9
    1 -14 -3 18459.6
    -1 14 3 17867.4
    1 -14 -3 16288.2
    1 14 -3 17239.8
    -1 14 3 17436.9
    1 -14 -2 2225.19
    -1 14 2 2715.86
    -1 14 2 2879.98
    1 14 -2 2833.1
    1 -14 -2 1903.39
    -1 14 2 3021.33
    1 14 -2 2614.55
    1 14 -2 2116.37
    -1 -14 2 2180.24
    -1 14 1 30290.4
    1 14 -1 28746.8
    -1 -14 1 31295.4
    1 -14 -1 27611.8
    -1 14 1 31090.2
    1 14 -1 28285.3
    1 14 -1 29887.8
    -1 14 1 29036.5
    1 -14 -1 32672.5
    -1 14 0 1546.89
    1 14 0 708.729
    -1 14 0 2060.02
    -1 -14 0 1708.44
    1 14 0 1071.54
    -1 14 0 2385.29
    1 -14 0 1633.38
    1 14 0 1257.95
    -1 14 -1 51909.7
    -1 -14 -1 51391.7
    1 -14 1 54744.3
    1 14 1 48507.3
    -1 14 -1 50127.8
    1 14 1 50006.1
    -1 14 -1 53383.5
    1 14 1 49434.6
    -1 -14 -2 1012.66
    1 14 2 1330.49
    1 -14 2 991.436
    -1 14 -2 1265.47
    -1 14 -2 1590.07
    -1 14 -2 1166.91
    1 14 2 1511.75
    1 14 2 1207.07
    1 14 3 484.359
    1 -14 3 583.608
    -1 -14 -3 134.913
    -1 14 -3 671.244
    -1 14 -3 485.466
    1 14 3 508.628
    -1 14 -3 378.781
    1 14 3 288.261
    1 14 4 3858.93
    -1 14 -4 4253.96
    -1 -14 -4 3764.74
    -1 14 -4 3665.63
    1 -14 4 3871.48
    -1 14 -4 4318.35
    1 14 4 4038.74
    1 14 4 3490.98
    -1 14 -5 47035.2
    -1 14 -5 44729.4
    -1 14 -5 46440.1
    1 14 5 45704.6
    1 14 5 44185.2
    1 14 5 44028.5
    1 -14 5 50802.8
    -1 -14 -5 47709.9
    -1 14 -6 4788.05
    -1 14 -6 5561.47
    -1 -14 -6 3708.8
    1 -14 6 4431.54
    -1 14 -6 4001.36
    1 14 6 4037.01
    1 14 6 3678.33
    1 14 6 3512
    1 14 7 32396.7
    -1 14 -7 35732.7
    1 -14 7 37491.7
    -1 14 -7 35643.3
    -1 14 -7 35256.1
    -1 -14 -7 36348.8
    1 14 7 35901.1
    1 14 7 36290.2
    1 14 8 770.751
    1 14 8 1567.97
    -1 -14 -8 915.239
    -1 14 -8 1213.98
    -1 14 -8 1908.21
    -1 14 -8 935.305
    1 14 8 1200.74
    1 -14 8 786.012
    1 14 9 6765.6
    -1 -14 -9 6515.46
    1 14 9 6660.22
    -1 14 -9 6953.79
    1 14 9 6987.76
    -1 -14 -9 6633.99
    -1 14 -9 7059.78
    -1 14 -9 7152.18
    1 -14 9 7174.68
    1 14 10 10515.9
    1 14 10 10274.9
    -1 14 -10 10624.6
    -1 -14 -10 9709.62
    1 -14 10 11330.1
    -1 14 -10 12546.4
    -1 14 -10 10273.7
    -1 -14 -10 10201.7
    1 14 10 10792.1
    1 14 11 47744.6
    -1 14 -11 47122.5
    -1 -14 -11 50761
    -1 14 -11 46938.9
    1 14 11 47191.7
    1 14 11 46610.8
    -1 -14 -11 47649.1
    1 -14 11 50927.7
    -1 14 -12 6939.85
    1 -14 12 6996.28
    1 14 12 7512.94
    1 14 12 8102.06
    -1 -14 -12 7246.2
    -1 -14 -12 6133.39
    -1 14 -12 7025.31
    1 14 12 6830.5
    1 -14 13 4905.83
    -1 14 -13 6609.77
    -1 14 -13 6478.06
    1 14 13 5407.63
    1 14 13 5989.38
    -1 -14 -13 5872.05
    1 14 13 6072.69
    -1 -14 -13 5367.52
    1 -14 14 2527.16
    1 14 14 2402.96
    -1 14 -14 2715.67
    -1 -14 -14 2422.31
    -1 -14 -14 2532.81
    -1 -14 -15 16465.4
    -1 14 -15 17322.8
    1 14 15 15488
    -1 -14 -15 16746.7
    -1 -14 -16 21831.3
    1 -15 -11 17526.6
    1 15 -11 18992.6
    1 -15 -10 16740.6
    1 -15 -10 15988.3
    1 15 -10 16532.8
    1 -15 -9 268.928
    1 -15 -9 208.621
    1 15 -9 667.17
    1 15 -9 677.881
    -1 -15 8 990.24
    1 15 -8 798.461
    1 15 -8 1945.33
    -1 15 8 1381.95
    1 -15 -8 822.273
    1 15 -8 531.621
    -1 15 8 1519.53
    1 -15 -8 777.188
    1 15 -7 15896.4
    1 15 -7 16134.6
    1 15 -7 15458.7
    1 -15 -7 16061.3
    -1 15 7 16701.7
    -1 -15 7 15227.6
    1 -15 -7 14805.4
    -1 15 7 16863.7
    1 -15 -6 13968
    -1 -15 6 12488.4
    -1 15 6 15265.1
    1 15 -6 14413.9
    1 15 -6 13067.7
    1 -15 -6 11696.4
    -1 15 6 12415.2
    1 15 -6 13978.1
    -1 15 6 14607.6
    -1 15 5 6166
    1 -15 -5 6005.47
    -1 -15 5 5080.06
    1 15 -5 6196.62
    -1 15 5 5979.64
    -1 15 5 6753.58
    1 -15 -5 4989.03
    1 15 -5 7072.65
    1 15 -5 5067.04
    -1 15 4 21580.2
    -1 15 4 20898.9
    1 15 -4 20550.8
    -1 -15 4 19951.3
    -1 15 4 21170.9
    1 -15 -4 21515.6
    1 15 -4 19355.2
    1 15 -4 20901.8
    1 15 -3 8563
    1 15 -3 6816.97
    -1 -15 3 8345.14
    -1 15 3 9843
    -1 15 3 9707.05
    1 -15 -3 8950.78
    -1 15 3 8411.39
    1 15 -3 8052.19
    -1 -15 2 156.315
    1 -15 -2 688.414
    1 15 -2 797.357
    1 15 -2 343.025
    -1 15 2 265.626
    -1 15 2 1026.45
    1 15 -2 182.241
    -1 15 2 296.037
    -1 -15 1 12911.9
    -1 15 1 14988.8
    1 15 -1 13133.7
    -1 15 1 15016.7
    -1 15 1 13287.5
    1 15 -1 13732.1
    1 15 -1 14880.2
    1 -15 -1 13563
    -1 -15 0 22686.4
    -1 15 0 22358.8
    1 15 0 22887.5
    1 -15 0 26860.6
    -1 15 0 25648.2
    1 15 0 23413.7
    1 15 0 22659.5
    -1 15 0 24893.6
    1 15 1 1724.75
    1 -15 1 1983.41
    -1 15 -1 2241.19
    -1 -15 -1 898.189
    -1 15 -1 1737.17
    -1 15 -1 2698.57
    1 15 1 1472.55
    1 15 1 2369.79
    -1 15 -2 15091.9
    1 -15 2 15766.8
    -1 15 -2 16440.1
    -1 15 -2 15868.4
    1 15 2 14708.1
    -1 -15 -2 14851.1
    1 15 2 15490.8
    1 15 2 15063.5
    1 15 3 16166.5
    -1 -15 -3 15520.1
    1 15 3 16261.8
    -1 15 -3 14932.6
    1 15 3 15227.9
    -1 15 -3 17731.1
    -1 15 -3 16558.2
    1 -15 3 16381.2
    1 15 4 825.105
    1 15 4 976.088
    -1 15 -4 884.499
    -1 15 -4 1164.66
    1 -15 4 887.482
    -1 15 -4 1306.29
    1 15 4 226.113
    -1 -15 -4 526.859
    -1 15 -5 765.214
    -1 15 -5 1540.8
    -1 15 -5 1177.95
    1 15 5 835.794
    -1 -15 -5 1168.85
    1 15 5 704.195
    1 15 5 938.518
    1 -15 5 529.321
    -1 15 -6 25468.7
    -1 -15 -6 26662.3
    -1 15 -6 23578.9
    -1 15 -6 25263.6
    1 -15 6 26874.9
    1 -15 7 15828.4
    -1 15 -7 16474.5
    -1 15 -7 14501.2
    -1 15 -7 15229.2
    -1 15 -8 10618.8
    -1 15 -8 10822.8
    -1 15 -9 5675.31
    -1 15 -10 3921.23
    -1 15 -11 7816.2
    2 0 -37 -170.528
    -2 0 37 -209.299
    2 0 -36 160.524
    -2 0 36 -41.1805
    -2 0 35 -2.62625
    2 0 -35 73.4252
    2 0 -34 336.911
    -2 0 34 -17.1572
    2 0 -33 2.43399
    -2 0 33 133.176
    2 0 -32 247.233
    -2 0 32 661.433
    2 0 -31 -8.61251
    -2 0 31 91.3082
    -2 0 30 14551.4
    2 0 -30 14171.1
    -2 0 30 13659.1
    -2 0 29 91.6022
    2 0 -29 255.761
    -2 0 29 264.223
    2 0 -28 726.866
    -2 0 28 799.269
    2 0 -28 967.496
    -2 0 28 857.266
    -2 0 27 139.993
    2 0 -27 341.901
    -2 0 27 201.629
    2 0 -27 502.136
    -2 0 26 28398.4
    2 0 -26 28814.2
    2 0 -26 29944.1
    -2 0 26 29896.5
    2 0 -25 611.501
    2 0 -25 984.787
    -2 0 25 1213.97
    -2 0 25 965.469
    2 0 -24 47420.2
    2 0 -24 49800
    -2 0 24 50259.8
    -2 0 24 47687.3
    2 0 -23 632.526
    -2 0 23 881.845
    2 0 -23 1389.3
    -2 0 23 617.758
    -2 0 22 8663.77
    2 0 -22 9650.02
    -2 0 22 8320.21
    2 0 -22 8375.44
    -2 0 21 1358.91
    2 0 -21 1283.56
    2 0 -21 697.116
    -2 0 21 936.002
    2 0 -20 130032
    2 0 -20 128710
    -2 0 20 129307
    -2 0 20 132407
    2 0 -19 1680.31
    -2 0 19 2184.37
    -2 0 19 708.668
    2 0 -19 894.748
    2 0 -19 97.4511
    -2 0 18 54337.1
    2 0 -18 51946.9
    2 0 -18 52076.7
    -2 0 18 54810.3
    -2 0 18 50080
    2 0 -18 54594.2
    -2 0 17 198.211
    -2 0 17 244.806
    2 0 -17 128.878
    2 0 -17 308.89
    -2 0 16 102954
    -2 0 16 96437.3
    2 0 -16 100084
    2 0 -16 99812.2
    -2 0 16 102739
    2 0 -16 102742
    2 0 -15 1565.55
    -2 0 15 1985.36
    -2 0 15 406.387
    2 0 -15 503.067
    2 0 -15 224.876
    -2 0 15 239.874
    -2 0 14 263994
    2 0 -14 258163
    -2 0 14 257180
    2 0 -14 252034
    2 0 -14 245921
    -2 0 14 259244
    -2 0 13 90.8908
    2 0 -13 61.2375
    2 0 -13 1022.22
    2 0 -13 265.845
    -2 0 13 24.7117
    -2 0 13 1302.51
    -2 0 12 32337
    -2 0 12 32628.5
    2 0 -12 32174.8
    -2 0 12 31122.6
    2 0 -12 31934.6
    -2 0 12 33704.1
    2 0 -12 33026.3
    2 0 -11 286.734
    -2 0 11 143.864
    -2 0 11 282.173
    -2 0 10 500655
    2 0 -10 487274
    2 0 -10 490013
    -2 0 10 473744
    2 0 -10 461106
    -2 0 10 512484
    -2 0 10 473244
    2 0 -9 867.06
    -2 0 9 678.241
    -2 0 9 2207.84
    2 0 -9 1369.46
    -2 0 9 1734.29
    -2 0 9 1060.92
    -2 0 8 289006
    2 0 -8 302640
    -2 0 8 311002
    2 0 -8 285039
    -2 0 8 318924
    2 0 -8 324650
    -2 0 8 300387
    2 0 -7 1902.18
    -2 0 7 1848.56
    -2 0 7 1789.93
    2 0 -7 1766.57
    2 0 -6 71072.8
    2 0 -6 72821.6
    2 0 -6 72778.3
    -2 0 6 72529.1
    -2 0 6 73788.5
    -2 0 5 1061.8
    -2 0 5 871.207
    2 0 -5 1058.45
    2 0 -5 1029.41
    2 0 -5 672.65
    -2 0 5 1595.05
    -2 0 5 1334.23
    2 0 -5 1025.28
    2 0 -4 662945
    2 0 -4 671809
    2 0 -4 661987
    2 0 -4 666629
    -2 0 4 675166
    -2 0 4 671853
    -2 0 4 732515
    -2 0 3 1422.13
    2 0 -3 1488.89
    2 0 -3 1132.56
    2 0 -3 905.684
    2 0 -3 2720.1
    -2 0 3 1409.48
    -2 0 3 2241.49
    -2 0 3 1167.83
    2 0 -2 15909.9
    2 0 -2 15072
    2 0 -2 16394.2
    2 0 -2 15605.7
    -2 0 2 17580
    -2 0 2 16921.7
    -2 0 2 15353.7
    -2 0 2 17401
    -2 0 1 6566.07
    -2 0 1 4556.23
    2 0 -1 5169.49
    -2 0 1 5512.08
    2 0 -1 6717.31
    2 0 -1 5026.96
    2 0 -1 6340.31
    -2 0 1 7072.1
    2 0 0 310063
    2 0 0 311878
    2 0 0 312357
    -2 0 0 319515
    2 0 0 309766
    -2 0 0 303530
    -2 0 -1 5397.09
    2 0 1 3781.09
    -2 0 -1 5022.6
    2 0 1 4537.59
    2 0 1 4809.73
    2 0 1 3065.96
    2 0 2 456841
    2 0 2 456403
    -2 0 -2 456462
    2 0 2 457243
    2 0 3 1119.73
    -2 0 -3 1460.51
    2 0 3 1257.13
    2 0 3 1001.91
    -2 0 -3 1540.13
    2 0 3 1660.35
    2 0 4 21625.6
    2 0 4 22366
    2 0 4 22291.6
    2 0 4 22945
    -2 0 -4 20999.9
    -2 0 -4 20537.4
    -2 0 -5 312.969
    -2 0 -5 414.759
    2 0 5 216.079
    2 0 5 405.157
    2 0 6 501413
    2 0 6 503754
    -2 0 -6 489436
    2 0 6 513835
    -2 0 -6 484078
    2 0 7 658.498
    -2 0 -7 765.419
    2 0 7 884.684
    2 0 7 724.751
    -2 0 -7 705.969
    -2 0 -8 273487
    2 0 8 276678
    -2 0 -8 269037
    2 0 8 271638
    2 0 9 772.801
    -2 0 -9 957.681
    -2 0 -9 536.893
    2 0 9 854.226
    2 0 9 970.002
    -2 0 -10 128867
    2 0 10 130590
    2 0 10 127776
    -2 0 -10 130186
    2 0 11 250.347
    2 0 11 194.828
    -2 0 -11 247.518
    2 0 11 279.616
    -2 0 -11 362.148
    -2 0 -12 376895
    2 0 12 380733
    2 0 12 366378
    -2 0 -12 378624
    2 0 12 368076
    2 0 12 382520
    -2 0 -13 121.688
    2 0 13 435.079
    2 0 13 144.598
    2 0 13 416.28
    -2 0 -13 84.8813
    2 0 14 10413.2
    2 0 14 10315.2
    -2 0 -14 10064
    -2 0 -14 9737.49
    2 0 14 10259.2
    2 0 14 9448.15
    2 0 15 259.022
    -2 0 -15 292.978
    2 0 16 146092
    -2 0 -16 146919
    2 0 16 144315
    2 0 16 146850
    -2 0 -17 1671.3
    2 0 17 1488.03
    2 0 17 1726.5
    2 0 17 1045.6
    2 0 18 74583.6
    -2 0 -18 74007.3
    2 0 18 74420.3
    2 0 18 77689.8
    2 0 19 590.195
    -2 0 -19 563.809
    2 0 19 462.912
    2 0 19 934.388
    2 0 20 6687.15
    2 0 20 7220.01
    2 0 20 6447.13
    -2 0 -20 6284.88
    -2 0 -21 826.405
    2 0 21 1233.52
    2 0 21 599.943
    2 0 21 522.59
    -2 0 -21 510.216
    -2 0 -22 47763.8
    -2 0 -22 45368.3
    2 0 22 44909.6
    2 0 22 45909.7
    2 0 22 45337.4
    2 0 23 503.775
    2 0 23 531.47
    2 0 23 754.493
    -2 0 -23 683.896
    -2 0 -23 344.156
    2 0 24 9584.15
    2 0 24 9395.34
    -2 0 -24 10055.8
    -2 0 -24 10622.8
    -2 0 -25 204.363
    2 0 25 523.607
    2 0 25 182.663
    -2 0 -25 167.041
    2 0 26 11033.3
    -2 0 -26 12611.8
    -2 0 -26 11722.6
    2 0 26 11748.2
    -2 0 -27 295.663
    2 0 27 369.227
    2 0 27 352.268
    -2 0 -27 279.582
    2 0 28 9271.78
    2 0 28 9077.26
    -2 0 -28 10615.6
    -2 0 -28 9639.4
    -2 0 -29 121.937
    -2 0 -29 5.70366
    2 0 29 -1.77869
    2 0 30 240.209
    -2 0 -30 65.1721
    -2 0 -30 351.699
    2 0 31 170.311
    -2 0 -31 158.273
    -2 0 -31 32.6441
    2 0 32 2194.93
    -2 0 -32 3254.39
    -2 0 -32 2367.92
    2 0 33 132.921
    -2 0 -33 -22.7069
    -2 0 -33 56.1777
    -2 0 -34 317.835
    2 0 34 358.554
    -2 0 -35 -202.991
    2 0 35 327.503
    -2 0 -36 -100.029
    2 -1 -37 12733.7
    2 1 -37 13241.1
    -2 1 37 13397.5
    -2 -1 37 12570.5
    2 -1 -36 61533.4
    2 1 -36 59376.7
    -2 -1 36 57830
    -2 1 36 58181.5
    2 1 -35 2742.12
    2 -1 -35 2664.68
    -2 1 35 2445.07
    -2 -1 35 2175.16
    2 1 -35 3535.86
    -2 1 34 38113.5
    2 1 -34 38342.8
    2 -1 -34 42172.4
    -2 -1 34 37458.9
    -2 -1 33 21589.8
    2 1 -33 20090.7
    -2 -1 33 20295.4
    -2 1 33 21215.1
    2 -1 -33 21197.1
    -2 1 32 13248.4
    2 1 -32 14646.6
    2 -1 -32 14885.4
    -2 -1 32 14303.4
    -2 -1 32 15134.7
    2 -1 -31 9444.62
    -2 -1 31 8898.43
    2 1 -31 9151.89
    -2 1 31 8734.83
    -2 -1 31 9096.39
    -2 1 30 114187
    -2 -1 30 111217
    2 -1 -30 118993
    2 1 -30 111807
    -2 -1 30 116228
    2 1 -29 17488.9
    -2 1 29 18229.4
    -2 -1 29 16974.1
    2 -1 -29 17359
    2 -1 -29 18264
    -2 -1 29 16706.6
    2 1 -28 7015.44
    -2 -1 28 7523.18
    2 -1 -28 7526.46
    2 -1 -28 8723.96
    -2 1 28 8106.29
    -2 -1 28 7529.29
    -2 -1 27 29348.9
    -2 1 27 30788.8
    2 1 -27 30189.7
    2 -1 -27 30068.7
    2 -1 -27 32338.6
    -2 1 27 29226.5
    -2 -1 27 30538.7
    -2 -1 26 84326.5
    2 -1 -26 90948.9
    2 1 -26 88484.4
    2 1 -26 86489.6
    -2 1 26 87776.6
    -2 1 26 87532.6
    2 -1 -26 87840.9
    -2 -1 26 86413
    2 -1 -25 3257.56
    2 -1 -25 1986.47
    2 1 -25 2775.4
    -2 -1 25 2677.71
    -2 -1 25 1431.74
    -2 1 25 2156.75
    -2 1 25 1771.12
    2 1 -25 2522
    -2 -1 24 85749.4
    -2 1 24 87572.7
    2 -1 -24 89276.9
    2 1 -24 86153
    2 -1 -24 93097.2
    -2 -1 24 88667.7
    -2 1 24 90920.1
    2 1 -24 86409.3
    2 -1 -23 36661.5
    -2 -1 23 33611.9
    2 1 -23 35487.1
    -2 1 23 37157
    -2 -1 23 37431
    2 -1 -23 37196.6
    2 1 -23 37118
    -2 1 23 35970.4
    -2 -1 22 11213.8
    2 -1 -22 11618
    -2 -1 22 11379.8
    2 -1 -22 11554.6
    -2 1 22 11395.5
    2 1 -22 11189.2
    -2 1 22 11842.3
    2 1 -22 11244.5
    -2 1 21 25577
    2 1 -21 25061.9
    -2 1 21 25881.9
    2 1 -21 25091.4
    2 -1 -21 25621.5
    -2 -1 21 24003.1
    -2 -1 21 24025.7
    -2 1 20 112354
    2 -1 -20 112157
    2 1 -20 115549
    2 1 -20 109663
    -2 -1 20 111512
    -2 1 20 118998
    -2 -1 20 115503
    2 -1 -19 10818.3
    -2 1 19 10018.7
    -2 -1 19 9892.86
    -2 1 19 10966.1
    -2 -1 19 11604.6
    2 1 -19 8655.95
    2 1 -19 10639.6
    2 -1 -19 9249.52
    2 1 -19 11127.2
    2 1 -18 36901.1
    -2 -1 18 34894.4
    2 1 -18 35946.3
    -2 1 18 37406.6
    -2 1 18 37718.2
    2 -1 -18 38155.1
    -2 1 18 36140.3
    -2 -1 18 38753.3
    2 -1 -18 38070.1
    2 1 -18 35365
    -2 -1 18 35451
    2 1 -17 45322.4
    -2 -1 17 46776.8
    -2 -1 17 46178
    2 1 -17 46484.6
    -2 1 17 46877.1
    -2 -1 17 46697.8
    2 -1 -17 47055.3
    2 1 -17 46751.7
    -2 1 17 46290.3
    -2 1 17 47562
    -2 1 16 48026.3
    -2 -1 16 48911.8
    2 -1 -16 50186.4
    2 1 -16 48201.8
    -2 1 16 47877.8
    2 1 -16 48161.5
    -2 -1 16 47775
    2 1 -16 46675.5
    -2 -1 16 48346.7
    -2 1 16 46343.8
    -2 -1 15 2180.82
    -2 1 15 2424.18
    2 1 -15 2352.86
    2 -1 -15 2367.35
    2 1 -15 1863.22
    -2 -1 15 2307.82
    -2 -1 15 1731.69
    2 -1 -15 2048.61
    2 1 -15 2019.12
    -2 1 15 2811.65
    -2 1 15 1966.09
    2 1 -14 88334.7
    -2 -1 14 89865.7
    2 1 -14 86720.8
    -2 1 14 91646.4
    2 -1 -14 95703.1
    -2 -1 14 95031.5
    -2 1 14 94407.9
    -2 -1 14 91615
    2 -1 -14 94523.4
    -2 1 14 90666.5
    2 1 -14 91366.4
    2 1 -13 9229.7
    -2 -1 13 10165.8
    -2 1 13 10619
    -2 -1 13 9710.67
    2 -1 -13 10227.1
    2 1 -13 9111.23
    2 1 -13 9414.59
    -2 1 13 9492.53
    -2 -1 13 10562.1
    2 -1 -13 9633.13
    -2 1 13 9392.14
    -2 1 12 2658.7
    2 -1 -12 2985.61
    -2 -1 12 3068.87
    2 -1 -12 2755.53
    -2 -1 12 2707.91
    2 1 -12 2770.47
    -2 1 12 3021.04
    2 1 -12 3299.4
    -2 -1 12 2942.61
    2 1 -12 2938.87
    -2 1 12 2979.01
    -2 1 12 3360.05
    -2 -1 12 3041.67
    -2 1 11 22915.4
    2 1 -11 21725.7
    -2 -1 11 22834
    -2 -1 11 22672.2
    -2 1 11 22580.4
    -2 1 11 22542.5
    2 -1 -11 24458.1
    2 1 -11 23301.6
    -2 -1 11 23336.5
    2 1 -11 22418
    -2 1 11 22517.6
    2 -1 -11 22061.6
    -2 -1 11 21728
    -2 1 10 63428
    -2 -1 10 64100.8
    -2 1 10 62629.5
    -2 1 10 62278.1
    2 -1 -10 64400.4
    -2 -1 10 62157.1
    -2 -1 10 63096.2
    2 1 -10 61455.5
    2 1 -10 61165.2
    2 1 -10 62337.9
    -2 -1 10 65300.3
    -2 1 10 61348.2
    2 -1 -10 61839
    -2 -1 9 1065.3
    -2 1 9 716.476
    -2 -1 9 491.688
    2 1 -9 462.464
    2 1 -9 383.407
    -2 -1 9 412.842
    2 -1 -9 1483.91
    -2 1 9 1476.95
    -2 1 9 1532.73
    -2 1 9 747.679
    2 1 -9 883.614
    2 -1 -9 864.435
    -2 -1 9 825.063
    -2 1 8 23362.3
    2 1 -8 23485.9
    -2 1 8 23782.1
    2 1 -8 23184.9
    -2 1 8 23762.1
    -2 -1 8 23884.6
    2 1 -8 23429.1
    2 -1 -8 22431
    -2 -1 8 23889.6
    -2 -1 8 24268.8
    2 -1 -8 23515.6
    -2 -1 8 25313.4
    -2 1 8 22743.3
    -2 1 7 20364.1
    2 -1 -7 19990.1
    -2 -1 7 20481.6
    -2 1 7 20192.8
    -2 -1 7 20317.2
    2 1 -7 21345.6
    2 1 -7 21032.5
    2 1 -7 20372.6
    -2 1 7 19918.7
    -2 -1 7 22064
    -2 -1 7 22122.4
    2 -1 -7 21010.7
    -2 1 7 19267.2
    -2 -1 6 395.244
    -2 1 6 822.928
    2 1 -6 605.886
    2 1 -6 407.525
    -2 -1 6 913.321
    -2 1 6 619.438
    -2 -1 6 775.512
    2 -1 -6 794.318
    2 -1 -6 484.066
    -2 -1 6 669.011
    2 1 -6 593.022
    2 1 -6 543.654
    -2 1 6 631.15
    -2 1 6 990.443
    -2 1 5 8448.33
    2 1 -5 7867.84
    2 1 -5 8268.81
    -2 1 5 9120.53
    2 -1 -5 8412.19
    2 1 -5 7689.86
    -2 -1 5 8486.97
    -2 -1 5 8570.34
    2 1 -5 7833.05
    -2 -1 5 7628.87
    -2 1 5 8593.9
    -2 1 5 8166.7
    -2 -1 5 8398.34
    2 -1 -5 7814.09
    2 1 -4 11646.9
    -2 1 4 11410.1
    2 -1 -4 11937.4
    2 -1 -4 11100.7
    -2 -1 4 12496.2
    2 -1 -4 12310
    -2 1 4 11813.1
    2 1 -4 12055.8
    -2 -1 4 11800
    -2 1 4 13983.3
    2 1 -4 11851.4
    2 1 -4 11596.5
    -2 -1 4 12300.1
    -2 1 4 13307.5
    -2 1 3 7957.19
    -2 -1 3 7451.29
    2 -1 -3 7039.95
    -2 1 3 7572.37
    -2 1 3 6785.77
    2 -1 -3 7199.05
    2 -1 -3 7096.79
    -2 -1 3 8013.68
    2 1 -3 7508.85
    2 1 -3 7134.63
    -2 -1 3 7310.39
    -2 1 3 7815.05
    2 1 -3 7157.93
    2 1 -3 7339.53
    2 -1 -2 1229.19
    -2 1 2 1441.81
    -2 -1 2 1310.91
    2 -1 -2 1208.62
    -2 1 2 1271.51
    2 1 -2 1350.35
    2 1 -2 1221.34
    -2 1 2 1663.03
    2 1 -2 1234.15
    2 -1 -2 1292.01
    -2 -1 2 1271.01
    -2 -1 2 1671.13
    2 1 -2 1585.34
    2 -1 -1 26779.6
    -2 -1 1 26448.9
    -2 1 1 26350.2
    -2 1 1 26336.1
    -2 1 1 27205.6
    2 1 -1 26520.6
    2 1 -1 27469.2
    2 1 -1 25596.1
    2 1 -1 26504.4
    -2 -1 1 26935.8
    2 -1 -1 27629.1
    2 -1 -1 27608.2
    -2 -1 1 28443.1
    2 -1 0 23746.7
    -2 -1 0 22905
    -2 1 0 23080.5
    2 1 0 24356.4
    -2 1 0 23160.1
    2 -1 0 23601.6
    2 1 0 24839.2
    2 -1 0 24161.6
    2 1 0 23341.7
    -2 -1 0 23965.9
    -2 -1 0 23936.9
    -2 1 0 22999.4
    2 1 1 50319.1
    2 -1 1 50632.4
    2 1 1 48726.6
    -2 1 -1 48784.1
    -2 -1 -1 47914
    -2 -1 -1 51078.3
    2 -1 1 50756.7
    2 1 1 49907.4
    2 1 1 51637.6
    -2 -1 -1 48928.3
    -2 1 -1 48629.8
    2 -1 1 49591.2
    -2 1 -2 7238.41
    -2 1 -2 6664.95
    2 -1 2 6870.07
    2 1 2 7031.83
    -2 -1 -2 7209.19
    2 1 2 7010.95
    2 -1 2 7293.47
    2 1 2 7050.81
    -2 -1 -2 6572.79
    2 1 2 7804.48
    2 -1 2 7450.82
    2 1 3 6993.85
    -2 1 -3 6429.38
    2 1 3 6531.58
    -2 -1 -3 6490.55
    -2 1 -3 7419.45
    2 1 3 6672.13
    2 -1 3 6842
    2 1 3 7022.41
    2 -1 3 6712.26
    -2 -1 -3 6836.94
    2 -1 3 6785.9
    2 1 4 8145.36
    -2 1 -4 8101.7
    2 1 4 8365.12
    2 -1 4 7438.8
    -2 -1 -4 7857.61
    2 1 4 7906.99
    2 1 4 8115.6
    2 -1 4 7845.88
    -2 -1 -4 8302.9
    -2 1 -4 7540.71
    2 -1 4 7478.57
    -2 1 -5 7581.7
    2 -1 5 7656.28
    2 -1 5 7178.44
    -2 -1 -5 7586.86
    2 1 5 7218.01
    -2 -1 -5 7004.07
    -2 1 -5 7599.94
    2 1 5 7046.75
    2 1 5 7352.3
    2 1 5 7740.15
    2 -1 5 7039.42
    2 1 6 43177.9
    -2 1 -6 40675.5
    2 1 6 41694
    -2 1 -6 44459.7
    2 -1 6 41991.8
    2 1 6 41188.4
    -2 -1 -6 40125.6
    -2 -1 -6 43072.4
    -2 1 -6 41729.1
    2 1 6 42558.7
    2 -1 6 41972.8
    2 -1 6 40624.8
    2 -1 6 41631.3
    2 -1 7 379.4
    2 1 7 458.508
    -2 1 -7 659.749
    -2 1 -7 619.439
    2 1 7 517.956
    2 -1 7 616.335
    2 -1 7 410.188
    2 1 7 422.857
    -2 1 -7 342.311
    2 -1 7 403.348
    2 1 7 336.146
    -2 -1 -7 311.133
    -2 -1 -7 571.33
    2 -1 7 348.893
    -2 1 -8 31658.8
    2 -1 8 31711.3
    2 1 8 30938.5
    2 -1 8 31933.5
    -2 -1 -8 31639.3
    -2 -1 -8 30191.4
    2 -1 8 30414.4
    2 1 8 31779.9
    2 1 8 31958.9
    -2 1 -8 32019.9
    -2 1 -8 32644.6
    2 -1 8 31382.1
    2 -1 9 22298.6
    -2 1 -9 21805.6
    2 1 9 22552.8
    2 1 9 21862.9
    -2 -1 -9 21734.9
    -2 1 -9 21768.9
    -2 -1 -9 22370
    2 1 9 21192
    2 -1 9 21501.9
    2 -1 9 20921.4
    2 -1 9 22499.6
    -2 1 -9 21501
    2 1 10 17425
    2 -1 10 18069.8
    -2 1 -10 17703.3
    -2 -1 -10 17206.5
    -2 -1 -10 18173.8
    2 1 10 17275.6
    -2 1 -10 17596
    2 -1 10 18308.7
    2 1 10 17783.7
    2 -1 10 17233.6
    2 -1 10 17434.6
    -2 1 -10 17680.9
    2 1 11 1430.85
    2 -1 11 1558.01
    2 1 11 2086.44
    -2 -1 -11 1582.41
    2 -1 11 1515.42
    2 -1 11 1939.71
    -2 1 -11 1961.42
    -2 1 -11 1410.03
    2 1 11 1513.11
    -2 1 -11 1746.51
    2 -1 11 1593.11
    -2 -1 -11 1710.28
    2 1 12 126469
    2 1 12 121073
    2 -1 12 127829
    2 1 12 127991
    -2 -1 -12 128699
    -2 1 -12 128325
    -2 -1 -12 117624
    -2 1 -12 126792
    2 -1 12 125187
    2 -1 12 125064
    2 -1 12 124008
    -2 1 -12 126562
    -2 -1 -13 11612.7
    -2 1 -13 11739.8
    -2 1 -13 11467.4
    2 -1 13 12094.1
    -2 -1 -13 11937.3
    2 1 13 11166.5
    2 1 13 12535
    2 -1 13 11241.3
    2 1 13 12231.8
    2 -1 13 11666.8
    -2 1 -13 11972.6
    2 -1 14 5720.63
    2 -1 14 6548.75
    2 1 14 6216.75
    -2 1 -14 6042.13
    2 -1 14 6299.42
    -2 -1 -14 5621.49
    2 1 14 6273.03
    2 1 14 5372.06
    -2 1 -14 5771.12
    2 -1 14 5817.54
    -2 -1 -14 5976.91
    -2 1 -14 6108.77
    2 1 15 34885.4
    -2 1 -15 37750.4
    2 -1 15 35235.5
    -2 -1 -15 39391.1
    -2 1 -15 36914.3
    2 1 15 37764
    2 -1 15 37560.7
    2 1 15 37940.6
    -2 1 -15 35410.6
    2 -1 15 37716
    -2 -1 -15 37579.3
    2 -1 15 37399.8
    -2 1 -16 82153.3
    -2 -1 -16 82375.3
    -2 1 -16 85262.5
    -2 -1 -16 82151.3
    2 -1 16 83927.9
    2 1 16 83766.4
    2 -1 16 82022.2
    2 1 16 81998.6
    -2 1 -16 78744.4
    2 -1 16 78730.7
    2 -1 17 1785.67
    2 -1 17 1441.09
    -2 1 -17 1586.03
    -2 -1 -17 1435.11
    2 1 17 1716.93
    2 1 17 1358.65
    -2 1 -17 1831.43
    2 -1 17 1661.76
    -2 -1 -17 715.643
    2 -1 18 80584.5
    2 1 18 78799.6
    -2 1 -18 82733.4
    -2 -1 -18 82531
    2 -1 18 79370.9
    -2 1 -18 83507.1
    2 -1 18 82159.5
    2 1 18 81964.7
    2 1 19 22322.2
    2 1 19 21534
    2 -1 19 22097.8
    -2 1 -19 23293.7
    -2 -1 -19 23048.4
    2 -1 19 21214.5
    -2 1 -19 22438.8
    2 -1 19 22502.6
    2 1 20 6400.25
    2 1 20 6575.19
    -2 1 -20 6097.85
    2 -1 20 6876.51
    -2 1 -20 7320.47
    2 -1 20 7040.5
    2 -1 20 6229.86
    -2 -1 -20 6750.98
    2 1 21 23236.8
    2 -1 21 22537.1
    2 -1 21 22816.4
    2 -1 21 22602.9
    2 1 21 22924.8
    -2 -1 -21 24200.9
    -2 1 -21 23742.9
    -2 1 -21 24846.6
    2 -1 22 103141
    2 1 22 104885
    2 -1 22 105256
    -2 1 -22 112488
    -2 1 -22 108551
    2 -1 22 108388
    -2 -1 -22 107253
    2 1 22 108026
    -2 -1 -23 4571.79
    2 1 23 5194.4
    -2 1 -23 4619.57
    -2 1 -23 5410.92
    2 -1 23 4748.11
    2 1 23 4313.06
    2 -1 23 5201.85
    -2 1 -24 31680.6
    2 1 24 30423.9
    -2 -1 -24 30380.2
    -2 -1 -24 31756.8
    2 1 24 31520.2
    -2 1 -24 34472.1
    2 -1 24 30691
    2 -1 24 32766.2
    2 -1 25 36228.3
    2 -1 25 33411.3
    -2 -1 -25 36238.3
    -2 1 -25 35263.5
    -2 -1 -25 34345
    2 1 25 33705.5
    -2 1 -25 37329.4
    -2 -1 -26 54107.7
    2 -1 26 50772.7
    -2 1 -26 56469.9
    2 -1 26 52415.5
    -2 -1 -26 52858
    -2 -1 -26 54421.4
    2 1 26 51596.1
    -2 -1 -27 4967.22
    -2 -1 -27 5265.14
    -2 1 -27 5207.3
    2 -1 27 4464.67
    2 1 27 4201.73
    2 -1 27 4404.95
    -2 -1 -27 4816.6
    2 -1 28 86243.3
    2 -1 28 82806.1
    -2 1 -28 97394.9
    2 1 28 82249.9
    -2 -1 -28 90837.8
    -2 -1 -28 93458.7
    -2 -1 -29 16675.5
    -2 -1 -29 18129.3
    2 1 29 16199.6
    2 -1 29 16440.2
    -2 1 -29 16511.9
    2 -1 29 16646.2
    -2 1 -29 18689.3
    -2 1 -30 424.08
    2 -1 30 919.657
    2 1 30 809.191
    -2 -1 -30 660.175
    -2 1 -30 1280.02
    2 -1 30 839.333
    -2 -1 -30 901.641
    2 -1 31 16374.2
    -2 -1 -31 19966.5
    -2 1 -31 19975.1
    2 1 31 16413.5
    2 -1 31 17383.4
    -2 -1 -31 17382.5
    -2 1 -31 18481.7
    2 -1 32 87501.7
    2 1 32 82900.5
    2 -1 32 82910.8
    -2 1 -32 89136.9
    -2 -1 -32 89450.7
    2 1 33 3178.97
    -2 1 -33 3726.87
    -2 -1 -33 4131.28
    2 -1 33 3697.39
    -2 1 -33 4661.91
    2 -1 34 28066.3
    -2 1 -34 30567.8
    2 1 34 27210.6
    -2 -1 -34 30939.1
    2 1 35 16593.5
    -2 1 -35 20070.6
    -2 -1 -35 19207.7
    -2 1 -35 17957.7
    -2 1 -36 15815.3
    2 2 -37 479.881
    2 2 -37 345.214
    2 2 -36 467.752
    2 -2 -36 88.7154
    2 2 -36 -165.529
    -2 2 36 -182.601
    2 -2 -35 1129
    2 2 -35 946.51
    -2 2 35 580.699
    -2 -2 35 843.39
    2 -2 -34 632.041
    -2 2 34 779.549
    -2 -2 34 747.426
    2 2 -34 530.172
    2 -2 -33 2831.39
    -2 -2 33 2461.68
    2 2 -33 2348.81
    -2 -2 33 2368.75
    -2 2 33 3446.29
    -2 -2 32 888.357
    2 -2 -32 1882.88
    -2 -2 32 924.22
    -2 2 32 1540.3
    2 2 -32 1365.15
    2 -2 -32 1758.81
    2 2 -31 4411.09
    -2 2 31 4358.65
    2 -2 -31 4657.66
    -2 -2 31 4505.61
    2 -2 -31 4425.67
    -2 -2 31 5392.72
    2 2 -30 3300.89
    2 -2 -30 3941.19
    -2 -2 30 2791.18
    2 -2 -30 2676.27
    -2 -2 30 3757.43
    -2 2 30 2909.96
    -2 -2 29 802.496
    2 -2 -29 1190.69
    2 2 -29 1076.34
    2 -2 -29 1229.36
    -2 2 29 1006.19
    -2 -2 29 926.229
    -2 -2 28 296.555
    2 2 -28 -73.0919
    -2 2 28 7.29889
    2 -2 -28 89.8082
    2 -2 -28 52.0353
    -2 -2 28 122.683
    -2 2 27 18693.3
    2 2 -27 18783
    2 -2 -27 19789.1
    -2 -2 27 18419.3
    -2 -2 27 18814
    2 -2 -27 20495.9
    -2 -2 26 18549.7
    2 2 -26 17089.6
    2 -2 -26 19094.1
    -2 2 26 17524.6
    -2 -2 26 18417.9
    2 2 -25 628.635
    -2 2 25 488.229
    -2 -2 25 467.005
    2 -2 -25 593.306
    -2 -2 25 1013.54
    -2 -2 24 13344.4
    2 -2 -24 13824.5
    -2 2 24 13685.5
    -2 2 24 13676.9
    2 2 -24 13314.7
    -2 -2 24 14181.2
    2 2 -23 30182.9
    -2 2 23 31509.8
    2 -2 -23 31465.6
    2 2 -23 30634
    -2 -2 23 30573.3
    -2 2 23 30676.4
    -2 -2 23 33568.6
    2 2 -22 3676.59
    -2 2 22 3917.52
    -2 -2 22 3862.27
    2 2 -22 3649.46
    -2 2 22 3570.21
    2 -2 -22 3800.43
    -2 -2 22 3352.67
    2 2 -21 27207.6
    2 -2 -21 28596.4
    -2 -2 21 27334.1
    -2 2 21 26888.3
    -2 2 21 27109
    -2 -2 21 29073.7
    -2 -2 21 26697.1
    2 2 -21 26275.6
    2 2 -20 57791.5
    -2 2 20 57965.4
    -2 -2 20 57924.9
    -2 -2 20 56094.3
    2 -2 -20 59591.6
    2 2 -20 55466.3
    -2 2 20 58470.5
    -2 -2 20 60283.8
    2 2 -19 7957.44
    -2 -2 19 8234.11
    -2 2 19 8767.72
    2 -2 -19 7922.51
    -2 2 19 8723.57
    2 2 -19 8473.74
    2 -2 -19 7506.46
    -2 -2 19 8378.17
    -2 -2 19 7749.89
    2 2 -19 8005.73
    -2 -2 18 20677.4
    -2 -2 18 19150.3
    -2 2 18 18655.4
    2 2 -18 19758.9
    -2 -2 18 20246.8
    -2 -2 18 18253.7
    -2 2 18 20104.7
    2 2 -18 18222.1
    -2 2 18 19228.2
    2 -2 -18 19363.5
    2 2 -18 20269.1
    2 -2 -18 19012.4
    -2 -2 17 150790
    -2 -2 17 152691
    2 -2 -17 154181
    2 2 -17 156060
    -2 -2 17 157967
    -2 2 17 157693
    2 2 -17 155886
    -2 2 17 158345
    -2 -2 17 159959
    2 -2 -17 159821
    2 2 -17 158900
    -2 2 17 165445
    -2 2 16 53362.3
    -2 2 16 57713.9
    -2 -2 16 55947.2
    2 2 -16 54190
    2 2 -16 53121.9
    -2 -2 16 54764.4
    -2 2 16 55961.8
    -2 -2 16 56802.7
    2 -2 -16 55383.2
    2 2 -16 55250.5
    -2 -2 16 54488.4
    2 -2 -16 53876.8
    -2 2 15 16653.5
    -2 -2 15 18027.8
    2 2 -15 17378.3
    -2 -2 15 16682.2
    -2 2 15 17684.8
    -2 -2 15 16748.1
    2 -2 -15 17672.6
    2 2 -15 17184.6
    2 2 -15 17745.5
    -2 -2 15 18593.5
    -2 2 15 16738.4
    2 -2 -15 16726.8
    -2 -2 14 96334
    -2 2 14 94396.5
    -2 2 14 93528.7
    -2 -2 14 101061
    2 2 -14 93811.3
    -2 -2 14 95570.8
    2 2 -14 96058.9
    2 -2 -14 92542.2
    2 -2 -14 87235.4
    2 2 -14 93850.2
    -2 2 14 93116.5
    2 -2 -13 130309
    -2 -2 13 134456
    -2 2 13 128404
    -2 -2 13 130558
    2 2 -13 129188
    2 2 -13 129961
    -2 2 13 130158
    -2 -2 13 131371
    2 -2 -13 126437
    2 2 -13 129354
    -2 2 13 130897
    2 -2 -12 1637.9
    -2 2 12 1260.18
    -2 2 12 1302.99
    -2 2 12 1733.96
    2 2 -12 1415.47
    -2 -2 12 1342.58
    -2 -2 12 1495.64
    2 -2 -12 1414
    2 2 -12 1556.64
    2 2 -12 1967.29
    -2 2 12 1277.24
    -2 -2 12 1898.26
    2 -2 -11 252038
    -2 -2 11 248058
    2 2 -11 249812
    -2 -2 11 253054
    2 2 -11 262940
    2 2 -11 254391
    -2 -2 11 257939
    -2 2 11 238240
    -2 2 11 247164
    2 -2 -11 256226
    -2 2 11 252194
    -2 -2 11 249894
    -2 2 11 254842
    -2 -2 10 132328
    -2 2 10 129611
    2 2 -10 132141
    -2 -2 10 140273
    -2 2 10 123176
    2 -2 -10 138174
    -2 2 10 131950
    2 -2 -10 129984
    -2 -2 10 134889
    2 2 -10 132761
    2 2 -10 126604
    -2 2 10 125531
    -2 -2 10 131270
    2 -2 -9 1480.87
    -2 2 9 1569.32
    2 2 -9 1825.9
    2 2 -9 1868.17
    -2 -2 9 1848.61
    2 2 -9 1584.99
    -2 2 9 1576.54
    -2 2 9 1108.62
    -2 -2 9 2823.47
    2 -2 -9 1222.21
    -2 -2 9 2489.82
    -2 2 9 1410.12
    -2 2 8 99263
    -2 2 8 102772
    2 2 -8 104089
    2 2 -8 100074
    -2 -2 8 104210
    -2 -2 8 106885
    -2 -2 8 102428
    2 -2 -8 93280.3
    2 -2 -8 99247.7
    -2 2 8 94474
    -2 2 8 94573.4
    -2 2 7 281534
    2 2 -7 295922
    -2 -2 7 276376
    2 -2 -7 280223
    2 -2 -7 267759
    -2 2 7 276962
    -2 -2 7 294200
    2 2 -7 280192
    -2 2 7 257886
    -2 2 7 259967
    -2 -2 7 300848
    -2 2 6 27496.7
    2 -2 -6 29055.3
    -2 2 6 27760.5
    2 2 -6 28993.2
    -2 2 6 28034.9
    2 2 -6 28450
    -2 -2 6 27476.3
    2 -2 -6 28056.9
    -2 -2 6 30729.5
    -2 2 6 28119.9
    -2 -2 6 28742.1
    -2 2 5 100141
    2 -2 -5 98480.7
    -2 -2 5 98178.6
    -2 2 5 101419
    -2 2 5 98365
    2 -2 -5 99191.5
    2 2 -5 99681.8
    2 2 -5 102839
    -2 -2 5 104962
    -2 2 5 96563.7
    -2 -2 5 103155
    2 2 -4 134476
    2 -2 -4 126141
    2 -2 -4 131660
    -2 -2 4 133147
    -2 2 4 146128
    2 2 -4 129389
    -2 2 4 143885
    -2 2 4 131490
    -2 -2 4 134175
    2 -2 -4 133789
    2 2 -4 130521
    -2 -2 4 130360
    -2 2 4 129891
    -2 2 3 66482.9
    2 -2 -3 66922.7
    2 2 -3 65395.5
    2 2 -3 67584
    -2 -2 3 62306.2
    -2 -2 3 66129.4
    2 -2 -3 64205.1
    -2 2 3 69237.3
    2 -2 -3 63621.8
    -2 2 3 65042.5
    2 2 -3 65731.4
    -2 -2 3 66974.6
    2 2 -2 6616.83
    2 2 -2 6593.19
    -2 2 2 5948.52
    2 -2 -2 6425.84
    -2 2 2 6290.89
    -2 -2 2 5714.94
    -2 -2 2 5953.42
    -2 -2 2 5962.85
    2 -2 -2 6644.91
    2 -2 -2 6509.16
    2 2 -2 5681.96
    -2 2 2 6255.75
    2 -2 -1 96983.6
    2 -2 -1 99779.8
    2 2 -1 98859.6
    -2 2 1 100653
    -2 2 1 101934
    2 -2 -1 99593.6
    2 2 -1 102114
    2 2 -1 97621.4
    -2 -2 1 105100
    -2 2 1 98670
    -2 -2 1 98693.4
    2 -2 0 12248.1
    2 -2 0 12424.4
    2 2 0 12273.9
    -2 2 0 12988.1
    -2 2 0 12308.2
    2 2 0 12655.8
    -2 -2 0 12186.7
    -2 -2 0 12919.4
    -2 -2 0 14075.1
    -2 2 0 12714.8
    2 2 0 12595.9
    2 -2 0 13195.6
    -2 2 -1 35256.3
    2 2 1 37830.9
    -2 -2 -1 37219.6
    2 -2 1 36701.8
    2 -2 1 39739.4
    -2 2 -1 35864.9
    2 2 1 38345.5
    -2 2 -1 37002.2
    -2 -2 -1 37625.5
    2 2 1 37787.1
    -2 -2 -1 38908.9
    2 2 1 36159.1
    2 -2 1 37179.5
    -2 2 -1 37325
    -2 2 -2 165092
    -2 -2 -2 168173
    -2 2 -2 157547
    2 -2 2 170211
    -2 2 -2 163399
    2 2 2 173919
    -2 -2 -2 167598
    2 -2 2 164803
    -2 -2 -2 176200
    2 2 2 170520
    2 -2 2 170231
    2 2 2 165631
    2 2 2 165991
    -2 2 -2 162478
    2 -2 3 233713
    -2 -2 -3 232983
    2 2 3 235598
    -2 2 -3 223575
    -2 2 -3 228623
    2 2 3 239778
    -2 -2 -3 237157
    -2 -2 -3 238928
    2 -2 3 243128
    2 2 3 241729
    -2 2 -3 232220
    2 2 3 237636
    -2 2 -3 237437
    2 -2 3 233492
    -2 2 -4 2003.03
    2 2 4 1696.47
    2 -2 4 1426.88
    -2 2 -4 1477.9
    -2 2 -4 1512.4
    2 2 4 1465.81
    2 -2 4 2327.48
    -2 -2 -4 1565.01
    -2 -2 -4 2076.9
    2 2 4 1964.16
    2 2 4 1419.71
    -2 2 -4 2267.64
    -2 2 -5 114824
    2 2 5 117297
    2 2 5 121855
    2 -2 5 118103
    -2 2 -5 118786
    2 -2 5 117039
    -2 -2 -5 119465
    2 -2 5 117043
    2 2 5 115047
    2 -2 5 117374
    -2 -2 -5 117816
    -2 2 -5 116398
    2 2 5 118380
    -2 2 -5 116377
    -2 2 -6 100959
    2 -2 6 100758
    2 2 6 97825.2
    2 2 6 103376
    2 -2 6 98949.1
    2 -2 6 103206
    -2 -2 -6 99084.9
    -2 -2 -6 99966.8
    2 -2 6 97772.9
    -2 2 -6 96892
    2 2 6 99541.4
    2 2 6 100737
    -2 2 -6 98936.2
    2 2 7 22384.6
    -2 2 -7 22513.1
    -2 2 -7 23232
    -2 -2 -7 21833.3
    2 2 7 22661.5
    2 2 7 24549
    2 -2 7 22538.7
    2 -2 7 23344.5
    2 -2 7 22950.5
    -2 -2 -7 22212.3
    -2 2 -7 23013.8
    2 2 7 22154.3
    2 -2 7 23852.9
    2 -2 8 65683.6
    2 2 8 66025.5
    -2 2 -8 64417.4
    2 2 8 62003.1
    -2 -2 -8 63765.5
    -2 -2 -8 68244.6
    -2 2 -8 62580.1
    2 -2 8 63797.2
    2 2 8 62104
    2 -2 8 63954.6
    2 -2 8 62807.5
    -2 2 -8 64326.7
    2 2 8 63712.5
    2 -2 9 224148
    2 2 9 223843
    2 -2 9 220086
    -2 -2 -9 215804
    2 2 9 215037
    2 2 9 211656
    2 -2 9 218404
    -2 -2 -9 218584
    2 2 9 216803
    -2 2 -9 207990
    2 -2 9 214286
    -2 2 -9 217924
    -2 2 -9 223912
    2 2 10 24440.7
    2 -2 10 24545.4
    -2 2 -10 24983.8
    2 2 10 24829.4
    2 -2 10 24769.7
    2 -2 10 23949.4
    -2 2 -10 24203.7
    -2 -2 -10 23635.3
    2 2 10 23240.8
    -2 2 -10 24756.6
    2 2 10 24114
    -2 -2 -10 23487.6
    2 -2 11 57601.9
    -2 -2 -11 59240.9
    -2 2 -11 56314.3
    -2 2 -11 58212.4
    -2 -2 -11 54887.5
    -2 2 -11 56040.8
    2 2 11 57296
    2 2 11 58046.1
    2 2 11 58500.2
    2 -2 11 55622.8
    2 -2 11 57934
    -2 2 -12 100674
    2 2 12 108636
    2 2 12 104959
    2 -2 12 106096
    -2 2 -12 103474
    -2 -2 -12 104600
    2 2 12 106911
    2 -2 12 104222
    2 -2 12 106149
    -2 -2 -12 107454
    -2 2 -12 101443
    -2 2 -13 87513.6
    -2 2 -13 86359.1
    2 2 13 88144.6
    -2 2 -13 83947.6
    2 2 13 82041.9
    2 2 13 89012.2
    2 -2 13 84959.3
    2 -2 13 89458.4
    -2 -2 -13 85970.1
    -2 -2 -13 88245.2
    2 -2 13 86259.1
    -2 2 -14 10275
    -2 2 -14 10395.8
    2 -2 14 10217
    2 2 14 9916.23
    -2 2 -14 11107.8
    2 -2 14 10084.8
    2 2 14 10866.3
    -2 -2 -14 10904.5
    -2 -2 -14 10983.6
    2 -2 14 10715.5
    2 -2 14 10174.7
    2 2 14 11182.6
    -2 2 -15 102846
    -2 -2 -15 108163
    2 -2 15 104446
    2 2 15 104423
    2 2 15 107992
    2 -2 15 104917
    2 2 15 109201
    -2 2 -15 109325
    2 -2 15 108385
    2 -2 15 103674
    -2 -2 -15 105428
    -2 2 -15 104856
    2 -2 16 46221.7
    2 2 16 47085.1
    2 2 16 47997.5
    -2 2 -16 46939.9
    -2 2 -16 47163.5
    -2 -2 -16 47415.6
    2 -2 16 48317.3
    -2 -2 -16 45457.6
    -2 2 -16 44767.1
    2 -2 16 46610.7
    -2 -2 -17 148.25
    2 2 17 451.628
    2 -2 17 294.407
    -2 2 -17 414.754
    -2 -2 -17 350.228
    2 2 17 183.412
    -2 2 -17 818.666
    2 -2 17 390.116
    -2 2 -17 201.511
    2 -2 17 354.457
    2 2 18 32429.2
    2 -2 18 31735.6
    2 -2 18 32232.9
    2 -2 18 34641.5
    -2 2 -18 31761.5
    -2 2 -18 33127.6
    2 2 18 32630.7
    -2 -2 -18 34679.1
    -2 2 -19 50536
    -2 2 -19 55503.5
    2 -2 19 50858.1
    2 -2 19 52312.8
    -2 -2 -19 53456.9
    2 2 19 52222.6
    -2 -2 -19 52835.1
    2 -2 19 51230.8
    2 2 19 50406.5
    2 -2 20 2610.45
    2 2 20 3104.71
    -2 2 -20 3149.51
    2 -2 20 2859.6
    -2 -2 -20 3319.01
    -2 2 -20 3098.79
    -2 -2 -20 3174.49
    2 -2 20 3330.34
    2 2 20 2750.87
    2 -2 21 16419.7
    -2 2 -21 18985.7
    -2 -2 -21 17797.6
    -2 2 -21 16421.9
    2 2 21 17092.9
    2 2 21 16530.1
    2 -2 21 16512.2
    2 -2 21 17287.2
    -2 -2 -21 17017.6
    2 2 22 27570.8
    2 -2 22 27754.5
    -2 2 -22 31130.7
    2 -2 22 27826.9
    2 2 22 27430
    -2 -2 -22 28147.1
    -2 -2 -22 29711.4
    -2 2 -22 27845.7
    2 2 23 9817.64
    -2 2 -23 9827.46
    2 -2 23 10435.4
    2 2 23 9760.65
    -2 2 -23 10995.1
    2 -2 23 10226.2
    -2 -2 -23 9969.66
    -2 -2 -23 10565.4
    2 -2 24 13004.3
    -2 -2 -24 14265.6
    2 2 24 13244.7
    -2 2 -24 13183.8
    2 2 24 12658.5
    -2 2 -24 16217.7
    -2 -2 -24 13944.9
    2 -2 24 13910.2
    2 2 25 16518.7
    2 2 25 15239.3
    2 -2 25 15797.1
    -2 2 -25 18635.4
    2 -2 25 16728.6
    -2 -2 -25 15797.5
    -2 -2 -25 16157.6
    2 2 26 779.953
    -2 -2 -26 745.351
    2 -2 26 1024.42
    -2 -2 -26 884.243
    -2 2 -26 1207.35
    2 -2 26 1000.79
    -2 -2 -27 330.034
    2 -2 27 441.041
    -2 2 -27 562.779
    -2 -2 -27 179.882
    2 -2 27 41.2914
    2 2 27 306.418
    2 -2 28 4148.45
    2 2 28 4522.9
    -2 -2 -28 4973.52
    2 -2 28 4525.66
    -2 2 -28 4498.02
    -2 -2 -28 4893.77
    -2 2 -29 4988.59
    2 -2 29 5184.84
    2 -2 29 5072.71
    -2 -2 -29 5126.47
    2 2 29 4482.52
    2 2 30 803.595
    2 -2 30 408.625
    -2 2 -30 395.723
    -2 -2 -30 970.16
    2 -2 30 338.764
    -2 2 -31 1680.3
    2 2 31 2432.83
    2 -2 31 1847.36
    -2 -2 -31 2629.94
    2 -2 31 2554.49
    -2 2 -31 2364.52
    2 -2 32 351.85
    2 -2 32 388.84
    -2 -2 -32 450.727
    2 2 32 588.214
    -2 2 -32 243.44
    -2 2 -32 233.415
    2 2 33 858.903
    -2 2 -33 262.341
    -2 -2 -33 1225.55
    -2 2 -33 1254.02
    2 -2 33 964.969
    -2 2 -34 187.782
    2 2 34 21.3357
    2 -2 34 -26.1743
    -2 -2 -34 -133.08
    -2 2 -34 -130.724
    -2 2 -35 168.96
    2 -2 35 297.233
    -2 -2 -35 -9.80102
    2 3 -37 68198.1
    2 3 -37 63620.6
    -2 -3 37 62188.1
    2 3 -36 3720.58
    2 3 -36 3665.94
    -2 3 36 3460.87
    2 -3 -36 3296.71
    -2 -3 36 3077.43
    2 3 -35 1345.29
    -2 3 35 1093.7
    2 -3 -35 1492.15
    -2 -3 35 1373.52
    -2 3 34 4266.43
    2 -3 -34 4904.45
    2 -3 -34 4595.6
    2 3 -34 4661.35
    -2 -3 34 4491.49
    2 3 -33 101616
    -2 3 33 104137
    2 -3 -33 105117
    2 -3 -33 109021
    -2 -3 33 103105
    -2 -3 32 1795.69
    2 3 -32 3244.15
    2 -3 -32 2439.76
    2 -3 -32 1905.59
    -2 3 32 2015.69
    2 3 -31 31217.5
    2 -3 -31 34082.9
    -2 3 31 32214.2
    2 -3 -31 32189.6
    -2 -3 31 31127.3
    -2 -3 30 5200.48
    2 3 -30 5387.66
    -2 3 30 5649.4
    2 -3 -30 5243.96
    -2 3 29 40726.3
    2 3 -29 39115.5
    -2 -3 29 41091.1
    2 -3 -29 42596.2
    2 -3 -28 6371.67
    2 3 -28 5933.95
    -2 3 28 4376.72
    -2 -3 28 5485.63
    -2 3 27 131784
    2 -3 -27 130129
    -2 -3 27 129900
    2 3 -27 125830
    2 3 -26 3130.57
    -2 3 26 3411.49
    -2 -3 26 2922.63
    2 -3 -26 2828.51
    2 3 -25 850.649
    -2 3 25 679.859
    -2 -3 25 1067.82
    2 -3 -25 849.284
    -2 3 24 4809.24
    2 -3 -24 5511.74
    -2 -3 24 5334.86
    2 3 -24 5454.25
    -2 3 23 106744
    2 -3 -23 107933
    2 3 -23 105111
    2 3 -22 4729.62
    -2 3 22 4213.15
    -2 -3 22 3510.38
    2 -3 -22 3286.57
    -2 3 21 60935.5
    2 3 -21 59508
    -2 -3 21 63866.5
    2 3 -21 58765.5
    2 -3 -21 59954
    2 -3 -20 4001.51
    -2 3 20 3686.07
    2 3 -20 3954.58
    -2 -3 20 3608.19
    -2 3 20 3419.27
    2 3 -20 4018.09
    2 -3 -20 3421.21
    2 3 -19 28453.7
    2 3 -19 27273.2
    2 -3 -19 26341.7
    2 -3 -19 27299.6
    -2 3 19 28127
    2 3 -19 29463.7
    -2 3 19 27856.9
    -2 -3 19 29548.3
    2 3 -18 17077
    -2 3 18 17649
    2 3 -18 17130.8
    2 3 -18 17995.5
    -2 -3 18 16365
    -2 -3 18 16392.5
    -2 3 18 18005.5
    2 -3 -18 17396.4
    2 -3 -18 16747.5
    -2 3 18 16378.8
    -2 -3 17 160933
    2 3 -17 153106
    -2 3 17 155240
    2 3 -17 156964
    -2 -3 17 155539
    2 -3 -17 147054
    -2 3 17 158816
    2 3 -17 155005
    -2 3 17 159411
    -2 -3 17 159284
    2 -3 -17 153273
    -2 3 16 138.933
    2 3 -16 176.469
    -2 -3 16 427.068
    2 3 -16 456.311
    2 -3 -16 400.645
    -2 -3 16 237.748
    -2 3 16 565.825
    2 3 -16 516.748
    -2 -3 16 42.8933
    -2 3 16 215.595
    2 -3 -16 239.037
    -2 3 15 5692
    2 3 -15 5104.64
    2 3 -15 4669.23
    -2 3 15 5094.82
    2 3 -15 4825.17
    -2 -3 15 5100.98
    2 -3 -15 5141.96
    -2 -3 15 5688.32
    -2 3 15 5021.27
    2 -3 -15 4929.05
    -2 -3 15 5313.36
    2 3 -14 17093.1
    -2 -3 14 17058.6
    -2 -3 14 17708.9
    -2 3 14 18282
    2 3 -14 18070.6
    -2 3 14 17966.9
    2 -3 -14 17448.9
    -2 -3 14 18197.3
    -2 3 14 17706.8
    2 3 -14 17975.3
    2 -3 -14 18066.5
    2 3 -13 73572.7
    -2 -3 13 72705.6
    2 3 -13 74564.1
    -2 3 13 75703
    -2 -3 13 80446
    2 -3 -13 75445.3
    -2 3 13 75313.3
    2 -3 -13 76559
    -2 -3 13 77364.9
    2 3 -13 78084
    -2 3 13 76514.7
    -2 -3 12 19315.3
    2 -3 -12 19118.6
    2 3 -12 17387.6
    -2 3 12 18615.8
    2 3 -12 18993.7
    2 3 -12 19130.7
    -2 -3 12 18511.3
    2 -3 -12 18802
    -2 3 12 18267
    -2 3 12 19587.8
    2 -3 -11 53768.8
    -2 3 11 51133.6
    2 3 -11 53805.2
    -2 3 11 50644.6
    2 -3 -11 54011.7
    -2 -3 11 51420.7
    -2 3 11 51669.6
    2 3 -11 49527.2
    2 3 -11 53686
    -2 -3 11 54978.8
    -2 3 11 52651.6
    -2 3 10 1996.89
    2 3 -10 2276.8
    2 3 -10 2353.1
    -2 -3 10 2085.4
    2 -3 -10 1939.4
    -2 3 10 1963.43
    -2 -3 10 2449.86
    -2 3 10 2069.5
    -2 -3 10 1919.98
    -2 3 10 1803.16
    -2 3 9 3020.01
    2 -3 -9 2709.28
    2 3 -9 2830.41
    2 -3 -9 3060.59
    -2 3 9 2668.22
    -2 -3 9 2805.86
    2 3 -9 3228.6
    -2 -3 9 3102.06
    -2 3 9 2429.91
    -2 -3 9 2726.58
    -2 3 9 2911.88
    -2 3 8 22876.9
    -2 -3 8 24529.3
    2 3 -8 24231.6
    2 -3 -8 22369
    -2 -3 8 24821
    -2 3 8 22176.9
    -2 -3 8 23213.2
    -2 3 8 22934.9
    2 -3 -8 22397
    2 3 -8 24120.2
    -2 3 8 22845.8
    -2 3 7 30542.4
    -2 3 7 31803.3
    -2 3 7 29144.9
    2 3 -7 32362.7
    -2 3 7 31607.7
    -2 -3 7 32493.7
    -2 -3 7 31276.8
    2 -3 -7 32160.8
    2 -3 -7 30369.7
    2 3 -7 32014.1
    -2 -3 7 31996.2
    2 -3 -6 22051.9
    -2 3 6 21469.3
    -2 3 6 21507.4
    2 3 -6 22304.8
    -2 3 6 21309.3
    2 3 -6 22319.5
    -2 -3 6 22184.4
    2 -3 -6 22850
    -2 -3 6 23143.2
    -2 -3 6 22569.1
    -2 3 6 20974.3
    -2 3 5 1437.93
    2 -3 -5 1473.13
    2 -3 -5 1282.35
    -2 -3 5 1471.44
    2 3 -5 1253.87
    -2 -3 5 1391.71
    -2 3 5 1524.08
    -2 3 5 1372.34
    2 3 -5 1803.13
    -2 3 5 1503.06
    -2 -3 5 1481.15
    -2 -3 4 2059.65
    -2 3 4 1922.87
    2 -3 -4 2562.23
    -2 3 4 2350.59
    2 3 -4 1707.49
    -2 -3 4 2651.92
    2 3 -4 1749.23
    -2 -3 4 2444.25
    -2 -3 4 2608.29
    2 -3 -4 2509.34
    2 -3 -4 2041.79
    -2 3 4 2293.45
    -2 3 3 3324.34
    2 -3 -3 3361.19
    2 3 -3 3197.65
    2 -3 -3 3567.26
    -2 3 3 3174.95
    -2 -3 3 3682.9
    2 3 -3 3438.19
    -2 3 3 2903.99
    -2 3 3 3389.66
    2 -3 -3 3408.68
    -2 -3 3 3161.38
    -2 -3 3 3373.42
    2 3 -3 3408.97
    -2 -3 3 3577.13
    -2 3 2 31711.6
    2 3 -2 33547.4
    -2 3 2 32083
    2 -3 -2 31561.2
    2 -3 -2 30945.5
    2 -3 -2 32293.9
    -2 3 2 30110.3
    -2 -3 2 32774.2
    -2 -3 2 32659.9
    2 3 -2 30771.2
    -2 -3 2 32312.3
    2 3 -2 31936.9
    -2 3 2 31335
    -2 -3 2 32651.8
    -2 -3 1 2317.59
    -2 3 1 1866.25
    2 -3 -1 2168.09
    2 3 -1 1908.14
    2 -3 -1 1996.55
    2 3 -1 1445.73
    -2 3 1 1906.07
    -2 -3 1 2137.63
    2 -3 -1 1606.46
    -2 3 1 1626.17
    2 3 -1 1434.57
    -2 -3 1 2200.37
    -2 3 1 2107.63
    -2 -3 1 2052.03
    2 3 -1 1990.55
    -2 -3 0 37998.8
    2 -3 0 37248.9
    2 3 0 38629.1
    2 3 0 38104.7
    -2 3 0 37087.1
    -2 -3 0 38530.2
    -2 3 0 36541.7
    -2 3 0 38948.7
    -2 -3 0 37554.7
    2 -3 0 37454.4
    -2 3 0 37200.3
    2 -3 0 38396.7
    -2 -3 0 37651.4
    2 3 0 38637
    2 3 0 37714.7
    -2 3 -1 7518.06
    -2 -3 -1 7773.44
    2 -3 1 7608.95
    2 3 1 8319.93
    -2 3 -1 7013.12
    2 -3 1 7314.16
    2 -3 1 7191.24
    2 3 1 7340.2
    -2 -3 -1 7592.01
    -2 -3 -1 7414.2
    -2 3 -1 7442.57
    -2 -3 -1 7733.21
    2 3 1 7050.66
    -2 3 -1 7218.9
    2 3 1 7342.42
    2 -3 2 12474.5
    2 3 2 13270.8
    -2 3 -2 13817.1
    2 3 2 13359.1
    -2 3 -2 11911.9
    -2 -3 -2 13220.8
    2 -3 2 12490.7
    -2 3 -2 12897.7
    -2 -3 -2 12926
    2 -3 2 13053
    -2 -3 -2 13171.4
    2 3 2 13986.5
    -2 3 -2 13302.4
    -2 -3 -2 13325.1
    2 3 2 13754.7
    -2 -3 -3 11005.5
    2 -3 3 10858.3
    -2 -3 -3 11405.3
    2 -3 3 11953.3
    -2 3 -3 12166.3
    2 3 3 10770.8
    2 3 3 11103.6
    -2 3 -3 11192.8
    -2 3 -3 10805
    2 -3 3 10499
    -2 -3 -3 11388.2
    -2 -3 -3 10829.9
    2 3 3 11467.6
    2 -3 3 10644.2
    -2 3 -3 10853.5
    2 3 3 10613.8
    2 -3 4 14489.4
    2 3 4 14034.5
    2 3 4 15134.2
    2 -3 4 14794.7
    2 -3 4 14885.8
    -2 -3 -4 15127.7
    -2 3 -4 14074.1
    2 3 4 14144.7
    -2 3 -4 14829.7
    -2 3 -4 14867.1
    -2 -3 -4 14135
    -2 3 -4 14729.4
    2 3 4 14483.5
    2 -3 4 14032
    -2 -3 -4 14376
    -2 -3 -5 14745.5
    -2 3 -5 13900.1
    2 3 5 15729.3
    2 3 5 14017.5
    -2 3 -5 15113.8
    -2 -3 -5 15098.7
    -2 3 -5 14872.1
    2 -3 5 15078.8
    2 -3 5 14906.5
    2 3 5 14181.4
    2 3 5 15759
    2 -3 5 14109.4
    -2 3 -5 14566.3
    -2 -3 -5 14950.8
    2 -3 5 15062.4
    -2 3 -6 6488.47
    2 -3 6 6529.3
    2 -3 6 6882.06
    2 3 6 7061.83
    2 -3 6 7105.15
    -2 3 -6 6789.7
    -2 3 -6 6678.74
    -2 -3 -6 6369.94
    -2 -3 -6 6593.61
    -2 3 -6 7034.4
    2 3 6 6326.55
    2 3 6 6387.45
    2 -3 6 6476.22
    2 3 6 7412.17
    -2 -3 -7 1582.7
    2 -3 7 1843.66
    2 3 7 1895.16
    -2 3 -7 1741.05
    -2 3 -7 1740.1
    2 3 7 1470.56
    2 -3 7 1581.52
    2 3 7 1457.57
    -2 -3 -7 1687.52
    2 -3 7 1675.58
    2 -3 7 1790.74
    -2 3 -7 1712.14
    2 3 7 1829.32
    2 -3 8 6191.3
    -2 3 -8 5455.88
    -2 3 -8 5617.07
    2 -3 8 6249.6
    2 3 8 6346.4
    -2 -3 -8 5964.1
    2 3 8 6129.89
    2 3 8 6223.88
    2 3 8 6590.25
    -2 3 -8 5964.99
    2 -3 8 6124.13
    -2 -3 -8 6410.73
    2 -3 8 5778.8
    2 -3 9 70844.7
    2 3 9 72017.1
    2 -3 9 71082.3
    2 3 9 69469.5
    -2 -3 -9 71891.5
    -2 3 -9 70743.3
    2 3 9 72284.6
    2 -3 9 67083.4
    2 3 9 70306.8
    2 -3 9 71607
    -2 -3 -9 69101
    -2 3 -9 71161.1
    -2 3 -9 69482.3
    2 -3 10 3150.35
    2 -3 10 3011.1
    -2 -3 -10 3181.53
    2 3 10 3544.78
    -2 3 -10 3228.84
    2 3 10 3120.21
    -2 -3 -10 3287.39
    2 -3 10 3276.83
    -2 3 -10 3231.57
    2 3 10 2965.59
    2 -3 10 3183.58
    -2 3 -10 3149.83
    2 3 10 3311.25
    2 -3 11 23706
    2 -3 11 23689
    -2 -3 -11 23402.6
    2 3 11 24887.5
    2 3 11 22695.3
    2 3 11 23294.1
    -2 3 -11 24152.8
    -2 -3 -11 23617.9
    2 3 11 23950
    -2 -3 -11 23821
    -2 3 -11 24265.9
    -2 3 -11 24128.5
    2 -3 11 21876.4
    2 -3 11 23796.2
    2 -3 12 5029.33
    2 -3 12 4462.49
    2 3 12 5117.93
    -2 3 -12 4827.97
    -2 3 -12 5043.42
    -2 -3 -12 4909.24
    2 3 12 4791.69
    -2 -3 -12 4586.36
    2 3 12 4800.62
    2 3 12 4616.94
    -2 3 -12 4872.65
    2 -3 12 4513.55
    -2 -3 -12 4905.31
    2 3 13 43098.1
    2 -3 13 41595.8
    -2 3 -13 43697.8
    -2 3 -13 44784.6
    2 3 13 42448.9
    2 -3 13 43505.9
    -2 -3 -13 42572.9
    -2 3 -13 43423
    -2 -3 -13 44072.1
    2 -3 13 42672.5
    -2 -3 -13 42120.5
    2 3 13 43766.3
    -2 3 -14 5282.58
    2 3 14 6491.42
    2 -3 14 5215.21
    2 3 14 4870.55
    -2 3 -14 5786.34
    -2 3 -14 5480.34
    2 3 14 5452.47
    -2 -3 -14 5643.77
    2 -3 14 4953.1
    -2 -3 -14 5700.8
    -2 -3 -14 6167.11
    2 -3 14 6196.08
    2 3 15 130360
    -2 -3 -15 127447
    2 -3 15 131258
    2 3 15 130094
    -2 3 -15 138043
    2 3 15 129020
    2 -3 15 128114
    -2 3 -15 132654
    -2 -3 -15 131208
    -2 -3 -15 133161
    2 -3 15 130175
    -2 3 -15 134042
    -2 -3 -16 8286.7
    -2 3 -16 8510.45
    2 3 16 8687.85
    2 3 16 9146.46
    -2 -3 -16 8477.66
    -2 3 -16 8680.41
    2 3 16 8575.29
    2 -3 16 8234.49
    2 -3 16 8653.14
    -2 -3 -16 8667.04
    -2 3 -16 8865.42
    -2 3 -17 1536.51
    2 3 17 1785.33
    -2 3 -17 1376.72
    -2 -3 -17 1561.38
    2 3 17 1521.79
    2 -3 17 1315.41
    -2 -3 -17 1604.53
    -2 -3 -17 1780.54
    2 -3 17 1741.96
    -2 3 -17 1465.3
    2 3 18 706.442
    2 3 18 498.387
    2 -3 18 811.278
    -2 3 -18 621.813
    -2 -3 -18 661.779
    -2 -3 -18 1215.11
    2 -3 18 743.987
    -2 3 -18 532.464
    2 3 19 92529.8
    2 3 19 90510.2
    -2 3 -19 96932
    -2 3 -19 90673.7
    2 -3 19 90137.3
    -2 -3 -19 93711.2
    2 -3 19 94909.1
    -2 -3 -19 95503.6
    2 3 20 10316.9
    -2 3 -20 10031.1
    -2 -3 -20 8955.96
    -2 -3 -20 9665.85
    2 -3 20 8383.85
    2 -3 20 8998.56
    2 3 20 8743.55
    -2 3 -20 8405.26
    2 -3 21 120856
    2 3 21 116875
    -2 3 -21 115811
    -2 3 -21 123540
    -2 -3 -21 118539
    -2 -3 -21 119303
    2 3 21 115108
    2 -3 21 112441
    2 -3 22 5247.96
    -2 -3 -22 5887.25
    2 -3 22 5175.35
    2 3 22 5700.39
    -2 3 -22 4864.87
    -2 -3 -22 6119.14
    2 3 22 5375.25
    -2 3 -22 5580.26
    2 -3 23 21512
    -2 -3 -23 23471.9
    2 3 23 21791.5
    -2 3 -23 23968.5
    2 3 23 21447
    -2 -3 -23 22744.2
    2 -3 23 22924.2
    2 3 24 1685.95
    -2 -3 -24 1702.82
    2 -3 24 1172.26
    -2 -3 -24 1238.36
    2 -3 24 1707.55
    2 3 24 1389.3
    -2 3 -24 1778.2
    2 -3 25 129246
    -2 3 -25 142419
    2 3 25 135310
    -2 -3 -25 134480
    -2 -3 -25 137812
    2 -3 25 137322
    2 3 25 130021
    2 3 26 6809.32
    2 -3 26 6792.59
    -2 3 -26 6999.9
    2 -3 26 6733.28
    -2 -3 -26 7301.39
    2 3 26 6852.48
    -2 3 -27 11310.4
    2 3 27 10094.3
    2 -3 27 9601.38
    2 -3 27 10041.9
    -2 -3 -27 10826.1
    2 3 28 2543.25
    -2 3 -28 2872.86
    2 -3 28 2629.33
    2 -3 28 2830.73
    -2 -3 -28 3102.8
    -2 3 -29 66397.5
    2 -3 29 60286.5
    2 -3 29 66154.2
    -2 -3 -29 68374.1
    2 3 29 63111.6
    2 3 30 1412.14
    -2 -3 -30 1741.35
    -2 3 -30 1407.14
    2 -3 30 908.304
    2 3 31 64796.8
    -2 3 -31 72931.8
    2 -3 31 69373.4
    -2 -3 -31 67900.5
    -2 3 -32 4603.88
    2 -3 32 4373.3
    -2 -3 -32 4888.18
    2 3 32 3978.87
    -2 -3 -33 5258.62
    -2 3 -33 4598.69
    2 3 33 4063.46
    2 -3 33 4630.86
    -2 3 -34 2298.25
    2 3 34 1966.68
    -2 -3 -34 2309.65
    2 -3 34 2384.92
    2 4 -36 -92.6691
    2 4 -35 48.7172
    -2 4 35 480.642
    2 -4 -35 259.678
    2 -4 -35 517.307
    -2 -4 35 241.232
    -2 4 34 4187.29
    2 4 -34 3932.72
    2 -4 -34 4161.86
    -2 -4 34 3934.68
    2 -4 -34 4457.24
    2 -4 -33 3232.71
    2 4 -33 3340.92
    -2 4 33 2938.61
    -2 -4 33 2118.46
    -2 -4 32 2530.01
    2 4 -32 2109.23
    -2 4 32 2108.77
    2 -4 -32 2764.2
    2 4 -31 241.395
    -2 4 31 871.935
    -2 -4 31 296.229
    2 -4 -31 623.642
    2 4 -30 1224.71
    -2 4 30 1649.5
    2 -4 -30 1414.54
    -2 -4 30 1209.57
    2 4 -29 7238.1
    -2 4 29 7015.48
    2 -4 -29 8380.55
    -2 -4 29 7003.75
    2 4 -28 11192
    -2 4 28 11140.9
    2 -4 -28 11439.9
    -2 -4 28 11113.3
    -2 -4 27 20722.7
    -2 4 27 20760.1
    2 -4 -27 22302.3
    2 4 -27 19915.7
    -2 -4 26 367.43
    2 4 -26 15.1201
    -2 4 26 -121.13
    2 4 -25 989.002
    2 -4 -25 1090.55
    -2 4 25 1181.93
    -2 -4 25 836.643
    2 -4 -24 10613.4
    2 4 -24 9167.98
    -2 -4 24 9257.59
    -2 4 24 10334.8
    -2 -4 23 45841.3
    2 4 -23 42310
    -2 4 23 43444.5
    2 -4 -23 43439.1
    2 4 -22 13305.8
    2 -4 -22 14275
    -2 -4 22 14739.7
    -2 4 22 14133.3
    -2 4 21 30991.3
    2 4 -21 30991.9
    2 -4 -21 29904.1
    -2 -4 21 32373.9
    2 -4 -20 11044
    2 4 -20 12311.1
    2 -4 -20 11817.4
    -2 4 20 11492.8
    -2 -4 20 11879.5
    2 4 -19 26479.5
    2 -4 -19 26617.3
    2 4 -19 27809.5
    2 -4 -19 27848
    -2 4 19 27438
    -2 -4 19 28640.3
    2 -4 -18 27453.6
    2 -4 -18 29367.4
    -2 4 18 27859
    2 4 -18 30802.5
    -2 -4 18 27111.8
    2 4 -18 29843.8
    -2 4 18 27735.8
    -2 -4 18 28202.3
    2 4 -17 154284
    2 -4 -17 151858
    2 -4 -17 156327
    2 4 -17 158024
    -2 -4 17 159832
    -2 4 17 153359
    2 4 -17 153087
    -2 -4 17 154207
    2 4 -16 643.961
    2 -4 -16 715.793
    2 4 -16 1154.41
    2 -4 -16 1095
    2 4 -16 791.987
    -2 4 16 580.905
    -2 -4 16 406.635
    -2 -4 16 672.055
    -2 4 16 851.638
    2 -4 -15 9076.72
    2 -4 -15 9856.85
    2 4 -15 8616.51
    2 4 -15 9483.06
    -2 -4 15 8899.39
    2 4 -15 8771.99
    -2 4 15 8682.21
    -2 4 15 9739.54
    -2 -4 15 9169.2
    -2 4 15 8939.17
    -2 4 14 35637
    2 -4 -14 36014.8
    -2 -4 14 33034.2
    2 4 -14 34362.1
    2 4 -14 37065.9
    2 -4 -14 36543.9
    2 4 -14 36975.9
    -2 4 14 35795.9
    -2 -4 14 36736
    -2 -4 14 36673.8
    -2 4 14 36494.9
    2 -4 -13 179514
    2 4 -13 179889
    2 -4 -13 177086
    -2 4 13 174463
    -2 -4 13 180452
    -2 4 13 173856
    -2 -4 13 177848
    2 4 -13 180736
    -2 4 13 177586
    2 -4 -12 9605.52
    2 -4 -12 9083.14
    -2 4 12 9294.57
    2 4 -12 8921.89
    2 4 -12 8925.06
    -2 4 12 10115.2
    -2 -4 12 9320.92
    2 4 -12 9321.02
    -2 -4 12 9940.28
    -2 4 12 8624.11
    2 -4 -11 205935
    2 4 -11 212362
    -2 4 11 209869
    2 4 -11 211454
    -2 4 11 209753
    -2 -4 11 213866
    -2 4 11 209628
    -2 4 10 16079.9
    2 -4 -10 17332.4
    -2 4 10 16608.3
    -2 -4 10 18188
    2 4 -10 16921.3
    2 4 -10 17686
    -2 4 10 17185.6
    -2 4 10 16219.6
    2 -4 -10 18977
    2 -4 -9 15279.5
    2 4 -9 14202.2
    -2 -4 9 14186.1
    -2 -4 9 14460.9
    2 4 -9 15433.3
    -2 4 9 15012.4
    2 -4 -9 16794.6
    -2 4 9 15308.4
    -2 4 9 14381.2
    -2 4 9 14492.6
    -2 -4 9 14468.1
    -2 -4 8 30268.4
    2 -4 -8 30867.2
    -2 4 8 31101.4
    -2 4 8 32342.2
    2 4 -8 31857.3
    2 -4 -8 32523.6
    -2 4 8 28917.1
    2 4 -8 30607.5
    -2 -4 8 30619.4
    -2 -4 8 30151.9
    -2 4 8 29862.8
    -2 4 7 361650
    -2 -4 7 361346
    -2 -4 7 371111
    2 -4 -7 374476
    -2 4 7 364202
    -2 4 7 367846
    2 4 -7 376962
    2 4 -7 371541
    -2 4 7 368920
    2 -4 -7 360215
    -2 4 6 1449.98
    2 4 -6 1290.56
    -2 4 6 1974.96
    2 -4 -6 2331.33
    -2 -4 6 2790.8
    -2 -4 6 1716.6
    2 -4 -6 1274.7
    -2 4 6 1259.13
    -2 -4 6 1638.82
    -2 4 6 1339.87
    -2 4 6 1253.65
    2 4 -6 2927.38
    -2 -4 6 1375.88
    -2 4 5 124016
    2 -4 -5 125027
    -2 -4 5 124671
    2 -4 -5 125012
    2 4 -5 125745
    -2 -4 5 123854
    -2 4 5 122178
    -2 4 5 125015
    -2 -4 5 121864
    2 4 -5 126310
    -2 -4 5 122266
    -2 4 5 124872
    -2 4 5 121862
    2 -4 -4 35689.5
    2 4 -4 35022.8
    -2 4 4 35912.6
    2 -4 -4 34758.9
    -2 4 4 33527.5
    -2 4 4 34457.9
    -2 4 4 33296.9
    2 -4 -4 34453
    2 4 -4 35858.2
    -2 -4 4 34988.7
    -2 -4 4 34346.1
    -2 -4 4 35970
    -2 -4 4 33109.7
    -2 -4 3 117339
    -2 4 3 112697
    2 -4 -3 113867
    2 -4 -3 116888
    -2 -4 3 116029
    -2 4 3 115604
    -2 -4 3 116935
    2 4 -3 121690
    2 4 -3 119045
    2 -4 -3 113512
    -2 4 3 116318
    -2 4 3 117620
    -2 -4 3 113897
    2 -4 -2 11241.9
    2 4 -2 9401.03
    -2 4 2 9549.1
    -2 4 2 9843.65
    -2 4 2 9145.08
    2 -4 -2 7989.07
    2 -4 -2 9920.54
    2 4 -2 11233.8
    -2 -4 2 10478
    -2 -4 2 9518.31
    -2 -4 2 9672.55
    -2 4 2 9262.41
    2 4 -2 9026.54
    -2 -4 2 9065.15
    -2 -4 1 345694
    2 4 -1 360633
    2 -4 -1 338292
    -2 -4 1 350002
    -2 4 1 350282
    -2 4 1 347592
    -2 4 1 328828
    2 4 -1 348701
    2 4 -1 343255
    -2 -4 1 348565
    -2 -4 1 346166
    2 -4 -1 353107
    -2 4 1 349409
    2 4 -1 344163
    2 -4 -1 353739
    2 -4 0 11796.1
    2 4 0 13923.9
    2 -4 0 13617.8
    -2 4 0 13010.9
    2 4 0 13522.5
    2 -4 0 12722.9
    -2 -4 0 12257.6
    -2 -4 0 12206.8
    2 4 0 12236.5
    -2 4 0 11874.3
    -2 4 0 12981.8
    -2 -4 0 13282.6
    -2 4 0 12787.6
    2 4 0 12792.6
    -2 -4 0 12222.1
    -2 -4 -1 60134.2
    2 4 1 61637.9
    2 -4 1 59963.6
    -2 4 -1 57506.4
    -2 -4 -1 59150.9
    -2 4 -1 59396.6
    -2 -4 -1 59811
    2 -4 1 60437.3
    2 4 1 60171
    2 4 1 60415.1
    2 -4 1 58465.9
    -2 4 -1 57784
    -2 -4 -1 59850.9
    2 -4 1 61430.1
    2 4 1 60003.1
    2 4 2 29197.2
    2 -4 2 28600.3
    -2 -4 -2 27991
    -2 -4 -2 28055.5
    2 -4 2 26590.4
    -2 4 -2 28612.4
    -2 4 -2 31117.1
    2 -4 2 28771.8
    2 4 2 28164.5
    -2 -4 -2 28752
    2 -4 2 28217.4
    -2 4 -2 29418.1
    -2 -4 -2 28503.5
    2 4 2 29143.9
    -2 4 -2 26763
    2 4 2 27448.5
    -2 4 -3 328739
    2 -4 3 313796
    -2 -4 -3 329828
    2 4 3 329486
    2 -4 3 322074
    2 4 3 326373
    -2 -4 -3 329413
    2 -4 3 326853
    -2 4 -3 317664
    2 4 3 326034
    2 -4 3 325433
    -2 -4 -3 327625
    -2 4 -3 338816
    -2 -4 -3 312163
    2 4 3 334006
    -2 4 -3 326230
    -2 -4 -4 2426.29
    -2 4 -4 2956.43
    -2 -4 -4 3102.91
    2 4 4 3012.01
    -2 -4 -4 2600.02
    2 -4 4 3884.35
    2 4 4 3133.93
    2 4 4 2349.78
    2 -4 4 2415.77
    2 -4 4 1919.81
    -2 4 -4 2390.73
    2 -4 4 2173.92
    -2 -4 -4 2407
    -2 4 -4 2309.8
    2 4 4 2768.55
    -2 4 -4 2107.19
    -2 4 -5 205833
    -2 -4 -5 219063
    2 -4 5 214356
    -2 4 -5 212680
    2 -4 5 204613
    -2 -4 -5 209660
    -2 4 -5 208490
    -2 4 -5 215838
    2 4 5 212151
    2 4 5 210033
    2 -4 5 208405
    -2 -4 -5 213142
    -2 -4 -5 212796
    2 4 5 213910
    2 4 5 208778
    2 -4 5 203250
    -2 4 -6 25974.3
    -2 -4 -6 27545.8
    -2 -4 -6 26647.4
    -2 -4 -6 27945
    2 4 6 29174.2
    2 -4 6 26402.1
    2 -4 6 25043.9
    2 4 6 24739.7
    -2 4 -6 26410
    2 4 6 26531.8
    -2 4 -6 26943.8
    -2 4 -6 26279.4
    2 -4 6 26884.1
    -2 -4 -6 26967.1
    2 4 6 25469.2
    2 -4 6 25905.4
    -2 -4 -7 22218.9
    2 -4 7 20396.1
    -2 -4 -7 22287.7
    2 4 7 20349
    -2 -4 -7 21408.4
    -2 4 -7 20900.9
    -2 4 -7 22677.9
    2 -4 7 21410.6
    2 -4 7 21679.4
    2 4 7 22919.6
    2 -4 7 21347.5
    2 4 7 20843.8
    -2 4 -7 21984.7
    -2 4 -7 21173
    -2 -4 -7 21643.5
    2 4 7 21339.9
    -2 -4 -8 1938.34
    2 4 8 2361.3
    2 -4 8 1506.02
    -2 4 -8 1676.07
    -2 -4 -8 2296.19
    2 4 8 1745.73
    2 4 8 1202.52
    -2 4 -8 1786.43
    -2 4 -8 1480.14
    -2 -4 -8 1397.81
    -2 -4 -8 2183.55
    2 -4 8 1366.29
    2 4 8 1401.02
    2 -4 8 2160.29
    2 -4 8 1636.8
    -2 4 -8 1506.39
    2 -4 9 274009
    2 4 9 267930
    2 -4 9 262134
    2 4 9 280181
    -2 -4 -9 282465
    -2 4 -9 275960
    -2 4 -9 268705
    -2 4 -9 272333
    2 4 9 269303
    2 -4 9 275267
    -2 -4 -9 270777
    2 4 9 277501
    -2 -4 -9 281100
    2 -4 9 259411
    2 -4 10 16655.5
    2 4 10 18530.9
    -2 -4 -10 17156.8
    2 -4 10 17004.1
    2 4 10 16830.2
    -2 4 -10 16300.1
    -2 -4 -10 17441.3
    -2 4 -10 16134.4
    -2 4 -10 17988.5
    2 -4 10 17274.7
    2 4 10 17381
    2 -4 10 16731.9
    -2 -4 -10 17911.9
    2 4 10 17440.3
    -2 4 -11 41821.9
    2 -4 11 42521.4
    2 4 11 43610.2
    2 -4 11 41618.7
    -2 4 -11 43232.9
    2 -4 11 43357.7
    -2 -4 -11 43049.7
    2 4 11 43045.4
    -2 4 -11 45732.3
    -2 -4 -11 43732.7
    -2 -4 -11 43121.2
    2 4 11 42897.9
    2 -4 11 45490.7
    2 4 11 43290
    2 -4 12 16023.2
    -2 4 -12 16680.6
    2 4 12 17397.1
    -2 -4 -12 16142.2
    2 -4 12 16132.2
    2 4 12 16980.1
    2 -4 12 15894.3
    -2 4 -12 17616.8
    2 -4 12 16945.2
    -2 -4 -12 16501
    2 4 12 16279.8
    2 4 12 15761.3
    -2 -4 -12 17321.6
    -2 4 -12 15835.7
    2 4 13 72916.3
    -2 4 -13 78005
    2 4 13 70788.8
    2 -4 13 71235.2
    2 -4 13 72907.2
    -2 4 -13 71692.4
    -2 -4 -13 74858.6
    2 4 13 71207.8
    -2 4 -13 72460
    2 4 13 70789.9
    2 -4 13 71411.1
    -2 -4 -13 72760.5
    -2 -4 -13 73483.6
    2 -4 13 72484.4
    -2 4 -14 6160.52
    2 4 14 7404.51
    2 4 14 6469.92
    -2 -4 -14 6060.4
    -2 4 -14 5910.59
    -2 -4 -14 6539.58
    2 4 14 5752.27
    2 4 14 5757.43
    -2 -4 -14 6994.73
    -2 4 -14 7173.14
    2 -4 14 7264.34
    2 -4 14 6061.68
    2 -4 14 5772.55
    2 4 15 142040
    2 4 15 142512
    2 -4 15 140949
    2 -4 15 142570
    -2 4 -15 142119
    -2 -4 -15 141130
    -2 4 -15 150109
    2 -4 15 138516
    -2 -4 -15 148815
    -2 4 -15 142605
    2 4 15 136398
    -2 -4 -15 143015
    2 4 16 26282.7
    2 4 16 24986
    -2 4 -16 25019.5
    -2 -4 -16 23957.2
    2 -4 16 24668.8
    -2 4 -16 24703.2
    -2 4 -16 26068.7
    2 4 16 25299.1
    -2 -4 -16 26004.6
    -2 -4 -16 26705.3
    2 -4 16 26214.4
    2 4 17 768.008
    -2 4 -17 696.255
    -2 4 -17 637.911
    -2 -4 -17 594.364
    2 -4 17 926.594
    -2 4 -17 642.074
    2 4 17 769.342
    2 -4 17 397.032
    -2 -4 -17 919.913
    2 -4 18 176.897
    -2 -4 -18 993.196
    2 -4 18 402.021
    2 4 18 406.621
    -2 4 -18 676.227
    2 4 18 677.772
    -2 -4 -18 213.93
    -2 4 -18 979.528
    2 4 19 59239.8
    2 -4 19 56919.4
    -2 -4 -19 57876.9
    -2 4 -19 62861
    2 4 19 57287.2
    -2 4 -19 57316.8
    2 -4 19 58703.9
    -2 -4 -19 58828.6
    2 -4 20 17575.4
    2 4 20 18308.1
    2 4 20 17902.9
    2 -4 20 19054.7
    -2 4 -20 18426.5
    -2 4 -20 17689.5
    -2 -4 -20 19551.7
    -2 -4 -20 18584.6
    2 4 21 43988.9
    2 -4 21 44868.4
    -2 -4 -21 45834.3
    -2 -4 -21 46139.4
    -2 4 -21 45801.1
    2 4 21 45602.2
    2 -4 21 45720.2
    -2 4 -21 46191.1
    -2 4 -22 4194.11
    2 4 22 4801.78
    2 4 22 4641.08
    2 -4 22 4415.18
    -2 -4 -22 5216.36
    2 -4 22 4496.03
    2 4 23 6829.88
    2 -4 23 6198.46
    2 4 23 5573.85
    -2 4 -23 6939.3
    -2 -4 -23 6530
    2 -4 23 6185.74
    2 4 24 3574.85
    2 4 24 2658.22
    -2 4 -24 2980.87
    -2 -4 -24 2917.35
    2 -4 24 2947.09
    2 -4 24 2723.77
    2 4 25 24835.9
    2 -4 25 24845.2
    -2 4 -25 27431.2
    2 4 25 24971.5
    2 -4 25 25741.7
    -2 -4 -25 25973.7
    2 4 26 12894.3
    2 -4 26 12899.8
    2 -4 26 12086
    -2 4 -26 13093.2
    2 4 26 11888.3
    -2 -4 -26 12719.8
    2 -4 27 2986.71
    2 4 27 2795.08
    2 4 27 2593.22
    -2 -4 -27 3623.12
    -2 4 -27 2619.61
    2 -4 27 2541.3
    -2 -4 -28 522.997
    2 4 28 724.689
    2 -4 28 1350.03
    -2 4 -28 465.558
    -2 4 -29 3532.56
    2 4 29 2925.95
    2 -4 29 3634.44
    -2 -4 -29 3459.5
    2 4 30 4145.23
    -2 -4 -30 4772.79
    -2 4 -30 5319.85
    2 -4 30 4615.42
    -2 4 -31 2185.58
    2 4 31 2629.32
    2 -4 31 2086.05
    -2 -4 -31 2591.02
    2 4 32 1695.66
    -2 4 -32 2010.5
    -2 -4 -32 2239.66
    2 -4 32 1753.86
    -2 4 -33 641.528
    2 4 33 443.541
    -2 -4 -33 392.503
    2 -4 33 79.5438
    2 -5 -36 33255.2
    2 5 -36 27925.3
    2 5 -35 3713.2
    2 -5 -35 3706.78
    2 5 -34 16866.9
    -2 5 34 15990.4
    -2 -5 34 15912.8
    2 -5 -34 16193.3
    2 -5 -33 56001.8
    -2 5 33 54117.5
    -2 -5 33 57546.6
    2 5 -33 56265.8
    2 5 -32 13823.6
    -2 -5 32 12987.7
    -2 5 32 11575.6
    2 -5 -32 14008.6
    -2 5 31 15305.2
    2 5 -31 15454
    2 -5 -31 15493.6
    -2 -5 31 14858.4
    -2 5 30 49985.3
    2 -5 -30 53831.1
    2 5 -30 51152.8
    -2 -5 30 51198.5
    2 5 -29 22022.3
    2 -5 -29 21318.6
    -2 5 29 19813.3
    -2 -5 29 21307.8
    -2 5 28 947.083
    2 5 -28 1979.16
    -2 -5 28 708.87
    2 -5 -28 1701.89
    -2 5 27 67573.6
    2 -5 -27 68059.4
    -2 -5 27 70146.7
    2 5 -27 69805.4
    2 -5 -26 46846.2
    2 5 -26 46470
    -2 5 26 42095.6
    -2 -5 26 47558.5
    2 5 -25 2974.17
    -2 -5 25 2632.59
    -2 5 25 2307.67
    2 -5 -25 2424.05
    2 5 -24 27100.5
    2 -5 -24 26677.7
    -2 -5 24 28276.6
    -2 5 24 27223
    -2 5 23 39382.6
    2 -5 -23 40573.9
    2 5 -23 37310.1
    -2 -5 23 41734.9
    -2 5 22 16567.8
    -2 -5 22 18870.6
    2 -5 -22 17278.3
    2 5 -22 17929.1
    2 -5 -21 62472.4
    -2 5 21 65783.8
    2 5 -21 63915.8
    2 -5 -20 49049.8
    2 5 -20 49773.9
    -2 5 20 48414.5
    2 -5 -20 51235.1
    -2 -5 20 51058.7
    2 -5 -19 1954.38
    2 -5 -19 2442.63
    2 5 -19 2328.71
    2 5 -19 2480.95
    -2 5 19 2301.59
    -2 -5 19 1872.87
    -2 5 18 732.063
    2 -5 -18 843.83
    2 -5 -18 727.464
    2 5 -18 623.232
    2 5 -18 1309.36
    -2 -5 18 1000.98
    -2 -5 18 843.599
    -2 5 18 551.033
    2 -5 -17 59565.6
    2 5 -17 65941
    2 5 -17 60568.8
    -2 -5 17 59459.1
    -2 5 17 59057
    -2 5 17 60015.4
    2 -5 -17 61299.2
    -2 -5 17 62627.1
    2 -5 -16 45902.3
    2 -5 -16 45806.6
    -2 5 16 45004.5
    2 5 -16 45146.1
    2 5 -16 49950.9
    -2 -5 16 46103.9
    -2 -5 16 47282.7
    -2 5 16 44880.1
    2 5 -15 26202.5
    2 -5 -15 24790.6
    2 -5 -15 25276
    -2 -5 15 25398.7
    -2 5 15 24646.6
    -2 5 15 25097.1
    2 5 -15 27223.6
    -2 -5 15 28032.4
    2 -5 -14 17150.5
    2 5 -14 18663.4
    2 -5 -14 19069.9
    -2 5 14 18854.1
    -2 -5 14 18557.2
    2 5 -14 18194.1
    -2 5 14 18125.1
    -2 -5 14 18763.9
    2 5 -13 12818
    -2 -5 13 13524.2
    -2 -5 13 12535.2
    2 -5 -13 12719.3
    -2 5 13 12953.6
    2 -5 -13 13176
    2 5 -13 13689.8
    -2 5 13 13343.4
    2 -5 -12 6506.6
    -2 5 12 6535.52
    2 5 -12 6644.37
    2 5 -12 6675.74
    -2 -5 12 6456.75
    -2 5 12 5903.78
    2 -5 -12 6632.82
    -2 -5 12 6855.16
    2 -5 -11 32636.5
    -2 5 11 32177.6
    2 -5 -11 32785.2
    -2 -5 11 33890.6
    -2 -5 11 35332.5
    2 5 -11 33528
    -2 5 11 33457.2
    2 5 -11 34808.2
    2 -5 -10 58224.8
    2 5 -10 61216.4
    -2 -5 10 60317.6
    -2 5 10 58605
    2 5 -10 59216.3
    -2 -5 10 57877.2
    2 -5 -10 59572.7
    -2 5 10 57429.6
    -2 -5 9 12988.5
    2 5 -9 13466.5
    -2 -5 9 13752.6
    -2 -5 9 11850.7
    2 5 -9 14273.9
    -2 5 9 13266
    2 -5 -9 14445.4
    -2 5 9 13773
    2 -5 -9 13635.8
    -2 5 9 12154
    -2 5 8 253.745
    2 5 -8 698.101
    -2 -5 8 217.885
    -2 5 8 368.228
    -2 5 8 378.459
    2 -5 -8 531.411
    -2 5 8 580.166
    2 5 -8 380.905
    -2 -5 8 775.669
    -2 -5 8 221.292
    -2 5 8 253.083
    2 -5 -8 621.99
    -2 -5 8 362.839
    -2 5 7 5601.94
    -2 5 7 5289.89
    2 5 -7 6520
    -2 -5 7 6353.87
    2 -5 -7 6214.81
    -2 5 7 6159.66
    -2 -5 7 5322.28
    2 5 -7 6481.83
    -2 5 7 6028.16
    -2 -5 7 6285.49
    -2 -5 7 5699.05
    -2 5 7 5519.23
    2 -5 -7 6010.03
    -2 -5 7 5948.48
    -2 5 6 34185.2
    2 -5 -6 33830.6
    2 5 -6 36531.6
    -2 5 6 34651
    -2 -5 6 34728.1
    -2 -5 6 33484.2
    2 5 -6 35085.7
    -2 -5 6 35801.8
    -2 -5 6 34393.2
    -2 5 6 35854.3
    2 -5 -6 35915.8
    -2 5 6 35348.7
    -2 5 6 36671
    -2 -5 6 34613.4
    2 -5 -5 27401.3
    -2 -5 5 27966
    -2 -5 5 26532.9
    -2 5 5 27359.5
    2 5 -5 28565.1
    -2 -5 5 25497.8
    2 5 -5 28700.1
    -2 5 5 28028.9
    2 -5 -5 27431.9
    -2 -5 5 27573
    -2 5 5 26437.3
    -2 5 5 28135.5
    -2 -5 4 8326.95
    2 -5 -4 7974.74
    -2 5 4 8503.83
    -2 5 4 8094.71
    2 5 -4 8462.3
    -2 -5 4 8868.12
    -2 -5 4 8371.66
    2 -5 -4 8466.6
    -2 5 4 8665.28
    -2 5 4 7687.15
    -2 -5 4 7861.56
    2 -5 -4 7491.51
    2 5 -4 8560.49
    -2 5 3 18140.9
    -2 -5 3 18551.1
    2 5 -3 17417.6
    2 5 -3 19156.4
    -2 -5 3 18833.2
    -2 -5 3 19113.2
    2 -5 -3 16943
    2 -5 -3 16884.3
    2 5 -3 17640
    -2 5 3 19208.5
    -2 5 3 16640.2
    2 -5 -3 17471
    -2 5 3 18340.1
    -2 -5 3 17876
    2 -5 -2 45353.6
    2 -5 -2 47779.6
    -2 5 2 48171.4
    -2 -5 2 48351.1
    2 -5 -2 48213.6
    -2 -5 2 45169.7
    2 5 -2 51389.4
    -2 5 2 49564.1
    -2 5 2 48629.7
    2 5 -2 48853.7
    2 5 -2 48362.4
    -2 -5 2 49499
    -2 -5 2 49576.5
    -2 5 2 46283.7
    -2 -5 1 10205.9
    2 -5 -1 10273.6
    -2 5 1 9825.49
    -2 -5 1 11356.2
    -2 5 1 9848.69
    2 5 -1 10881.4
    2 5 -1 10024.4
    -2 5 1 9614.64
    -2 -5 1 9842.36
    2 5 -1 9965.58
    -2 5 1 11431.3
    2 -5 -1 9126.7
    2 -5 -1 9962.3
    -2 -5 1 10064.5
    -2 5 0 3035.06
    2 -5 0 2755.93
    -2 5 0 2835.72
    -2 5 0 2428.61
    -2 -5 0 2605.8
    2 -5 0 2310.09
    -2 -5 0 3174.52
    2 5 0 2439.97
    2 -5 0 2635.24
    2 5 0 3203.84
    -2 5 0 2633.11
    -2 -5 0 2611.98
    2 -5 0 2223.54
    2 5 0 2721.71
    -2 -5 0 3069.71
    2 -5 1 22552.6
    2 -5 1 19849.3
    2 5 1 21926.5
    2 5 1 23215.3
    2 -5 1 22116.4
    -2 5 -1 21632.2
    -2 5 -1 20571.6
    2 -5 1 21354.7
    -2 -5 -1 21943.9
    -2 -5 -1 22407.1
    -2 -5 -1 22614.4
    2 5 1 21944.7
    -2 5 -1 20500.8
    -2 5 -1 22935.5
    -2 -5 -1 22646.9
    2 5 2 30686
    2 5 2 29727.6
    2 5 2 29491.8
    2 -5 2 28388.2
    -2 5 -2 30392.2
    -2 -5 -2 29201.3
    -2 -5 -2 29374.8
    2 -5 2 32147.1
    -2 5 -2 28967.6
    2 -5 2 30390.6
    2 5 2 29370.2
    2 -5 2 28964.8
    -2 -5 -2 30599.4
    -2 5 -2 28834.1
    -2 5 -2 30337.4
    -2 -5 -2 31050.8
    -2 -5 -3 14227.1
    2 5 3 13887.1
    2 -5 3 14159.2
    -2 -5 -3 15185.4
    -2 5 -3 14218.9
    -2 5 -3 13652.5
    2 -5 3 13886.6
    2 5 3 13849.4
    2 5 3 14815.9
    -2 5 -3 14480.6
    2 -5 3 13517.1
    -2 -5 -3 14068.1
    2 5 3 14342.3
    2 -5 3 14644.5
    -2 -5 -3 14116.5
    -2 5 -3 13828.4
    2 -5 4 25189.2
    -2 5 -4 24224.5
    2 5 4 25705.2
    -2 5 -4 25724.3
    -2 -5 -4 24059.6
    2 5 4 25639.1
    -2 -5 -4 25438.2
    -2 5 -4 25070.9
    -2 5 -4 24013.4
    2 5 4 24874.8
    2 -5 4 25230.8
    -2 -5 -4 25654.9
    2 5 4 25275.9
    2 -5 4 25552.4
    -2 -5 -4 26002.5
    2 -5 4 24689.5
    -2 5 -5 945.356
    2 -5 5 890.463
    -2 -5 -5 1108
    -2 5 -5 1024.18
    2 5 5 1135.11
    2 -5 5 595.786
    2 5 5 972.529
    2 -5 5 765.631
    2 -5 5 1496.39
    -2 -5 -5 870.437
    -2 5 -5 929.404
    -2 -5 -5 1150.41
    -2 5 -5 894.332
    2 5 5 1238.9
    -2 -5 -5 977.558
    2 5 5 1236.07
    -2 -5 -6 13908.4
    2 5 6 13601.5
    2 -5 6 12953.5
    2 5 6 13496.4
    2 -5 6 13670.8
    2 -5 6 13923.8
    -2 -5 -6 13075.8
    -2 5 -6 14215.9
    -2 -5 -6 14874.2
    2 5 6 12940.8
    -2 -5 -6 13567.2
    2 5 6 14104.9
    -2 5 -6 15624.7
    2 -5 6 13266.2
    -2 5 -6 13585.4
    -2 5 -6 13963.6
    -2 -5 -7 25187.8
    2 5 7 25146
    2 -5 7 25598.8
    2 -5 7 24286.8
    -2 -5 -7 25562.5
    2 -5 7 24858.8
    -2 5 -7 25500.5
    -2 -5 -7 25162.7
    2 5 7 23132.3
    2 5 7 23107.1
    -2 5 -7 27623.3
    -2 5 -7 26393.6
    2 -5 7 25614.8
    2 5 7 25079.9
    -2 -5 -7 25756.3
    -2 5 -7 25260.4
    -2 -5 -8 40349
    2 5 8 40507.4
    2 5 8 39215.7
    2 -5 8 40598.7
    2 -5 8 39751.3
    2 5 8 37022.2
    -2 5 -8 41605.2
    2 -5 8 39836.6
    -2 -5 -8 41975.1
    -2 5 -8 40680.9
    2 5 8 39316.9
    -2 5 -8 41309.5
    -2 -5 -8 40794.8
    2 -5 8 37766.7
    -2 5 -8 43832.7
    -2 -5 -8 39766.3
    -2 -5 -9 38190.4
    -2 5 -9 39227.2
    2 5 9 35610.3
    2 5 9 37674.9
    2 5 9 38057.3
    2 -5 9 38911.5
    2 5 9 35826.5
    -2 5 -9 38013.7
    -2 -5 -9 37066.4
    2 -5 9 37504
    -2 5 -9 38571.6
    -2 -5 -9 36970.5
    2 -5 9 36653.7
    -2 -5 -9 39204.5
    2 -5 9 39473.8
    -2 5 -9 39642.8
    2 5 10 1255.96
    2 -5 10 727.939
    2 5 10 664.09
    -2 5 -10 1392.84
    -2 -5 -10 983.009
    -2 5 -10 724.898
    -2 5 -10 686.517
    2 5 10 544.306
    2 -5 10 649.466
    2 5 10 497.24
    -2 -5 -10 456.754
    -2 -5 -10 873.008
    2 -5 10 1204.92
    -2 5 -10 687.331
    -2 -5 -10 456.53
    2 -5 10 780.113
    -2 5 -11 913.121
    -2 -5 -11 943.018
    2 -5 11 766.432
    2 5 11 1313.63
    -2 -5 -11 876.956
    2 -5 11 674.944
    -2 -5 -11 1137.75
    -2 5 -11 1138.8
    -2 -5 -11 1089.25
    2 5 11 980.244
    -2 5 -11 567.137
    2 5 11 1016.64
    2 -5 11 768.285
    2 5 11 857.078
    2 -5 11 969.628
    2 5 12 40444.5
    2 5 12 39734.2
    2 5 12 40147.2
    -2 5 -12 40891.2
    -2 5 -12 42273.5
    2 -5 12 39902.6
    -2 5 -12 39650.7
    2 5 12 40204.3
    2 -5 12 39603.6
    -2 -5 -12 38518.3
    2 -5 12 38584.6
    -2 -5 -12 38510.1
    -2 -5 -12 41516
    2 -5 12 37862.6
    -2 5 -13 60515.5
    2 -5 13 58790.1
    2 5 13 58430.7
    2 5 13 57707.2
    -2 -5 -13 57898.9
    -2 -5 -13 57318.3
    2 -5 13 61620.8
    -2 5 -13 57210.3
    -2 5 -13 57649.4
    2 -5 13 57812.2
    2 5 13 58384.5
    2 5 13 57685.8
    -2 -5 -13 59454.4
    2 -5 13 56756.7
    -2 5 -14 27961.7
    2 -5 14 28155.6
    2 5 14 30914.6
    2 -5 14 29183.6
    2 5 14 28759.1
    -2 5 -14 30563.1
    -2 -5 -14 28606.9
    2 5 14 29064.9
    2 5 14 29118.2
    2 -5 14 28910.5
    -2 -5 -14 30973
    -2 5 -14 30143.4
    2 -5 14 29213
    -2 -5 -14 28766.7
    2 5 15 32821.4
    2 5 15 35683
    -2 5 -15 32490.8
    2 -5 15 32008.8
    2 5 15 31920
    -2 -5 -15 35504.7
    2 5 15 30830
    -2 5 -15 33635
    -2 5 -15 32211.4
    -2 -5 -15 33230.8
    2 -5 15 32081.3
    -2 -5 -15 32550.3
    2 -5 15 32530.6
    2 -5 15 32041.6
    2 5 16 21675.8
    -2 5 -16 22130.6
    2 -5 16 21286.6
    2 5 16 21744.3
    -2 5 -16 20930.2
    -2 5 -16 21676.2
    -2 -5 -16 21363.6
    -2 -5 -16 22214.6
    2 -5 16 21180.5
    2 5 16 20836.5
    -2 -5 -16 21233.8
    2 -5 16 21209
    -2 5 -17 12056.4
    2 5 17 13310.1
    -2 -5 -17 13122.6
    -2 5 -17 11917.6
    -2 5 -17 12921.6
    -2 -5 -17 12191.8
    -2 -5 -17 11978.6
    2 5 17 11792.4
    2 -5 17 11375
    2 -5 17 14200.1
    2 5 18 57755.8
    -2 5 -18 59729.5
    -2 -5 -18 59941.5
    2 5 18 56695.6
    2 -5 18 57853.5
    2 -5 18 56469.6
    -2 5 -18 58060.1
    2 5 19 63872.5
    -2 5 -19 63520.2
    -2 5 -19 64196.3
    2 5 19 62310.9
    -2 -5 -19 65552.6
    2 -5 19 61053.2
    2 -5 19 62792.1
    2 5 20 438.794
    2 -5 20 260.912
    -2 5 -20 462.509
    -2 -5 -20 292.174
    2 -5 20 390.876
    -2 5 -20 110.138
    2 5 20 174.47
    2 5 21 14515.7
    2 -5 21 14749.2
    -2 5 -21 16427.3
    2 -5 21 15364.7
    2 5 21 14513.9
    -2 -5 -21 17518
    -2 5 -22 59418.7
    2 5 22 59657
    2 5 22 58756.4
    -2 -5 -22 60059.9
    2 -5 22 58533.5
    2 -5 22 57752.7
    2 5 23 25520.6
    -2 5 -23 27633.1
    2 -5 23 24952.5
    2 5 23 26451.5
    2 -5 23 26454.8
    -2 -5 -23 27738.3
    2 5 24 21152.5
    2 -5 24 21103.6
    2 5 24 20174.6
    -2 -5 -24 21868.5
    2 -5 24 21285.6
    -2 5 -24 21344
    2 5 25 61787.2
    2 -5 25 59389
    2 5 25 59860.1
    2 -5 25 61678.9
    -2 -5 -25 65742.6
    -2 5 -25 64963.3
    -2 5 -26 17636.2
    2 5 26 16111.8
    2 -5 26 16835.6
    2 5 26 17114.4
    -2 -5 -26 17674.6
    -2 -5 -27 1714.08
    -2 5 -27 1914.44
    2 5 27 1671.84
    2 5 27 1706.51
    2 -5 27 1509.55
    2 5 28 45894.8
    2 5 28 45400.9
    -2 -5 -28 50410.9
    -2 5 -28 52959.5
    2 -5 28 47006.9
    2 5 29 38480.2
    -2 5 -29 43361
    2 -5 29 40454.6
    -2 -5 -29 43022.9
    2 5 30 704.184
    -2 5 -30 1209.66
    2 -5 30 485.507
    -2 -5 -30 992.367
    -2 5 -31 34401.1
    2 5 31 30729.6
    -2 -5 -31 34407.5
    2 -5 31 30971.8
    2 5 32 26258.6
    -2 5 -32 29880.1
    -2 -5 -32 30006.3
    2 -5 32 27584.3
    2 6 -35 5337.58
    2 6 -34 3079.72
    2 -6 -34 3186.45
    2 6 -33 355.088
    -2 6 33 64.763
    2 -6 -33 151.137
    -2 -6 33 278.587
    2 6 -32 -173.82
    2 -6 -32 83.4421
    -2 6 32 -404.328
    -2 -6 32 129.908
    -2 6 31 2247.86
    2 -6 -31 2470.51
    2 6 -31 2491.74
    -2 -6 31 2316.55
    2 6 -30 6943.41
    -2 6 30 7670.55
    2 -6 -30 7718.7
    -2 -6 30 7142.52
    -2 6 29 11423.2
    2 6 -29 12298.6
    2 -6 -29 12518.4
    -2 -6 29 11219.1
    2 -6 -28 6513.23
    -2 6 28 7701
    2 6 -28 5762.41
    -2 -6 28 6492.28
    2 6 -27 172.688
    -2 6 27 78.7892
    2 -6 -27 159.254
    -2 -6 27 20.9401
    2 6 -26 9923.71
    2 -6 -26 11726.5
    -2 6 26 11749.1
    -2 -6 26 10844.8
    -2 6 25 12773.3
    2 -6 -25 12710.2
    2 6 -25 12423.9
    -2 -6 25 12427.6
    -2 -6 24 37864.7
    2 6 -24 33574.1
    2 -6 -24 34231.2
    -2 6 24 34833
    2 6 -23 19212.3
    -2 6 23 19809.9
    -2 -6 23 19881
    2 -6 -23 20403.2
    -2 6 22 284.435
    2 -6 -22 61.6874
    2 6 -22 83.2524
    -2 -6 22 -196.383
    2 -6 -21 375.916
    -2 -6 21 365.291
    2 6 -21 421.164
    -2 6 21 564.457
    2 -6 -20 73295.5
    2 6 -20 72530.5
    -2 6 20 74536.4
    2 -6 -20 72577.5
    2 6 -19 27086.3
    2 -6 -19 24186.6
    2 6 -19 24430.3
    -2 6 19 23131
    2 -6 -19 25284.2
    -2 -6 19 26473.1
    -2 6 19 23721.1
    2 6 -18 35456
    2 -6 -18 32348.8
    2 -6 -18 33232.8
    2 6 -18 32457.2
    -2 6 18 32946
    -2 -6 18 31951
    -2 6 18 32462.4
    -2 -6 18 34703
    -2 6 17 19981.8
    2 6 -17 22339.3
    2 -6 -17 19995.4
    -2 -6 17 20845.6
    2 6 -17 20448.2
    -2 6 17 20384.9
    -2 -6 17 22380.3
    2 -6 -17 20715.6
    2 6 -16 41878.6
    2 -6 -16 39200
    2 6 -16 38357.5
    -2 6 16 39009.4
    2 -6 -16 39519.3
    -2 -6 16 39039.7
    -2 6 16 38419.2
    -2 -6 16 41243.4
    2 -6 -15 4386.92
    2 6 -15 4413.36
    -2 6 15 4515.6
    2 -6 -15 4309.07
    2 6 -15 3867.81
    -2 6 15 4450.48
    -2 -6 15 4260.25
    -2 -6 15 4806.45
    2 6 -14 138999
    2 -6 -14 136918
    -2 6 14 137696
    -2 -6 14 134522
    2 -6 -14 141206
    -2 6 14 135201
    2 6 -14 140911
    -2 -6 14 141770
    2 -6 -13 26445
    -2 -6 13 26199
    2 6 -13 26810.3
    2 -6 -13 27283.5
    2 6 -13 28460.8
    -2 6 13 26402.4
    -2 -6 13 25233.5
    -2 6 13 25483.6
    -2 -6 12 2565.42
    2 6 -12 2839.39
    -2 6 12 3152.07
    2 -6 -12 2995.57
    2 -6 -12 2830.09
    -2 -6 12 2569.53
    2 6 -12 3273.04
    -2 6 12 2515.64
    -2 -6 11 19552.1
    2 6 -11 20253.7
    2 -6 -11 20720.4
    2 6 -11 20112.4
    2 -6 -11 19714.4
    -2 6 11 20903.3
    -2 6 11 19985.6
    -2 -6 10 156301
    -2 -6 10 152391
    -2 6 10 157391
    -2 6 10 157910
    -2 6 10 157157
    2 6 -10 153839
    2 -6 -10 154654
    2 6 -10 157595
    2 -6 -10 164794
    -2 6 9 12696.7
    2 6 -9 12604.2
    2 -6 -9 12832.6
    2 -6 -9 12468.5
    -2 6 9 11388.3
    -2 -6 9 10913.6
    -2 6 9 12804.3
    2 6 -9 11925.7
    -2 -6 9 12799.5
    -2 -6 9 11318.4
    -2 6 8 144087
    2 -6 -8 138508
    -2 -6 8 148039
    -2 6 8 147603
    2 6 -8 148607
    -2 -6 8 137562
    -2 6 8 143719
    -2 -6 8 142618
    -2 -6 8 144924
    2 6 -8 150962
    2 -6 -7 42883.2
    -2 6 7 39996
    2 6 -7 47416.5
    -2 6 7 47743.3
    -2 -6 7 46053
    -2 -6 7 43861
    -2 6 7 46299.4
    2 6 -7 44393.9
    -2 6 7 46235.3
    2 -6 -7 47920.9
    -2 -6 7 44634.9
    -2 -6 7 43528.3
    -2 -6 6 30531.6
    -2 6 6 31026.3
    -2 -6 6 32657.5
    2 -6 -6 31074.4
    -2 6 6 32758.4
    -2 6 6 33314.2
    2 -6 -6 31862
    -2 -6 6 30598.5
    2 6 -6 32609.2
    -2 6 6 30048.8
    -2 6 6 32355.5
    2 6 -6 32331.5
    -2 -6 6 30983.1
    -2 -6 6 31003.5
    2 -6 -5 7852.52
    -2 -6 5 8582.66
    -2 6 5 7377.59
    -2 6 5 7850.75
    -2 -6 5 6869.26
    2 6 -5 8751.43
    -2 -6 5 7105.05
    2 6 -5 7707.67
    2 -6 -5 7545.5
    -2 -6 5 7306.62
    2 6 -5 7921.21
    -2 6 5 8558.35
    -2 -6 5 8064.55
    -2 6 5 7994.28
    -2 6 4 334615
    2 -6 -4 321340
    2 -6 -4 318754
    -2 6 4 310592
    -2 6 4 328874
    2 -6 -4 338575
    -2 -6 4 319393
    2 6 -4 328565
    -2 -6 4 308627
    -2 -6 4 312798
    -2 6 4 318071
    -2 -6 4 328695
    2 6 -4 329508
    2 6 -4 332558
    2 -6 -3 25696.8
    -2 -6 3 25509.4
    -2 6 3 24815.3
    2 -6 -3 24562.9
    2 6 -3 26587.4
    -2 -6 3 26534.2
    2 -6 -3 24651.2
    -2 6 3 23537.6
    2 6 -3 25294.1
    2 6 -3 27535.7
    -2 6 3 23267.6
    -2 -6 3 24237.4
    -2 6 3 27266.8
    -2 -6 3 24786.9
    2 6 -2 31574.4
    -2 6 2 30646.4
    2 -6 -2 31005.2
    2 -6 -2 29716
    -2 6 2 30315.1
    2 6 -2 30907.2
    -2 -6 2 31338.8
    -2 6 2 32608.7
    -2 6 2 31866.3
    2 -6 -2 29900.1
    -2 -6 2 30823.2
    2 6 -2 30374.8
    -2 -6 2 29924.7
    -2 -6 2 30649.4
    -2 6 1 43242.7
    2 -6 -1 41597
    -2 -6 1 39957.5
    -2 6 1 39395
    2 6 -1 41492.7
    -2 6 1 40269
    -2 -6 1 41323
    2 -6 -1 36835.4
    2 6 -1 39711.5
    2 -6 -1 40248.2
    -2 -6 1 39672.2
    -2 6 1 38917.4
    2 6 -1 40880.9
    -2 -6 1 40800.4
    2 -6 0 171430
    2 6 0 169501
    -2 -6 0 161642
    -2 6 0 177920
    -2 -6 0 172109
    -2 6 0 170884
    -2 6 0 164311
    2 -6 0 166812
    -2 -6 0 169375
    -2 6 0 166381
    2 6 0 173566
    2 -6 0 166413
    2 6 0 164296
    -2 -6 0 174460
    2 -6 0 169141
    2 6 1 5146.38
    2 -6 1 4021.4
    -2 6 -1 4364.18
    -2 -6 -1 4403.35
    2 -6 1 3184.39
    -2 -6 -1 3535.21
    2 6 1 2248.25
    -2 6 -1 4100.62
    2 -6 1 3562.98
    -2 -6 -1 3214.95
    -2 6 -1 4173.49
    2 -6 1 3937.96
    2 6 1 3483.19
    -2 6 -1 3765.51
    -2 -6 -1 3672.76
    -2 -6 -2 226594
    2 6 2 215979
    2 -6 2 223563
    -2 -6 -2 223028
    2 -6 2 227315
    -2 6 -2 212881
    2 6 2 226605
    2 6 2 223501
    -2 6 -2 232014
    -2 -6 -2 231355
    -2 6 -2 221430
    2 -6 2 222100
    2 -6 2 230932
    -2 -6 -2 232840
    -2 6 -2 219498
    -2 6 -3 22914.9
    2 -6 3 23957.5
    -2 -6 -3 24331.3
    2 -6 3 23844.5
    -2 6 -3 24695.6
    2 -6 3 22707.3
    2 6 3 23172.4
    -2 -6 -3 25550
    -2 -6 -3 26439.2
    -2 6 -3 23006.7
    2 6 3 24394.5
    2 6 3 23046.6
    2 -6 3 22954.3
    -2 -6 -3 24521.2
    -2 6 -3 23830.2
    -2 -6 -4 6799.97
    2 -6 4 5965.64
    2 6 4 6389.41
    -2 6 -4 6349.95
    2 -6 4 5974.68
    2 -6 4 5654
    2 6 4 5899.85
    -2 6 -4 5747.35
    -2 6 -4 6545.53
    -2 -6 -4 6724.94
    2 6 4 6181.37
    -2 6 -4 5679.9
    2 -6 4 6452.27
    -2 -6 -4 6652.6
    -2 -6 -4 6744.73
    2 6 5 39551.1
    2 -6 5 39362.3
    2 6 5 39746.8
    2 -6 5 36771.5
    -2 6 -5 39942.6
    2 6 5 40604.6
    -2 6 -5 39277.2
    -2 -6 -5 40311.4
    -2 6 -5 38945.5
    -2 -6 -5 40417.2
    2 -6 5 38246.7
    -2 -6 -5 38426
    -2 -6 -5 39039.7
    2 6 5 38647.2
    2 -6 5 40105.6
    -2 6 -5 38539.8
    2 -6 6 211302
    2 -6 6 216643
    -2 -6 -6 222216
    -2 -6 -6 215398
    2 6 6 209236
    -2 6 -6 214546
    2 -6 6 215388
    2 6 6 208546
    2 6 6 214189
    -2 6 -6 214790
    2 6 6 211047
    -2 -6 -6 219882
    -2 -6 -6 218512
    -2 6 -6 216297
    2 -6 6 222281
    -2 6 -6 215652
    -2 -6 -7 348.142
    2 6 7 254.088
    2 -6 7 304.123
    2 -6 7 360.709
    -2 -6 -7 924.598
    2 -6 7 480.874
    -2 6 -7 327.001
    2 6 7 1039.39
    -2 6 -7 380.289
    -2 -6 -7 380.187
    -2 -6 -7 295.671
    2 6 7 408.649
    2 -6 7 502.96
    -2 6 -7 148.894
    2 6 7 68.0788
    -2 6 -7 255.767
    -2 -6 -8 66621.6
    2 6 8 64596.1
    2 6 8 66976.9
    2 -6 8 68702.7
    2 -6 8 70900.4
    -2 -6 -8 68563.8
    2 -6 8 67179.3
    -2 6 -8 68855.5
    2 -6 8 66962.3
    -2 6 -8 65271.7
    -2 6 -8 68497.8
    2 6 8 69039.5
    -2 -6 -8 62564.8
    2 6 8 65895.7
    -2 6 -8 68118.8
    -2 -6 -8 69087.8
    -2 -6 -9 20001.1
    2 6 9 19816.3
    2 -6 9 21306.2
    2 6 9 21156.2
    -2 6 -9 20140.4
    2 6 9 19514.1
    -2 6 -9 19730.3
    2 -6 9 20733.3
    -2 -6 -9 19499.8
    -2 -6 -9 22328.6
    -2 6 -9 22072.2
    2 6 9 20111.1
    2 -6 9 20584.3
    -2 -6 -9 21006.6
    2 -6 9 22065.6
    -2 6 -9 20465
    2 6 10 62310.5
    2 6 10 60137.7
    2 -6 10 62902.6
    2 6 10 58693.6
    -2 6 -10 61728.5
    -2 6 -10 62509.8
    -2 -6 -10 64323.5
    -2 6 -10 62387.8
    2 -6 10 66399.3
    2 -6 10 63449.3
    2 6 10 59176.5
    -2 -6 -10 62180.2
    -2 6 -10 68929.4
    -2 -6 -10 58590.8
    2 -6 10 60326.4
    -2 -6 -10 60080.2
    2 -6 11 24404.8
    -2 -6 -11 25798.6
    2 -6 11 24535.4
    -2 6 -11 23750
    2 6 11 25054.1
    -2 6 -11 28329
    2 6 11 25083
    -2 6 -11 24547.1
    2 6 11 24079.7
    2 6 11 24125.1
    -2 -6 -11 24678.1
    2 -6 11 24118.1
    -2 -6 -11 26420.2
    2 -6 11 29467.5
    -2 6 -11 26449.6
    -2 -6 -11 26701.3
    -2 6 -12 154905
    2 6 12 157202
    2 6 12 152746
    2 -6 12 155680
    2 -6 12 150882
    -2 6 -12 170950
    2 6 12 152028
    -2 -6 -12 156325
    -2 -6 -12 169260
    -2 6 -12 156626
    -2 -6 -12 156220
    -2 6 -12 154619
    2 6 12 151756
    -2 -6 -12 153413
    2 -6 12 171143
    2 -6 12 157246
    2 6 13 530.674
    2 -6 13 507.486
    -2 -6 -13 158.38
    2 6 13 565.803
    2 -6 13 323.797
    2 6 13 440.247
    -2 6 -13 178.969
    -2 6 -13 578.571
    -2 -6 -13 335.728
    2 6 13 657.379
    -2 6 -13 315.766
    -2 -6 -13 790.175
    -2 6 -13 139.858
    -2 -6 -13 382.69
    2 -6 13 225.439
    2 -6 14 1004.21
    2 6 14 1514.19
    -2 6 -14 1176.19
    2 -6 14 954.085
    -2 6 -14 1051.84
    2 6 14 1113.02
    2 6 14 1373.29
    2 -6 14 962.115
    -2 6 -14 1094.02
    -2 -6 -14 1282.51
    2 6 14 1057.55
    -2 -6 -14 1526.16
    2 -6 14 1597.84
    -2 -6 -14 1548.75
    2 6 15 30837.7
    2 -6 15 29589.4
    2 6 15 32351.1
    2 -6 15 30004.5
    -2 6 -15 31808.5
    2 -6 15 30667
    -2 -6 -15 33410.2
    2 6 15 33085.3
    -2 6 -15 32443
    -2 6 -15 30587.8
    -2 -6 -15 33580.6
    2 6 15 31835.6
    2 -6 15 32842.7
    2 6 16 92480
    2 -6 16 89848.6
    2 6 16 92741.2
    -2 6 -16 91054.5
    -2 -6 -16 95933.6
    -2 6 -16 91351.6
    2 -6 16 88981.7
    -2 -6 -16 92693.6
    2 6 16 96916.6
    2 -6 16 88030.7
    -2 6 -16 89482.6
    2 -6 16 93183.7
    2 6 16 88823.3
    2 6 17 9721.38
    -2 6 -17 8888.54
    2 6 17 9768.51
    -2 6 -17 9416.97
    2 -6 17 8581.27
    -2 -6 -17 10230.6
    2 -6 17 8912.47
    -2 -6 -17 9475.38
    -2 6 -17 8410.58
    -2 6 -18 37704.1
    -2 6 -18 35955.4
    2 6 18 35933.3
    -2 -6 -18 36225.7
    -2 -6 -18 36692.5
    2 -6 18 36015.9
    2 -6 18 35145
    2 6 18 37164.8
    -2 6 -19 4970.84
    2 6 19 4152.89
    2 6 19 5404.93
    -2 -6 -19 3847.8
    2 -6 19 4715.05
    2 -6 19 3836.78
    2 6 20 10879
    2 -6 20 10330.6
    2 6 20 11122.7
    -2 6 -20 10797
    -2 -6 -20 11805.1
    2 -6 20 11227.4
    2 6 21 19672.9
    -2 -6 -21 21251.9
    2 6 21 19067.5
    2 -6 21 20280.6
    -2 6 -21 21477.8
    2 -6 21 19129.8
    2 6 22 33619.7
    2 -6 22 32068.8
    -2 6 -22 36510.1
    2 6 22 33929.9
    -2 -6 -22 35561.7
    2 -6 22 32845
    2 6 23 3376.08
    -2 6 -23 3453.39
    2 6 23 3625.76
    -2 -6 -23 3725.32
    2 -6 23 3096.65
    2 -6 23 3056.1
    2 6 24 1430.06
    2 6 24 1496.38
    2 -6 24 1508.25
    -2 -6 -24 1362.94
    -2 6 -24 1426.45
    2 6 25 5551.54
    -2 6 -25 7110.91
    -2 -6 -25 6436.2
    2 -6 25 5958.54
    2 6 25 5651.02
    2 6 26 12188
    2 6 26 11342.5
    -2 -6 -26 11511.3
    2 -6 26 11040
    -2 6 -26 13191.6
    2 6 27 9564.9
    -2 6 -27 11436.9
    2 -6 27 9333.33
    2 6 27 10363.7
    -2 -6 -27 10650.9
    2 6 28 4030.07
    2 6 28 3864.18
    -2 6 -28 4129.5
    -2 -6 -28 4441.3
    2 -6 28 4697.36
    2 6 29 1158.49
    -2 -6 -29 2101.64
    2 -6 29 1108.43
    -2 6 -29 1578.26
    2 -6 30 1152.72
    2 6 30 780.189
    -2 6 -30 1851.43
    -2 -6 -30 1172.16
    2 6 31 1706.33
    -2 6 -31 1988.67
    -2 -6 -31 2169.43
    2 -6 31 1655.2
    2 7 -34 20390.3
    2 7 -33 542.633
    2 -7 -33 1308.58
    -2 7 32 7555.27
    2 7 -32 6815.92
    2 -7 -32 7851.09
    -2 -7 32 7233.05
    2 7 -31 482.607
    -2 7 31 614.398
    2 -7 -31 1016.24
    -2 -7 31 -16.8617
    2 -7 -30 78047.4
    -2 7 30 73415.4
    2 7 -30 73374.7
    -2 -7 30 75625.1
    2 -7 -29 4699.77
    -2 7 29 3935.14
    -2 -7 29 3205.28
    2 7 -29 3063.9
    2 7 -28 8652.41
    -2 7 28 8620.55
    2 -7 -28 8838.5
    -2 -7 28 8661.99
    -2 7 27 34.2375
    2 7 -27 192.293
    2 -7 -27 709.446
    -2 -7 27 63.7625
    -2 7 26 61277.2
    2 7 -26 58267.6
    2 -7 -26 62588.4
    -2 -7 26 62977
    -2 7 25 6517.98
    2 7 -25 6614.2
    2 -7 -25 7461.93
    -2 -7 25 6725.09
    -2 7 24 72354.1
    2 -7 -24 72439.3
    2 7 -24 68502.6
    -2 -7 24 74074.6
    2 7 -23 6607.83
    -2 7 23 6864.26
    -2 -7 23 6579.81
    2 -7 -23 6799.46
    2 7 -22 5765.58
    -2 7 22 6023.99
    2 -7 -22 6609.34
    -2 -7 22 7095.03
    2 7 -21 3369.43
    -2 7 21 3640.6
    2 -7 -21 3973.8
    -2 -7 21 4071.06
    2 -7 -20 100627
    2 7 -20 93402.5
    -2 -7 20 101750
    2 -7 -20 99195.9
    -2 7 20 96390.3
    2 -7 -19 22601.5
    -2 7 19 20537.8
    -2 -7 19 23013
    2 7 -19 21127.7
    -2 7 19 21851.1
    2 7 -19 21416
    2 -7 -19 23085.7
    2 -7 -18 25435.9
    2 7 -18 24511.3
    -2 -7 18 22450.9
    -2 -7 18 25859.6
    -2 7 18 24115.4
    2 -7 -18 25290.1
    -2 7 18 25022.7
    2 7 -18 25253.2
    2 7 -17 3857.23
    2 -7 -17 3826.42
    -2 7 17 3378.85
    -2 7 17 3923.21
    2 7 -17 3631.51
    -2 -7 17 3721.71
    2 -7 -17 3798.65
    -2 -7 17 2868.79
    2 7 -16 43258.3
    -2 -7 16 37922.2
    2 7 -16 38156
    2 -7 -16 39000.7
    -2 7 16 40445.9
    -2 7 16 38717.2
    -2 -7 16 38932.2
    2 -7 -16 39162.8
    2 -7 -15 29065
    -2 -7 15 28122.5
    2 7 -15 26487.8
    2 7 -15 31281.4
    -2 7 15 28493.9
    -2 -7 15 26064.5
    -2 7 15 27920.8
    2 -7 -15 27620.2
    2 7 -14 57637.6
    -2 7 14 54682.9
    -2 -7 14 50928.4
    2 7 -14 54540.8
    -2 7 14 52097.3
    2 -7 -14 53885.3
    2 -7 -14 51949.6
    -2 -7 14 53528.6
    -2 7 13 10808.9
    2 7 -13 11427
    2 -7 -13 11577.7
    -2 -7 13 10612.6
    2 7 -13 11261
    -2 -7 13 10129.1
    -2 7 13 10695
    2 -7 -13 12783.4
    -2 -7 12 1524.85
    2 -7 -12 1491.69
    -2 7 12 1173.05
    2 -7 -12 1650.64
    2 7 -12 1605.13
    2 7 -12 1403.54
    -2 -7 12 1487.3
    -2 7 12 1151.57
    2 -7 -11 383.246
    -2 -7 11 418.5
    2 7 -11 579.682
    -2 -7 11 308.714
    2 7 -11 439.842
    -2 7 11 551.615
    -2 7 11 481.077
    2 -7 -11 613.07
    -2 7 11 660.24
    -2 -7 10 24422
    -2 7 10 23850.9
    2 -7 -10 24432.5
    2 7 -10 25674.4
    2 7 -10 25284.1
    2 -7 -10 25199.7
    -2 7 10 25944.5
    -2 -7 10 25454.9
    -2 7 10 22684.9
    2 7 -9 56932
    2 -7 -9 55132.7
    -2 7 9 58044.1
    -2 -7 9 54627.3
    2 -7 -9 57889.8
    -2 7 9 57857
    2 7 -9 55053.1
    -2 7 9 56438
    -2 -7 9 53527
    2 -7 -8 18607.4
    2 7 -8 18860.7
    -2 7 8 18590.6
    2 7 -8 18677.4
    -2 7 8 18995.7
    2 -7 -8 20108.5
    -2 -7 8 18789.2
    -2 7 8 18510.5
    -2 -7 8 18206.6
    2 -7 -7 6235.55
    2 7 -7 5804.93
    2 -7 -7 5926.2
    -2 -7 7 5476.97
    -2 7 7 5461.15
    -2 7 7 5198.97
    2 7 -7 5942.55
    -2 -7 7 5580.33
    -2 -7 7 5773.59
    2 7 -7 5699.33
    -2 7 7 6137.94
    2 -7 -6 738.151
    -2 7 6 321.33
    -2 -7 6 293.608
    -2 7 6 574.321
    2 7 -6 779.086
    2 -7 -6 418.688
    -2 -7 6 883.573
    2 7 -6 636.038
    2 7 -6 426.591
    -2 -7 6 324.261
    -2 -7 6 375.557
    -2 7 6 516.197
    -2 7 5 41578
    2 -7 -5 45644.5
    2 7 -5 41375
    2 -7 -5 43251.4
    -2 -7 5 39876.8
    2 7 -5 43175.9
    2 -7 -5 41753.3
    -2 7 5 45759.8
    -2 -7 5 42497.6
    -2 7 5 43180.3
    2 7 -5 43580.4
    -2 -7 5 43236.1
    -2 -7 5 42266.7
    2 7 -4 5047.37
    -2 7 4 5161.74
    -2 -7 4 4444.76
    2 -7 -4 5033.68
    -2 7 4 4541.44
    -2 7 4 5354.08
    -2 7 4 4531.67
    2 -7 -4 5284.72
    2 7 -4 5348.07
    2 7 -4 5030.7
    -2 -7 4 4976.63
    2 -7 -4 4293.09
    -2 -7 4 4749.07
    2 -7 -3 55444.9
    -2 7 3 53409.4
    2 -7 -3 57896
    -2 -7 3 56685.8
    2 7 -3 57087.5
    -2 -7 3 56292
    -2 -7 3 55260.6
    -2 7 3 59745.9
    -2 -7 3 57603.4
    -2 7 3 54523.7
    2 7 -3 55954.7
    2 -7 -3 56965.2
    2 7 -3 56079.9
    -2 7 3 54380.1
    -2 7 2 1291.02
    2 -7 -2 1735.97
    -2 -7 2 1019.62
    -2 7 2 1242.85
    2 -7 -2 1266.17
    -2 -7 2 1626.95
    2 7 -2 1576.16
    2 7 -2 2021.52
    -2 7 2 1526.23
    2 -7 -2 1212.14
    -2 -7 2 1245.43
    2 7 -2 1412.92
    -2 -7 2 1547.64
    -2 7 2 1219.04
    2 -7 -1 3038.78
    2 -7 -1 2847.47
    -2 -7 1 2990.61
    -2 7 1 3053.47
    2 7 -1 3147.16
    -2 7 1 2986.21
    -2 -7 1 2960.66
    -2 7 1 3276.47
    2 -7 -1 3023.41
    2 -7 -1 2866.49
    -2 -7 1 3022.57
    2 7 -1 3673.22
    2 7 -1 2848.16
    -2 -7 1 3520.56
    -2 7 1 3019.25
    2 -7 0 1187.82
    2 7 0 1408.49
    -2 -7 0 1388.08
    -2 -7 0 1573.25
    2 7 0 1713.42
    -2 7 0 1580.91
    -2 7 0 1545.1
    2 -7 0 1514.88
    -2 -7 0 1342.08
    -2 7 0 1701.22
    2 -7 0 1699.67
    2 7 0 1791.38
    -2 7 0 1686.31
    -2 -7 0 1419.98
    2 -7 0 1381.29
    -2 7 -1 97260.4
    2 -7 1 99474.1
    2 -7 1 104559
    2 7 1 101523
    -2 7 -1 99984.9
    2 7 1 98117.6
    -2 7 -1 102986
    2 7 1 100481
    -2 7 -1 98427.4
    -2 -7 -1 96644.8
    2 -7 1 102924
    -2 -7 -1 103628
    -2 -7 -1 100338
    2 -7 1 100550
    -2 -7 -1 99468.3
    2 -7 2 3147.08
    2 -7 2 2314.89
    -2 7 -2 2875.06
    -2 7 -2 2561.32
    -2 -7 -2 2266.99
    -2 7 -2 2384.07
    -2 -7 -2 3076.35
    2 -7 2 2171.63
    2 7 2 2122.44
    2 7 2 2790.93
    2 7 2 3292.01
    -2 -7 -2 2564.76
    -2 7 -2 2872.9
    2 -7 2 2256.5
    -2 -7 -2 2630.67
    2 7 3 24260.9
    -2 -7 -3 25029.1
    2 7 3 26920.6
    2 -7 3 23174.2
    -2 7 -3 24134.9
    -2 -7 -3 26731.3
    -2 7 -3 22799.6
    2 -7 3 25658
    -2 -7 -3 24732.7
    2 7 3 24911.7
    2 -7 3 23794.1
    -2 7 -3 24575.7
    -2 7 -3 23063.2
    -2 -7 -3 24534.7
    2 -7 3 25016.4
    -2 7 -4 2356.6
    2 7 4 2524.54
    2 -7 4 2253.34
    -2 7 -4 1985.92
    -2 -7 -4 2167.94
    -2 -7 -4 2421.26
    2 -7 4 1856.63
    -2 7 -4 2112.26
    -2 7 -4 2305.84
    2 7 4 2363.06
    -2 -7 -4 2152.17
    2 -7 4 1953.69
    2 -7 4 2584.21
    2 7 4 1796.74
    -2 -7 -4 2486.74
    2 7 5 45928.9
    -2 7 -5 45908.3
    2 -7 5 45467.1
    2 7 5 46619
    2 -7 5 47994.5
    -2 7 -5 43943.8
    -2 -7 -5 46940.4
    2 -7 5 44062
    -2 7 -5 46398.4
    -2 -7 -5 46368.6
    2 -7 5 44569.5
    2 7 5 46725.9
    -2 -7 -5 46950.9
    -2 7 -5 46205.3
    -2 -7 -5 47263.7
    -2 7 -6 22759.7
    2 7 6 21131.8
    2 -7 6 23441.2
    -2 7 -6 22229.9
    2 7 6 21542.7
    2 -7 6 22454.8
    -2 -7 -6 23494.7
    -2 7 -6 22435.4
    2 -7 6 21478.2
    2 7 6 21900.9
    -2 -7 -6 22577.2
    2 -7 6 22020.4
    -2 -7 -6 22837.4
    -2 -7 -6 22713.9
    -2 7 -6 21432.9
    -2 -7 -7 43409
    2 7 7 42280.6
    2 7 7 41456.3
    2 -7 7 43498.8
    2 -7 7 44342.8
    2 7 7 43934.9
    -2 7 -7 43529.5
    2 -7 7 43398.4
    -2 7 -7 42125.4
    -2 -7 -7 45787.4
    -2 -7 -7 45398.4
    -2 7 -7 42369.2
    2 -7 7 44255.7
    -2 7 -7 42224.4
    -2 -7 -7 45253.8
    2 7 8 10244
    2 7 8 9816.11
    -2 7 -8 10255
    2 -7 8 9540.3
    -2 7 -8 10132.8
    2 -7 8 10405
    -2 -7 -8 9848
    2 7 8 9527.24
    -2 -7 -8 10463.7
    -2 -7 -8 9831.92
    -2 7 -8 9449.52
    2 -7 8 10094.9
    -2 7 -8 10329.2
    2 -7 8 9870.33
    -2 -7 -8 9875.2
    -2 -7 -9 666.408
    2 -7 9 298.994
    2 -7 9 680.204
    2 7 9 825.228
    -2 7 -9 644.834
    2 7 9 402.345
    -2 -7 -9 447.769
    2 7 9 332.904
    -2 7 -9 689.535
    -2 -7 -9 586.549
    -2 7 -9 841.373
    -2 -7 -9 1051.45
    2 -7 9 816.398
    -2 7 -9 594.456
    2 -7 9 877.595
    2 7 10 11660.1
    2 -7 10 12815.9
    -2 7 -10 11613.4
    2 -7 10 10961.4
    2 7 10 10392.1
    -2 7 -10 11287
    -2 7 -10 11591.3
    2 -7 10 11161.7
    -2 -7 -10 11976.9
    2 7 10 11470.1
    -2 -7 -10 12034.4
    -2 -7 -10 11200.7
    2 -7 10 12608
    -2 7 -10 11167.1
    -2 -7 -11 28790.8
    2 7 11 31539.3
    2 7 11 29601.1
    2 7 11 28642
    -2 -7 -11 31510
    2 -7 11 29037.2
    -2 7 -11 28478.3
    -2 -7 -11 30132
    2 7 11 28938.3
    2 -7 11 28934.3
    -2 7 -11 28521.3
    -2 7 -11 30353.9
    2 -7 11 30909.7
    -2 7 -11 30007.3
    -2 7 -12 75750.7
    2 7 12 77726.7
    2 7 12 73010.6
    -2 7 -12 76358.8
    2 -7 12 79587.7
    2 -7 12 76021.8
    -2 7 -12 74422.8
    -2 7 -12 74995.6
    -2 -7 -12 77520.5
    2 7 12 75193.9
    2 7 12 74026.9
    -2 -7 -12 76893.7
    2 -7 12 75538.9
    2 7 13 17759.3
    2 -7 13 18923.7
    2 -7 13 16701.4
    2 7 13 16661.4
    2 7 13 15911.3
    -2 7 -13 16482.5
    -2 7 -13 16575.1
    2 -7 13 16547.7
    -2 -7 -13 17744.7
    2 -7 13 15218.7
    -2 7 -13 16659.4
    2 7 13 16445.6
    -2 -7 -13 16122.9
    -2 7 -13 16290.6
    2 7 14 4887.67
    2 -7 14 5711.34
    -2 7 -14 5022.21
    -2 7 -14 5865.57
    -2 7 -14 5776.58
    -2 -7 -14 6175.61
    -2 -7 -14 6044.79
    2 7 14 4895.91
    2 -7 14 4846.19
    2 7 14 5316.07
    2 -7 14 5113.28
    2 -7 14 6576.3
    -2 7 -14 4901.27
    2 7 14 4994.82
    2 7 15 8721.61
    2 -7 15 9450.68
    2 -7 15 8566.71
    -2 -7 -15 8778.15
    2 7 15 9390.77
    -2 7 -15 9178.76
    -2 -7 -15 9040.66
    2 7 15 7855.2
    -2 7 -15 8942.17
    2 7 15 8543.94
    2 -7 15 8428.27
    -2 7 -15 8659.17
    2 -7 15 10152.5
    -2 7 -15 9078.34
    -2 7 -16 62014.1
    2 -7 16 61470.3
    2 -7 16 67358.2
    -2 7 -16 65306.3
    2 7 16 62667.3
    -2 7 -16 64233.3
    2 7 16 60591.6
    2 -7 16 62678.5
    -2 -7 -16 62161.1
    2 -7 16 61026.1
    2 7 16 60477.7
    -2 7 -16 62897.3
    2 7 16 63591
    -2 -7 -16 64466.1
    2 7 17 15521
    2 -7 17 14793.5
    -2 7 -17 16303.7
    -2 -7 -17 15000
    -2 7 -17 14941.4
    -2 -7 -17 14930.5
    -2 7 -17 13846.5
    2 7 17 15307.7
    2 7 17 15746.1
    2 -7 17 15798.2
    2 -7 17 14348
    2 7 18 68601.3
    -2 -7 -18 69571.5
    2 7 18 72196.4
    2 -7 18 67600.6
    -2 7 -18 74342.8
    2 -7 18 68136.5
    -2 -7 -18 67911.1
    -2 7 -19 762.346
    -2 -7 -19 852.847
    2 -7 19 844.971
    2 7 19 302.52
    2 -7 19 1482.37
    2 7 19 690.879
    -2 7 -20 2968.57
    2 7 20 2503.47
    2 7 20 2344.78
    2 -7 20 2008.59
    -2 -7 -20 2446.86
    2 -7 20 2880.04
    2 7 21 10938
    -2 7 -21 12020.6
    2 7 21 11234.9
    2 -7 21 11996
    -2 -7 -21 10500.5
    2 7 22 86614.1
    2 -7 22 85419.2
    2 7 22 88350.3
    -2 -7 -22 87759.9
    -2 7 -22 93815.2
    2 7 23 3536.64
    -2 7 -23 4111.59
    2 7 23 3827.01
    -2 -7 -23 4819.34
    2 -7 23 3857.51
    2 -7 24 25496.9
    2 7 24 24698.2
    2 7 24 24773
    -2 -7 -24 26163.2
    -2 7 -24 26797.3
    2 7 25 2027.79
    -2 7 -25 2425.3
    2 7 25 2023.53
    -2 -7 -25 2054.02
    2 -7 25 2373.58
    2 -7 26 37799.5
    2 7 26 34653.9
    -2 -7 -26 35810.1
    -2 7 -26 37150.4
    -2 -7 -27 2734.19
    -2 7 -27 3573.1
    2 -7 27 3059.11
    2 7 27 2597.84
    2 7 28 59014
    -2 7 -28 64077.4
    -2 -7 -28 62948.9
    2 -7 28 61142.4
    -2 7 -29 125.597
    2 7 29 540.705
    -2 -7 -29 397.13
    2 -7 29 520.198
    2 -7 30 677.418
    -2 -7 -30 612.345
    -2 7 -30 422.249
    2 8 -32 3634.05
    2 8 -31 12009.4
    2 -8 -31 13112.7
    -2 8 30 1812.88
    2 -8 -30 2233.04
    -2 -8 30 2120.01
    2 8 -30 1652.1
    2 -8 -29 4591.31
    2 8 -29 3652.2
    -2 8 29 4561.62
    -2 -8 29 4586.62
    -2 8 28 2282.42
    -2 -8 28 2820.86
    2 -8 -28 2368.03
    2 8 -28 1688.59
    -2 8 27 14561.4
    2 8 -27 14182.3
    2 -8 -27 14340.4
    -2 -8 27 14838.3
    -2 8 26 19966.7
    2 8 -26 20098.5
    2 -8 -26 19381.6
    -2 -8 26 20015.4
    -2 8 25 13185.5
    2 8 -25 13786.5
    2 -8 -25 15072.6
    -2 -8 25 14117.8
    -2 8 24 7168.2
    2 8 -24 7050.87
    2 -8 -24 7510.63
    -2 -8 24 7075.75
    2 8 -23 1951.8
    -2 8 23 1690.93
    -2 -8 23 2007.53
    2 -8 -23 1444.97
    -2 8 22 18688.3
    2 8 -22 18694.4
    2 -8 -22 19300.4
    -2 -8 22 19459.4
    2 -8 -21 33015.2
    -2 8 21 32121.7
    -2 -8 21 34685.3
    2 8 -21 30786.2
    2 -8 -20 59518.9
    2 8 -20 55918.6
    -2 8 20 58905.6
    2 -8 -20 56829
    -2 -8 20 59259.8
    2 8 -19 3388.6
    2 -8 -19 2910.97
    -2 8 19 3449.73
    2 8 -19 3148.52
    -2 8 19 3434.13
    -2 -8 19 3216.6
    2 -8 -19 3552.45
    -2 8 18 5435.89
    -2 -8 18 4981.52
    2 -8 -18 6409.3
    2 8 -18 6076.68
    -2 8 18 5589.46
    -2 -8 18 5280.43
    2 -8 -18 5430.08
    2 8 -18 5743.85
    -2 -8 17 32128.1
    -2 8 17 37029.7
    2 8 -17 36505.5
    -2 8 17 37407.8
    2 -8 -17 36370.9
    2 -8 -17 37109.8
    -2 -8 17 36103.4
    2 8 -17 35088.6
    -2 -8 16 76358.8
    2 -8 -16 83243.3
    -2 -8 16 72629.1
    -2 8 16 83762.5
    2 8 -16 77237
    -2 8 16 79682.2
    2 -8 -16 77798.6
    2 8 -16 80884.7
    -2 8 15 30687.2
    2 8 -15 30114.5
    2 -8 -15 31244.1
    2 -8 -15 30245.3
    -2 -8 15 26278.3
    2 8 -15 28741.9
    -2 8 15 31131.7
    -2 -8 15 28613.5
    2 8 -14 68384
    2 -8 -14 67217.8
    -2 -8 14 61593
    -2 8 14 66503.6
    2 8 -14 66222.7
    2 -8 -14 65853.6
    -2 -8 14 64161
    -2 8 14 69937.4
    2 -8 -13 10263.3
    2 8 -13 9732.27
    -2 -8 13 8845.5
    -2 -8 13 9280.25
    -2 8 13 10900.1
    -2 8 13 9897.02
    2 8 -13 10857.5
    2 8 -12 576.764
    2 8 -12 556.739
    -2 -8 12 259.613
    -2 8 12 786.95
    2 -8 -12 562.97
    -2 8 12 496.173
    2 -8 -12 1019.85
    -2 -8 12 609.789
    -2 8 12 992.072
    -2 -8 11 56284.4
    2 8 -11 63541.7
    2 8 -11 58176.6
    -2 -8 11 56942.4
    -2 8 11 57898.7
    2 -8 -11 60503.7
    -2 8 11 61274.8
    2 -8 -11 59643.3
    2 8 -10 93036.3
    2 -8 -10 89827.8
    -2 -8 10 80971.2
    -2 8 10 95480.8
    -2 8 10 87628.2
    2 -8 -10 90949
    -2 8 10 85872.8
    2 8 -10 87990.2
    -2 -8 10 86288.6
    2 8 -10 85070.2
    2 8 -9 7076.82
    2 -8 -9 6783.61
    2 8 -9 6689.54
    -2 -8 9 6091.69
    -2 8 9 6482.84
    2 -8 -9 6821.11
    -2 -8 9 6034.93
    -2 8 9 6105.48
    -2 8 9 6366.47
    2 8 -9 6181.25
    -2 8 8 77568.5
    2 -8 -8 83024.4
    2 8 -8 79563.9
    2 -8 -8 83034.7
    -2 -8 8 76081.1
    -2 8 8 75656
    2 8 -8 78535.8
    -2 8 8 88295.4
    2 8 -8 77614.7
    -2 -8 8 76223.1
    2 8 -7 46312.3
    2 8 -7 47719.5
    2 -8 -7 48763.5
    -2 8 7 44206.8
    2 -8 -7 48863.4
    -2 8 7 49731.9
    -2 8 7 43837.3
    2 8 -7 46104.2
    -2 -8 7 44866.3
    -2 -8 7 45679.6
    -2 -8 6 19553.6
    2 8 -6 19779.3
    2 -8 -6 19824.8
    2 8 -6 18828.3
    -2 -8 6 18736.5
    2 -8 -6 20088.9
    -2 8 6 21251.6
    -2 8 6 19165.3
    2 8 -6 18958.5
    -2 8 6 18911.4
    2 -8 -5 32513.5
    2 8 -5 31624.6
    2 -8 -5 34175
    -2 8 5 30319.5
    2 8 -5 30100.1
    -2 8 5 30254.4
    2 -8 -5 32201.9
    -2 8 5 35129.3
    -2 -8 5 30109.3
    2 8 -5 31069.9
    -2 -8 5 30784.3
    -2 -8 5 27066.7
    -2 -8 4 122693
    2 8 -4 124034
    2 -8 -4 120435
    -2 8 4 117010
    -2 8 4 119288
    2 8 -4 121326
    -2 -8 4 117199
    2 -8 -4 121355
    -2 -8 4 120368
    2 8 -4 122171
    -2 -8 4 121636
    2 -8 -3 11785.6
    2 8 -3 11777.1
    -2 -8 3 10041.2
    2 -8 -3 9677.3
    2 8 -3 10880.4
    -2 -8 3 10249.4
    -2 8 3 11820.5
    -2 8 3 9715.21
    -2 8 3 10035.5
    2 8 -3 10597.3
    -2 -8 3 9644.91
    2 -8 -3 10514
    2 8 -2 15729
    -2 8 2 15329.9
    2 -8 -2 14897.8
    2 -8 -2 13187.6
    2 8 -2 14252.5
    -2 -8 2 15084.3
    2 -8 -2 13509
    -2 -8 2 13619.1
    -2 8 2 14545
    2 8 -2 14186.7
    -2 8 2 14137.7
    -2 8 2 14287.8
    -2 -8 2 14640.1
    -2 8 1 46385.4
    -2 -8 1 42285.7
    2 -8 -1 40433.2
    -2 8 1 43355.9
    -2 -8 1 42776.6
    2 8 -1 42334.1
    -2 8 1 43016.1
    2 -8 -1 43648.3
    2 -8 -1 42091.7
    2 8 -1 44584.6
    2 8 -1 43371
    -2 -8 1 42242.3
    -2 8 1 42231.2
    2 -8 -1 46299.5
    2 -8 0 52517
    2 8 0 51769.3
    -2 -8 0 55261.1
    2 8 0 56977.3
    -2 -8 0 52695
    2 8 0 53294.8
    -2 8 0 53899.9
    -2 8 0 55982.1
    -2 8 0 55606.4
    -2 -8 0 52314.5
    -2 8 0 54274.2
    2 -8 0 53205.8
    -2 -8 0 51999.1
    2 -8 0 52429.6
    2 -8 1 561.32
    -2 -8 -1 846.746
    -2 -8 -1 246.808
    2 -8 1 682.469
    2 8 1 1146.17
    2 -8 1 -67.2007
    -2 -8 -1 451.441
    -2 8 -1 630.281
    -2 8 -1 309.847
    -2 8 -1 781.384
    2 -8 1 643.411
    2 8 1 506.916
    -2 -8 -1 885.714
    2 8 1 380.405
    2 -8 2 125287
    2 -8 2 117830
    2 8 2 120389
    -2 -8 -2 118489
    -2 8 -2 113356
    -2 8 -2 114763
    -2 -8 -2 122296
    2 8 2 115352
    2 8 2 117305
    2 -8 2 116599
    -2 -8 -2 114615
    -2 8 -2 116322
    2 -8 2 119333
    -2 8 -2 114306
    -2 -8 -2 119317
    2 8 3 54815.9
    2 8 3 56939.6
    2 -8 3 55675.7
    -2 -8 -3 54758.3
    -2 -8 -3 51373.7
    -2 8 -3 51051.2
    2 -8 3 54449.5
    -2 8 -3 53601.9
    -2 8 -3 53377.5
    -2 -8 -3 51738.7
    -2 8 -3 54317
    2 8 3 52073.8
    2 -8 3 52132.4
    2 -8 3 53938.7
    -2 -8 -3 53317.1
    -2 -8 -4 1212.34
    -2 8 -4 1480.95
    -2 8 -4 1354.33
    2 8 4 1910.96
    -2 -8 -4 1483.28
    2 -8 4 1574.56
    2 8 4 1018.51
    -2 8 -4 1627.67
    -2 -8 -4 1596.58
    2 -8 4 1619.88
    -2 8 -4 1407.73
    2 -8 4 1650.72
    -2 -8 -4 1765.95
    2 -8 4 2647
    2 8 4 1642.08
    2 -8 5 14276.5
    2 8 5 15117.9
    2 -8 5 15051.2
    2 -8 5 14225.8
    -2 -8 -5 14388.8
    -2 -8 -5 14737
    -2 8 -5 14907.4
    2 8 5 13757
    -2 8 -5 14148.8
    -2 -8 -5 13920.7
    2 8 5 14293.5
    -2 8 -5 14774.2
    2 -8 5 14119.4
    -2 8 -5 14882.1
    -2 -8 -5 14467.8
    2 8 6 107860
    -2 8 -6 99629.3
    2 -8 6 102514
    -2 8 -6 102905
    -2 -8 -6 108242
    2 8 6 102820
    -2 -8 -6 100101
    -2 -8 -6 110145
    2 -8 6 103046
    -2 8 -6 104448
    -2 -8 -6 102537
    -2 8 -6 102783
    2 8 6 101788
    2 -8 6 102166
    2 -8 6 108060
    2 8 7 21888.8
    -2 -8 -7 21688.7
    2 -8 7 23642.4
    -2 8 -7 21416.6
    -2 -8 -7 22485.2
    2 8 7 21336.6
    -2 8 -7 21469.8
    2 -8 7 22550.1
    2 8 7 21295
    -2 8 -7 21425.6
    -2 8 -7 22074.7
    2 -8 7 22190.3
    -2 -8 -7 21039.5
    2 -8 7 21059.6
    2 8 8 61669
    2 -8 8 55655.5
    -2 8 -8 55432.2
    2 -8 8 57125.4
    -2 -8 -8 60248.5
    2 8 8 55752.8
    2 -8 8 59094.1
    -2 -8 -8 59913.8
    2 -8 8 59060.9
    2 8 8 55150.5
    -2 8 -8 52996
    -2 8 -8 54939.3
    -2 8 -8 56509.9
    2 8 9 43874.3
    2 -8 9 42428.7
    2 8 9 41485.9
    -2 -8 -9 42134.8
    -2 8 -9 39458
    2 -8 9 42029.2
    -2 8 -9 42397.6
    -2 8 -9 43467
    2 8 9 42161.3
    2 -8 9 44521.3
    -2 8 -9 41740.3
    -2 -8 -9 42892.7
    2 -8 9 43351.6
    -2 8 -10 6237.29
    2 8 10 4956.29
    2 -8 10 6083.44
    2 -8 10 5052.98
    -2 -8 -10 5738.18
    -2 -8 -10 6498.54
    -2 8 -10 6136.85
    -2 8 -10 5687.13
    2 8 10 5541.12
    2 8 10 5395.49
    -2 8 -10 5123.12
    2 -8 10 6313.16
    2 8 11 1641.07
    -2 8 -11 1491.01
    2 -8 11 1963.43
    -2 8 -11 2239.46
    2 8 11 2002.13
    -2 8 -11 1660.61
    2 -8 11 1780.03
    2 -8 11 1019.51
    2 8 11 2001.23
    -2 -8 -11 1748.1
    -2 8 -11 1721.79
    2 -8 11 1836
    -2 -8 -11 2131.45
    2 -8 12 118254
    2 -8 12 115787
    2 8 12 117523
    -2 8 -12 113331
    -2 8 -12 114034
    -2 8 -12 123123
    2 8 12 120137
    2 -8 12 123351
    -2 -8 -12 127106
    2 -8 12 129348
    -2 8 -12 122903
    2 8 12 121956
    -2 -8 -12 125345
    2 -8 13 44940.1
    -2 -8 -13 45542.8
    2 8 13 45176.7
    -2 8 -13 45398.4
    -2 8 -13 43895.3
    2 -8 13 45907.7
    2 8 13 46790
    -2 -8 -13 47679.3
    2 -8 13 49824.2
    -2 8 -13 47360.6
    2 -8 13 46715
    -2 8 -13 45648.1
    2 8 13 43483.5
    2 8 14 23812.3
    -2 8 -14 24217.3
    2 -8 14 24022.9
    -2 8 -14 23258.7
    -2 8 -14 24354.6
    2 -8 14 24850.3
    -2 -8 -14 25659.3
    -2 8 -14 23393.1
    2 -8 14 25015.1
    2 8 14 25076.2
    -2 -8 -14 25872.3
    2 -8 14 26670.6
    2 8 14 25212.2
    2 -8 15 14611.4
    -2 8 -15 15432.3
    -2 8 -15 16233.5
    2 -8 15 15301.9
    -2 8 -15 16135.7
    2 -8 15 14994.4
    2 8 15 17032.1
    2 8 15 16508.2
    -2 -8 -15 15987.4
    -2 -8 -15 16989.5
    2 -8 15 16858
    -2 8 -15 15525
    2 8 15 15947
    -2 8 -16 23431
    2 -8 16 22607.3
    -2 8 -16 23919.2
    2 8 16 23987.3
    2 8 16 22879.3
    2 -8 16 23322.4
    -2 -8 -16 22712.4
    2 -8 16 25656.4
    -2 -8 -16 24175.6
    2 -8 16 23104.1
    -2 8 -16 22503.1
    2 8 16 24398
    -2 8 -17 9713.11
    2 -8 17 11299.2
    2 8 17 10718.3
    -2 8 -17 10577.5
    2 -8 17 10212.5
    2 8 17 10055
    -2 -8 -17 10879.3
    2 -8 17 8894.26
    -2 8 -17 10444
    -2 -8 -17 10882.7
    -2 -8 -18 57252.1
    -2 8 -18 58454.1
    -2 -8 -18 58048.1
    2 8 18 54142
    2 -8 18 54825.2
    2 8 18 55063.8
    2 -8 18 61482.1
    -2 8 -19 29204.7
    -2 -8 -19 29166.4
    2 -8 19 32559.5
    2 8 19 29610.2
    -2 8 -20 7090.06
    2 8 20 5664.86
    -2 -8 -20 5956.09
    2 -8 20 6277.33
    2 -8 21 1557.39
    2 8 21 1500.15
    -2 8 -21 1515.83
    -2 -8 -21 1394.98
    2 8 22 18103.7
    2 -8 22 21153.9
    -2 8 -22 20520.9
    -2 -8 -22 20611.5
    -2 8 -23 25645.6
    -2 -8 -23 23618.4
    2 -8 23 24670.1
    2 8 23 24462.7
    -2 8 -24 20902.1
    -2 -8 -24 21269.6
    2 8 24 20434.7
    2 -8 24 20378.3
    -2 8 -25 1556
    2 8 25 1379.55
    -2 -8 -25 1763.4
    2 -8 25 1748.94
    -2 8 -26 271.506
    2 8 26 772.556
    -2 -8 -26 361.325
    2 -8 26 281.836
    -2 8 -27 16889.1
    2 8 27 14651.4
    -2 -8 -27 14749.8
    2 -8 27 16228.4
    -2 -8 -28 6443.26
    2 8 28 6217.93
    2 -8 28 6608.59
    -2 8 -28 6254.77
    2 8 29 6383.13
    2 9 -31 4244.54
    2 9 -30 14660.1
    2 -9 -29 22313.8
    2 9 -29 20587
    -2 9 29 22701.2
    -2 -9 29 23239.8
    -2 9 28 8249.4
    2 9 -28 8050.73
    2 -9 -28 8718.93
    -2 -9 28 7877.55
    2 9 -27 28469.3
    -2 9 27 29614.8
    -2 -9 27 28966.2
    2 -9 -27 30185.2
    2 9 -26 5926.68
    -2 9 26 6348.22
    2 -9 -26 6142.68
    -2 -9 26 5164.36
    2 9 -25 2246.05
    2 -9 -25 2779.64
    -2 9 25 2935.72
    -2 -9 25 1977.83
    2 9 -24 23063.3
    -2 9 24 23253
    2 -9 -24 22446.2
    -2 -9 24 23399
    2 9 -23 51488.8
    2 -9 -23 56396.9
    -2 9 23 56301.1
    -2 -9 23 54993.1
    -2 9 22 6906.35
    2 9 -22 6133.62
    -2 -9 22 6974.42
    2 -9 -22 6799.46
    -2 9 21 8713.41
    2 9 -21 8439.23
    2 -9 -21 8713.05
    -2 -9 21 8430.55
    2 -9 -20 15003.5
    2 -9 -20 14750.8
    -2 9 20 15035.6
    2 9 -20 13870.3
    -2 -9 20 14426.8
    2 9 -19 31814.1
    2 -9 -19 32167.5
    -2 9 19 32459.2
    -2 -9 19 31974.6
    2 -9 -19 32030.2
    2 9 -19 31146.3
    2 9 -18 43257.5
    2 -9 -18 45570.5
    -2 -9 18 38490.5
    -2 9 18 43280.4
    2 -9 -18 42724
    -2 -9 18 42074.4
    2 9 -18 44120.2
    -2 9 18 43737.1
    2 9 -17 44787.1
    2 -9 -17 45584.1
    2 -9 -17 45233.3
    -2 9 17 45186
    -2 -9 17 42184.4
    -2 -9 17 40475.4
    -2 9 17 44443.1
    2 9 -17 43072.9
    2 9 -16 2115.81
    2 9 -16 2056.29
    2 -9 -16 1638.42
    -2 9 16 1755.31
    2 -9 -16 2523.8
    -2 -9 16 2015.58
    -2 9 16 1939.71
    -2 -9 16 1995.73
    2 -9 -15 4439.58
    2 -9 -15 4684.24
    -2 9 15 4151.77
    -2 -9 15 4380.63
    -2 9 15 4185.64
    2 9 -15 4171.93
    -2 -9 15 4592.13
    2 9 -15 4336.2
    2 -9 -14 34213.6
    2 9 -14 32606.3
    -2 -9 14 29959.5
    -2 9 14 31701.1
    2 -9 -14 34771.1
    -2 -9 14 30912.3
    -2 9 14 32989.6
    2 -9 -13 43407.3
    2 -9 -13 44283.6
    -2 9 13 41374.7
    -2 9 13 41950.7
    -2 -9 13 39748.7
    2 9 -13 42740.7
    -2 9 13 43391
    -2 -9 13 41482.2
    2 9 -13 43286.7
    2 9 -13 42554.5
    2 -9 -12 50251.2
    -2 -9 12 43584.1
    -2 9 12 47781.8
    -2 9 12 47420.9
    2 9 -12 49745.3
    -2 9 12 48893.7
    2 9 -12 49799.3
    -2 -9 12 46327.2
    2 -9 -12 51534.9
    2 9 -12 50253.5
    2 -9 -11 1378.11
    -2 -9 11 1701.51
    -2 9 11 1829.27
    2 9 -11 1768.19
    -2 9 11 2084.18
    2 9 -11 1762.33
    -2 9 11 1400.27
    2 9 -11 1741.69
    2 -9 -11 1887.26
    -2 -9 11 2190.92
    -2 9 10 115.622
    -2 -9 10 392.904
    2 -9 -10 30.0157
    2 9 -10 -100.452
    2 9 -10 384.338
    -2 -9 10 243.657
    -2 9 10 89.4086
    2 9 -10 651.33
    2 -9 -10 29.863
    -2 9 10 63.1033
    -2 9 9 17796
    2 9 -9 19353.3
    2 -9 -9 17968.6
    2 9 -9 18326.5
    -2 -9 9 17240.4
    -2 9 9 18551.3
    2 -9 -9 18818.7
    -2 9 9 17571.3
    2 9 -9 18648.1
    -2 -9 9 17770.2
    -2 9 8 47047
    2 -9 -8 50753.2
    2 9 -8 49768.8
    2 9 -8 47204.1
    -2 -9 8 45485.4
    -2 9 8 48037.5
    -2 9 8 46888.2
    2 -9 -8 49065.7
    2 9 -8 47445
    -2 -9 8 47628.4
    2 9 -7 14020.3
    2 -9 -7 14381.8
    -2 -9 7 12176.7
    2 9 -7 13110.6
    -2 9 7 13514.7
    -2 9 7 12818.3
    2 -9 -7 12873.5
    -2 9 7 12342.7
    2 9 -7 12520.7
    -2 -9 7 12521.5
    -2 -9 6 39198.5
    2 9 -6 43093.1
    2 -9 -6 39422.5
    2 -9 -6 43317.4
    -2 9 6 40679.3
    2 9 -6 37812.2
    -2 9 6 38058.4
    2 -9 -6 41094.4
    -2 9 6 38689.3
    2 9 -6 36788.3
    -2 -9 6 37735.3
    -2 -9 5 7739.43
    2 -9 -5 7929.9
    -2 9 5 7404.56
    2 -9 -5 8220.1
    2 -9 -5 7651.79
    2 9 -5 7746.28
    -2 9 5 7638.64
    -2 9 5 9201.89
    2 9 -5 8106.8
    2 9 -5 7309.73
    -2 -9 5 7620.98
    -2 -9 4 1280.32
    2 9 -4 1048.23
    -2 9 4 1504.35
    2 -9 -4 1303.69
    -2 9 4 1493.99
    -2 9 4 1484.23
    2 9 -4 1158.57
    -2 -9 4 1615.87
    2 -9 -4 1579.8
    2 -9 -4 1062.82
    2 9 -4 1727.89
    2 -9 -3 21160.9
    2 9 -3 18754.5
    2 -9 -3 18001
    -2 -9 3 18822.4
    2 9 -3 18178.5
    -2 9 3 18734.2
    -2 -9 3 18694.2
    -2 9 3 17919.7
    -2 9 3 17818.1
    2 9 -3 18027.7
    2 -9 -3 17601.2
    -2 -9 3 18458.2
    2 9 -2 54970.7
    -2 9 2 56408.8
    -2 -9 2 53581.1
    -2 -9 2 53791.7
    2 9 -2 49754.6
    2 -9 -2 50977.4
    -2 9 2 51416.4
    2 9 -2 50682.1
    -2 9 2 50390.2
    -2 -9 2 52471.4
    2 -9 -2 51387.2
    -2 9 1 1264.38
    -2 -9 1 951.602
    -2 -9 1 939.134
    2 -9 -1 843.203
    2 9 -1 1541.05
    2 -9 -1 1813.47
    -2 -9 1 1175.77
    2 -9 -1 1106.02
    -2 9 1 1779.22
    -2 9 1 1439.12
    2 -9 -1 1211.33
    2 9 -1 1035.83
    2 9 -1 1548.79
    2 -9 0 33799
    -2 9 0 38526
    -2 -9 0 30482.4
    2 -9 0 32310
    -2 9 0 32968
    2 9 0 30907.2
    2 -9 0 41251.6
    2 -9 0 32833.3
    -2 -9 0 33339.8
    -2 9 0 32285.8
    -2 -9 0 33772
    2 9 0 33480.1
    2 9 0 31656.3
    2 9 1 32599.7
    2 9 1 27897.5
    2 -9 1 33548.4
    -2 -9 -1 29441
    -2 -9 -1 27264.6
    -2 9 -1 31177.7
    2 -9 1 26601.1
    2 -9 1 28165.2
    2 -9 1 27406.9
    -2 9 -1 27109.1
    -2 -9 -1 27406.9
    -2 9 -1 27413.2
    2 9 1 26901.1
    -2 9 -2 9232.68
    2 9 2 10973.2
    -2 -9 -2 10841.8
    2 -9 2 8694.39
    2 9 2 9211.02
    2 -9 2 10371.1
    -2 9 -2 9199.45
    2 -9 2 9076.11
    -2 -9 -2 9086.61
    -2 9 -2 9065.09
    2 9 2 9445.36
    2 -9 2 9455.85
    -2 -9 -2 9408.07
    -2 9 -2 10153.7
    2 9 3 247.892
    -2 9 -3 253.799
    2 9 3 280.516
    2 -9 3 67.0725
    2 9 3 218.194
    2 -9 3 63.6786
    -2 9 -3 351.664
    -2 -9 -3 104.363
    -2 9 -3 347.291
    -2 9 -3 462.247
    2 -9 3 441.035
    2 -9 3 403.957
    -2 -9 -3 130.94
    -2 -9 -3 452.076
    2 9 4 55468.7
    2 9 4 55551.5
    2 -9 4 60541.5
    -2 9 -4 53117.9
    2 -9 4 54586
    -2 -9 -4 54255.6
    -2 9 -4 55191.7
    2 -9 4 53294.1
    -2 -9 -4 53212.3
    2 9 4 54503.7
    -2 9 -4 57482.7
    2 -9 4 54978.5
    -2 9 -4 58105.9
    -2 -9 -4 51949.9
    -2 9 -5 26830.1
    2 -9 5 25159
    2 -9 5 27208.3
    2 9 5 26492.5
    -2 9 -5 25669.1
    -2 -9 -5 26617.1
    2 9 5 26166.1
    2 9 5 26730.2
    -2 9 -5 26965.3
    -2 -9 -5 25384.8
    -2 9 -5 27133
    2 -9 5 26542.2
    2 -9 5 25575.6
    2 -9 6 16758.6
    -2 -9 -6 14115.7
    2 9 6 14398.2
    2 9 6 14721.4
    2 -9 6 14149.4
    -2 9 -6 15642.6
    2 -9 6 14308.1
    -2 9 -6 15086.7
    -2 9 -6 14520.2
    -2 -9 -6 15145.8
    2 9 6 14636.6
    -2 9 -6 15529.3
    2 -9 6 14733.6
    -2 9 -7 9502.39
    2 -9 7 8857.2
    -2 9 -7 8611.19
    2 -9 7 8170.65
    2 9 7 7917.23
    -2 9 -7 9480.9
    -2 -9 -7 8899.64
    2 9 7 8518.45
    -2 -9 -7 8794.16
    -2 9 -7 8854.89
    2 -9 7 8276.95
    2 9 7 8798.09
    2 -9 7 8586.25
    -2 9 -8 22500.5
    2 -9 8 22460.8
    -2 -9 -8 21691.7
    -2 9 -8 22197.5
    2 9 8 21901.6
    2 -9 8 21801.3
    -2 9 -8 20355
    2 9 8 22305.2
    -2 -9 -8 22517.9
    2 9 8 22374.9
    -2 9 -8 22796.1
    2 -9 8 22553.2
    2 -9 8 21673.8
    2 9 9 29880.5
    2 -9 9 28011.8
    -2 9 -9 28817.5
    -2 -9 -9 28364.9
    2 9 9 27236.4
    2 -9 9 28921.5
    2 9 9 29349.3
    -2 -9 -9 29637.1
    -2 9 -9 30160.6
    2 -9 9 28809.7
    -2 9 -9 28470.2
    2 -9 9 30120.6
    -2 9 -9 28247.3
    -2 -9 -10 31354
    2 9 10 32485
    -2 9 -10 32697.7
    2 -9 10 29172.5
    2 -9 10 31374.6
    2 9 10 31003.7
    -2 9 -10 28839.8
    2 9 10 30973.4
    2 -9 10 31657.8
    2 -9 10 31914.5
    -2 -9 -10 31392.2
    -2 9 -10 32674.5
    -2 9 -10 32828.7
    2 -9 11 30823.4
    2 9 11 31223.1
    -2 9 -11 31658.3
    -2 9 -11 32366.5
    -2 9 -11 33267.9
    -2 9 -11 33128
    2 -9 11 32254.9
    2 -9 11 32372.3
    -2 -9 -11 33629.7
    2 -9 11 33734.3
    2 9 11 33947.5
    2 9 11 32706.6
    -2 -9 -11 33331.3
    2 9 12 8368.37
    -2 -9 -12 7478.89
    2 -9 12 7849.92
    2 -9 12 8787.41
    2 9 12 7923.83
    -2 9 -12 8279.26
    -2 9 -12 7753.48
    -2 9 -12 6412.5
    2 -9 12 7597.92
    -2 -9 -12 7814.96
    2 -9 12 8077.76
    -2 9 -12 7382.26
    2 9 12 6584.22
    -2 9 -13 2614.1
    2 9 13 2225.67
    -2 -9 -13 2513.82
    2 9 13 2842.36
    2 -9 13 2128.84
    -2 9 -13 2793.91
    -2 -9 -13 3247.97
    -2 9 -13 2337.38
    2 9 13 2734.08
    2 -9 13 2377.36
    -2 9 -13 2435.81
    2 -9 13 2975.63
    2 -9 13 2039.26
    2 -9 14 17446.9
    2 -9 14 17080
    -2 9 -14 17230.8
    -2 9 -14 17006.1
    2 9 14 17686.8
    2 -9 14 18826.7
    2 9 14 17575.4
    -2 -9 -14 17823.2
    -2 -9 -14 18336.6
    -2 9 -14 17052.7
    2 -9 14 17967.9
    -2 9 -14 17445.4
    2 9 14 17102
    -2 9 -15 61139.1
    -2 9 -15 58091.3
    2 9 15 62889
    -2 -9 -15 64586
    2 -9 15 61033
    2 -9 15 60727.5
    -2 -9 -15 62214
    2 -9 15 64345.8
    -2 9 -15 59657.8
    2 9 15 63012.9
    2 -9 15 59885.5
    2 9 15 62450
    -2 9 -16 28828.6
    2 9 16 30217.1
    -2 9 -16 29843.5
    2 -9 16 29863.7
    -2 -9 -16 29837.2
    2 -9 16 29800
    2 9 16 30652.7
    -2 9 -16 30128.9
    2 9 16 30447
    -2 -9 -16 31446.9
    -2 -9 -17 13038.4
    -2 9 -17 12711.4
    2 9 17 12923.6
    -2 9 -17 11893.8
    2 9 17 11650.9
    2 -9 17 13371.4
    -2 -9 -17 12540
    -2 9 -18 2002.37
    2 9 18 1235.92
    -2 -9 -18 1792.18
    2 9 18 1424.1
    -2 -9 -18 1880.09
    2 -9 18 1826.15
    -2 9 -19 27351.6
    2 9 19 27463.3
    -2 -9 -19 27944.3
    2 -9 19 29228.7
    2 9 19 27738.3
    2 -9 20 20983.8
    2 9 20 19364.9
    -2 -9 -20 20373.1
    -2 9 -20 20235.3
    2 9 21 51782.1
    -2 9 -21 54021.6
    -2 -9 -21 52854.1
    2 -9 21 56956.4
    2 9 22 18490
    -2 -9 -22 20106.1
    2 -9 22 19515.8
    -2 9 -22 19254.3
    -2 9 -23 2157.84
    -2 -9 -23 1721.27
    2 9 23 1935.75
    2 -9 23 2504.36
    -2 9 -24 716.077
    -2 -9 -24 244.697
    2 -9 24 1163.91
    2 9 24 717.042
    -2 9 -25 45851.2
    2 9 25 44682
    -2 -9 -25 47107.4
    2 -9 25 49725.8
    -2 9 -26 19373.8
    2 9 26 18307.9
    -2 -9 -26 16956.3
    2 -9 26 20903.1
    -2 -9 -27 6380.39
    -2 9 -27 6644.78
    2 -9 27 7204.81
    2 9 27 5488.44
    2 9 28 5282.21
    2 9 29 16677.4
    2 10 -29 1670.6
    2 10 -28 24511.5
    2 10 -27 9865.12
    -2 10 27 9370.5
    2 -10 -27 10278.6
    -2 -10 27 9481.61
    2 10 -26 8210.89
    -2 10 26 8124.99
    -2 -10 26 7102.57
    2 -10 -26 8155.15
    2 10 -25 -48.7476
    -2 10 25 255.005
    2 -10 -25 251.368
    -2 -10 25 123.993
    -2 10 24 5842.82
    2 10 -24 5795.26
    2 -10 -24 4997.44
    -2 -10 24 5389.17
    2 10 -23 18917.5
    -2 10 23 18451.6
    2 -10 -23 19424.3
    -2 -10 23 17303.4
    -2 10 22 26260.6
    -2 -10 22 22791.2
    2 10 -22 25981.7
    2 -10 -22 25902.6
    2 -10 -21 23700.7
    2 10 -21 24566.1
    -2 10 21 23312.7
    -2 -10 21 21994.5
    2 10 -20 2104.58
    2 -10 -20 2306.79
    -2 10 20 1879.4
    2 -10 -20 2734.34
    -2 -10 20 1958.58
    2 -10 -19 8270.95
    2 10 -19 8401.12
    -2 10 19 8061.76
    2 -10 -19 8351
    2 10 -19 8102.71
    -2 -10 19 6926.36
    2 10 -18 17392.8
    -2 -10 18 15116.2
    2 -10 -18 17379.7
    2 -10 -18 15933.5
    -2 10 18 15890.9
    -2 10 18 15156.3
    2 10 -18 17505.3
    2 10 -18 17339.7
    -2 -10 18 15443.5
    2 10 -17 69791.2
    -2 10 17 67633.1
    -2 10 17 66186.9
    2 -10 -17 71089.7
    2 -10 -17 72625.1
    2 10 -17 71127.2
    -2 -10 17 67007.6
    2 10 -17 72566.3
    -2 -10 17 62553.3
    2 -10 -16 16081.7
    -2 10 16 13523.3
    -2 -10 16 12690.6
    2 10 -16 16025.8
    2 -10 -16 16146.2
    -2 -10 16 15375.7
    2 10 -16 16776.6
    2 10 -16 15683.9
    -2 10 16 15250.6
    -2 10 15 7718.95
    2 -10 -15 8504.87
    2 -10 -15 9738.76
    -2 10 15 9227.66
    2 10 -15 9002.01
    -2 -10 15 8973.21
    -2 -10 15 8585.61
    2 10 -15 9251.4
    2 10 -15 9651.42
    2 -10 -14 1306.61
    -2 10 14 952.174
    2 10 -14 1594.6
    -2 -10 14 1086.67
    -2 10 14 679.493
    -2 10 14 505.776
    2 -10 -14 724.518
    2 10 -14 718.023
    2 10 -14 645.222
    -2 -10 14 537.73
    2 -10 -13 59420
    -2 10 13 55713.8
    -2 -10 13 53390.3
    2 10 -13 59832.8
    -2 10 13 57876.5
    -2 10 13 58663.8
    2 -10 -13 61138.1
    2 10 -13 57175.1
    -2 -10 13 57064.7
    2 10 -13 58220.2
    -2 10 12 17307.1
    2 -10 -12 18081
    -2 -10 12 15622.7
    -2 10 12 16743.1
    2 10 -12 17505
    -2 10 12 17331
    2 10 -12 18646.2
    2 -10 -12 19994.2
    2 10 -12 18233.9
    -2 -10 12 15796.2
    -2 10 11 73018
    -2 -10 11 70212
    2 -10 -11 72750.4
    2 10 -11 75990.5
    2 -10 -11 77456.9
    -2 10 11 74507.6
    -2 10 11 72129.9
    2 10 -11 74543.8
    -2 -10 11 71765.5
    -2 10 10 4320.77
    2 -10 -10 5085.94
    -2 10 10 4166.57
    -2 -10 10 3200.07
    2 10 -10 4341.76
    -2 10 10 3435.12
    2 10 -10 3918.17
    2 -10 -10 5362.04
    2 10 -10 4559.84
    -2 -10 10 3918.06
    2 -10 -9 1925.29
    2 10 -9 1512.29
    -2 10 9 1750.83
    -2 -10 9 1680.17
    2 -10 -9 1697.86
    2 10 -9 2056.53
    -2 -10 9 1439.79
    -2 10 9 1368.23
    -2 10 9 2147.77
    2 10 -9 1690.07
    2 -10 -8 2547.78
    -2 10 8 2900.31
    2 -10 -8 2506.33
    -2 -10 8 2511.64
    2 10 -8 2366.71
    2 -10 -8 2651.11
    -2 10 8 3015.35
    -2 10 8 2908.29
    2 10 -8 2501.22
    -2 -10 8 2662.58
    2 10 -8 2536.6
    -2 10 7 119014
    -2 -10 7 115759
    2 -10 -7 124122
    2 -10 -7 121004
    -2 -10 7 112057
    2 10 -7 121708
    2 10 -7 116969
    -2 10 7 121630
    2 -10 -7 120999
    -2 10 7 118781
    2 10 -7 117258
    2 10 -6 6973.24
    2 -10 -6 7168.16
    2 -10 -6 7280.69
    2 -10 -6 8379.45
    -2 10 6 5835.57
    -2 -10 6 6814.97
    -2 10 6 5966.25
    -2 10 6 6649.66
    2 10 -6 7343.04
    -2 -10 6 5970.45
    2 10 -6 6922.76
    2 -10 -5 50872.3
    2 -10 -5 47389
    -2 10 5 47789.4
    2 10 -5 47595
    -2 -10 5 44013.9
    -2 10 5 44669.6
    -2 10 5 45515
    -2 -10 5 47211.6
    2 -10 -5 49722.8
    2 10 -5 47129.5
    2 10 -5 46824.1
    -2 10 4 1305.29
    2 -10 -4 2162.52
    -2 10 4 1070.45
    -2 -10 4 781.583
    2 10 -4 844.787
    2 10 -4 1307.86
    -2 10 4 1073.98
    2 -10 -4 1723
    2 -10 -4 2347.29
    2 10 -4 1511.24
    -2 -10 4 983.917
    2 10 -3 46229.8
    -2 10 3 42162.5
    -2 -10 3 41692.1
    2 10 -3 40670.9
    2 -10 -3 41674.4
    2 10 -3 42604.1
    -2 10 3 42162
    2 -10 -3 43666.6
    -2 10 3 42251.6
    -2 -10 3 41217.4
    2 10 -2 1618.59
    -2 10 2 1446.1
    2 -10 -2 1721.52
    -2 10 2 1662.4
    2 -10 -2 403.604
    -2 -10 2 1059.07
    -2 -10 2 1238.45
    2 10 -2 1215.99
    -2 10 2 1642.51
    2 10 -2 923.579
    2 -10 -2 38.6966
    -2 -10 1 153890
    -2 10 1 163608
    2 -10 -1 161266
    -2 -10 1 159204
    -2 10 1 162380
    2 10 -1 162974
    2 10 -1 155913
    2 10 -1 159052
    2 -10 -1 160868
    -2 10 1 162772
    2 10 0 1661.49
    -2 -10 0 1044.52
    2 10 0 1232.21
    2 10 0 2309.37
    -2 -10 0 530.029
    -2 10 0 3262.81
    2 -10 0 1528.51
    -2 10 0 1253.25
    -2 10 0 1410.68
    2 -10 0 2159.66
    2 -10 0 1975.44
    -2 -10 0 676.74
    2 -10 1 4609.34
    2 10 1 3907.13
    -2 -10 -1 3212.29
    2 -10 1 2694.22
    2 10 1 3247.05
    2 -10 1 3019.57
    -2 -10 -1 2692.04
    -2 10 -1 3209.38
    -2 10 -1 4967.76
    2 10 1 3133.91
    -2 10 -1 3461.55
    2 -10 2 4759.81
    2 10 2 3527.79
    -2 10 -2 3906.32
    -2 10 -2 3274.85
    -2 -10 -2 4172.01
    2 -10 2 3009.05
    2 10 2 5146.17
    2 -10 2 3126.42
    2 -10 2 3558.71
    -2 10 -2 3698.46
    2 10 2 3478.22
    -2 -10 -2 3354.58
    -2 10 -3 136784
    -2 -10 -3 136836
    2 -10 3 134746
    2 10 3 138603
    -2 10 -3 141117
    2 -10 3 137510
    2 -10 3 135086
    -2 -10 -3 130907
    -2 10 -3 141244
    2 10 3 142131
    2 10 3 136728
    -2 10 -4 4421.21
    -2 10 -4 4387.02
    2 -10 4 5242.6
    -2 -10 -4 4446.87
    2 -10 4 3612.35
    2 10 4 3917.84
    -2 10 -4 5026.53
    2 -10 4 3247.11
    -2 -10 -4 3544.88
    2 10 4 3991.43
    2 10 4 3890.04
    2 -10 4 3899.62
    -2 10 -5 84072.3
    -2 10 -5 78987.8
    -2 -10 -5 80651.3
    2 -10 5 82010.7
    -2 10 -5 81539.4
    2 10 5 80392.4
    2 -10 5 81958.7
    2 10 5 78975.8
    -2 -10 -5 78546.9
    2 10 5 78686.8
    -2 10 -5 84682.2
    2 -10 5 82190.6
    -2 -10 -6 393.502
    2 10 6 624.579
    2 10 6 511.308
    2 -10 6 1203.02
    2 -10 6 1002.65
    -2 10 -6 279.627
    -2 -10 -6 482.095
    -2 10 -6 622.482
    -2 10 -6 853.429
    2 10 6 344.638
    -2 10 -6 647.321
    2 -10 6 759.15
    2 10 7 22616.8
    2 -10 7 23103.4
    -2 -10 -7 22927.4
    -2 10 -7 22368.7
    2 -10 7 23584.8
    -2 10 -7 24366.1
    -2 10 -7 24721.7
    2 -10 7 24748.3
    -2 10 -7 26564.2
    2 -10 7 27126
    2 10 7 24162.2
    2 10 7 23886.3
    -2 -10 -7 23884.5
    2 -10 8 12353.9
    -2 -10 -8 11395.8
    -2 10 -8 12154.6
    -2 -10 -8 11290.2
    2 10 8 11951.5
    -2 10 -8 11906.3
    -2 10 -8 13118.8
    2 -10 8 10732.3
    2 -10 8 11288.4
    2 10 8 11452.8
    2 -10 8 12223.1
    -2 10 -8 11153.7
    2 10 8 10616.2
    2 -10 9 104486
    -2 10 -9 101884
    2 -10 9 101919
    2 -10 9 108538
    2 10 9 101213
    -2 10 -9 106061
    -2 10 -9 103993
    -2 -10 -9 102708
    2 -10 9 104025
    -2 10 -9 97693.5
    2 10 9 95307.2
    -2 -10 -9 97851.4
    2 10 9 101806
    2 -10 10 6968.88
    2 -10 10 6756.25
    -2 -10 -10 6316.23
    -2 10 -10 6956.72
    2 10 10 6986.58
    -2 10 -10 7148.49
    2 10 10 6557.86
    -2 -10 -10 6784.22
    -2 10 -10 6975.03
    2 -10 10 6637.52
    2 10 10 6597.53
    -2 10 -10 6584.55
    2 -10 10 6600.3
    -2 10 -11 12707.6
    2 -10 11 12258.1
    2 -10 11 12026.2
    -2 -10 -11 12809.4
    -2 10 -11 11698.7
    -2 -10 -11 12381.4
    2 -10 11 12416.3
    2 10 11 12938.2
    -2 10 -11 12061.1
    -2 10 -11 12159.2
    2 -10 11 12894.6
    2 10 11 12203.2
    2 10 11 12199.3
    2 -10 12 1948.67
    -2 -10 -12 2590.55
    -2 10 -12 2137.65
    -2 10 -12 2319.12
    2 -10 12 2391.62
    -2 10 -12 2263.09
    2 10 12 1936.38
    -2 -10 -12 2625.21
    2 -10 12 2841.94
    -2 10 -12 1988.59
    2 10 12 1885.18
    2 -10 12 2425.04
    2 10 12 2425.36
    -2 -10 -13 36613.1
    2 -10 13 38806.6
    -2 10 -13 37695.8
    2 10 13 37457
    -2 10 -13 35095.4
    2 10 13 37776.5
    -2 -10 -13 37494.9
    -2 10 -13 37403.2
    2 -10 13 39110.7
    2 10 13 36150.6
    2 -10 13 36775.8
    2 -10 14 25686.2
    2 10 14 27362.8
    -2 10 -14 26467.5
    -2 10 -14 26277.4
    2 -10 14 26592.9
    -2 -10 -14 27818.3
    -2 10 -14 27382.6
    2 -10 14 29474.3
    2 10 14 26652.2
    2 10 14 27576.7
    -2 -10 -14 27544.5
    2 -10 15 50588.8
    -2 -10 -15 51758.9
    2 10 15 51218.7
    -2 10 -15 50045.5
    -2 10 -15 48384.3
    -2 -10 -15 50355
    2 10 15 52198
    2 -10 15 53917.8
    2 10 15 51747
    -2 -10 -16 3364.05
    -2 10 -16 2949.48
    2 10 16 3300.02
    -2 10 -16 3139.32
    2 10 16 3075.44
    2 -10 16 3727.71
    -2 -10 -16 2978.76
    2 10 16 2781.95
    2 10 17 3.95696
    -2 -10 -17 -1.35766
    -2 10 -17 1010.94
    2 10 17 7.13431
    -2 -10 -17 655.381
    -2 10 -17 124.689
    2 -10 17 607.954
    2 10 18 14527.2
    -2 10 -18 14476
    2 10 18 14996.7
    -2 -10 -18 14038.7
    2 -10 18 14442.6
    2 10 19 38670.4
    -2 10 -19 33099.8
    2 10 19 38745
    -2 -10 -19 36904
    2 -10 19 38041
    -2 10 -20 28323.7
    -2 -10 -20 28815.4
    2 10 20 29514.6
    2 -10 20 29959.3
    -2 10 -21 8752.5
    2 10 21 8798.73
    -2 -10 -21 8981.05
    2 -10 21 10729.6
    2 -10 22 463.181
    2 10 22 356.69
    -2 -10 -22 209.525
    -2 10 -22 299.781
    -2 10 -23 6816.59
    2 10 23 7157.84
    -2 -10 -23 6517.97
    2 -10 23 7659.44
    2 10 24 24577.4
    -2 10 -24 24118.3
    -2 -10 -24 23591.4
    2 -10 24 25863.2
    -2 -10 -25 10734.1
    2 10 25 10727.9
    -2 10 -25 10834.1
    2 -10 25 10078.6
    2 10 26 17294.3
    2 11 -27 36305.3
    2 11 -26 13229.5
    2 11 -26 12247.8
    2 11 -25 590.036
    -2 -11 25 1141.18
    2 11 -25 1107.29
    -2 -11 24 357.432
    2 11 -24 627.321
    -2 11 24 461.229
    2 -11 -24 258.561
    2 11 -24 623.734
    2 11 -23 23482.5
    2 -11 -23 24028.9
    2 11 -23 25072.7
    -2 11 23 25240.8
    -2 -11 23 21413.4
    2 -11 -22 17061.3
    -2 -11 22 13939
    2 11 -22 14872.6
    -2 11 22 16210
    2 11 -22 15147.2
    -2 11 21 29823.1
    2 11 -21 30024.2
    2 -11 -21 31860
    -2 -11 21 28852.8
    2 11 -21 30118.7
    -2 -11 20 12292.2
    2 11 -20 12285.5
    2 -11 -20 12924
    2 11 -20 13893.9
    -2 11 20 13030.8
    2 -11 -19 2628.71
    2 11 -19 2704.31
    -2 -11 19 1493.43
    -2 11 19 2399.7
    2 -11 -19 2487.5
    2 11 -19 2504.09
    2 11 -19 2473.73
    2 -11 -18 6081.23
    -2 11 18 5470.14
    -2 -11 18 6098.51
    -2 11 18 6467.31
    2 -11 -18 6977.52
    2 11 -18 6120.75
    2 11 -18 6592.48
    2 11 -18 6461.69
    -2 11 17 29738.1
    -2 11 17 30005.2
    2 -11 -17 33070.9
    2 11 -17 29901
    -2 -11 17 28454.6
    2 11 -17 29892.9
    2 -11 -17 32231.8
    -2 -11 17 28174.6
    2 11 -17 30235.6
    -2 -11 16 28904.6
    2 -11 -16 30500.1
    -2 11 16 29431
    2 11 -16 30063.9
    2 -11 -16 30951.9
    -2 11 16 26976
    2 11 -16 27839.8
    2 11 -16 29549.6
    -2 -11 16 30614.3
    2 11 -15 9344.45
    -2 11 15 9013.97
    2 11 -15 9520.07
    -2 11 15 9220.77
    2 -11 -15 10647.8
    2 -11 -15 10991.1
    -2 -11 15 9880.06
    2 11 -15 8062.28
    -2 -11 15 8413.67
    2 11 -14 378.358
    -2 -11 14 46.8868
    -2 11 14 593.441
    2 -11 -14 233.732
    2 -11 -14 217.601
    -2 11 14 221.55
    2 11 -14 189.437
    -2 11 14 240.919
    -2 -11 14 177.147
    2 11 -14 268.464
    2 11 -13 6998.02
    2 -11 -13 8349.24
    -2 11 13 7059.6
    -2 -11 13 6735.32
    -2 11 13 7484.52
    2 -11 -13 7693.87
    -2 -11 13 7359.89
    2 11 -13 7780.83
    2 11 -13 6996.84
    -2 11 13 8048.22
    -2 -11 12 32810.4
    2 -11 -12 36187.4
    -2 11 12 36211.5
    -2 11 12 35534
    2 -11 -12 36160.8
    -2 11 12 35316.4
    2 11 -12 35264.4
    -2 -11 12 33250.7
    2 11 -12 36098.4
    2 11 -12 36663.8
    2 -11 -11 20209.8
    -2 11 11 18742.4
    2 -11 -11 18446.6
    2 11 -11 20053.1
    -2 11 11 19358.8
    -2 11 11 18690.2
    2 11 -11 20213.1
    -2 -11 11 18533.6
    -2 -11 11 18425.9
    2 11 -11 18858
    -2 -11 10 24584.2
    2 -11 -10 27386.5
    2 11 -10 26230.5
    -2 11 10 26916.2
    -2 11 10 26524.8
    -2 11 10 27058.9
    2 -11 -10 26780.3
    2 11 -10 25662.6
    -2 -11 10 25634.3
    2 11 -10 26546.7
    -2 11 9 5455.46
    2 11 -9 5295.92
    -2 11 9 4681.26
    2 -11 -9 5117.74
    2 -11 -9 5364.77
    2 -11 -9 5102.9
    -2 11 9 5450.71
    2 11 -9 5058.75
    2 11 -9 5101.39
    -2 -11 9 5105.78
    -2 -11 9 4380.06
    2 -11 -8 23954.6
    2 -11 -8 27954
    -2 -11 8 23390.7
    2 11 -8 24611.4
    -2 11 8 25202.1
    -2 11 8 25621
    2 -11 -8 25323.5
    2 11 -8 24119.4
    -2 -11 8 23348.7
    2 11 -8 23931.3
    -2 11 8 24582.6
    2 -11 -7 4421.66
    -2 11 7 3950.04
    -2 -11 7 3825.14
    -2 11 7 4273.16
    -2 11 7 4861.38
    2 -11 -7 3751.47
    2 11 -7 4668.93
    -2 -11 7 3908.72
    2 11 -7 4619.88
    2 11 -7 5440.76
    2 -11 -7 3258.88
    2 -11 -6 89921.6
    -2 11 6 85437.4
    -2 11 6 81997
    2 11 -6 82507.3
    2 -11 -6 93114.7
    2 -11 -6 83482.3
    -2 -11 6 79164.3
    -2 11 6 84613.5
    2 11 -6 83428
    2 11 -6 80865.7
    -2 -11 6 79325.9
    -2 11 5 17954.1
    2 11 -5 17495.5
    2 -11 -5 16169.9
    -2 11 5 17482.9
    2 -11 -5 18419
    -2 11 5 16059.1
    2 -11 -5 17949.9
    -2 -11 5 16129.1
    2 11 -5 17598.1
    2 11 -5 18273.3
    -2 -11 5 15746.7
    2 -11 -4 670.664
    2 11 -4 496.846
    2 11 -4 245.091
    -2 11 4 489.085
    -2 -11 4 1083.17
    2 -11 -4 199.479
    2 -11 -4 456.743
    -2 11 4 173.14
    -2 11 4 294.066
    2 11 -4 115.181
    -2 -11 4 142.698
    -2 11 3 8016.68
    2 -11 -3 7168.34
    2 11 -3 7268.23
    -2 -11 3 6763.59
    2 -11 -3 6565.01
    -2 11 3 7033.99
    2 11 -3 6660.33
    -2 11 3 7339.23
    -2 -11 3 7291.62
    2 -11 -3 6531.86
    2 11 -3 6785.43
    2 11 -2 75606.8
    2 -11 -2 83989.5
    -2 -11 2 72012
    2 -11 -2 79041.1
    -2 11 2 80815.8
    -2 11 2 75686.6
    2 11 -2 74786.8
    2 -11 -2 79249.5
    -2 11 2 76066.6
    2 11 -2 76833.5
    2 11 -1 1303.38
    2 11 -1 1251.14
    -2 11 1 1918.46
    2 -11 -1 983.194
    2 -11 -1 544.977
    -2 11 1 1322.37
    2 -11 -1 1906.25
    -2 11 1 1919.98
    2 11 -1 1210.87
    -2 -11 1 953.362
    -2 -11 0 43611.2
    2 -11 0 50248.1
    2 11 0 44537.5
    2 -11 0 45107.7
    -2 11 0 46977.8
    -2 11 0 44066.6
    -2 11 0 46514.6
    2 11 0 46503.1
    2 11 0 43567.4
    2 -11 0 47966.9
    -2 11 -1 13313
    2 11 1 13201.2
    -2 11 -1 12452.7
    -2 -11 -1 12980.6
    2 11 1 13064
    2 -11 1 12182.1
    2 11 1 13649.7
    -2 11 -1 12550.7
    2 -11 1 12810.2
    2 -11 1 14557.3
    2 -11 2 20690.1
    -2 -11 -2 18313.5
    2 -11 2 18631.4
    -2 11 -2 19696.2
    2 11 2 18213.4
    2 -11 2 18796.6
    -2 -11 -2 17833.1
    -2 11 -2 19934.2
    2 11 2 19616.6
    2 11 2 18289.5
    -2 11 -2 18327.9
    2 -11 3 11981.4
    2 -11 3 14363.3
    2 11 3 12999.8
    -2 -11 -3 12834.7
    2 -11 3 13247.9
    -2 11 -3 13283.5
    -2 -11 -3 12125.6
    -2 11 -3 14339.1
    2 11 3 13944.6
    -2 11 -3 14003.3
    2 11 3 13043.2
    -2 -11 -4 71786.1
    2 -11 4 82065.5
    -2 -11 -4 71529.6
    2 11 4 73332.1
    -2 11 -4 75925.3
    2 -11 4 72961.7
    2 11 4 73771.5
    2 11 4 74396.6
    -2 11 -4 76080
    -2 11 -4 76954.4
    2 -11 4 74837.8
    2 11 5 458.267
    2 -11 5 649.079
    -2 -11 -5 812.473
    2 -11 5 668.448
    2 -11 5 260.851
    -2 11 -5 642.106
    -2 -11 -5 310.19
    2 11 5 479.889
    -2 11 -5 663.472
    2 11 5 359.133
    -2 11 -5 699.585
    2 11 6 2377.84
    2 -11 6 2311.26
    -2 11 -6 2454.93
    2 -11 6 2304.19
    -2 -11 -6 2610.32
    2 11 6 2486.36
    2 11 6 2237.5
    -2 -11 -6 2441.67
    -2 11 -6 2655.64
    -2 11 -6 2485.13
    2 -11 6 3283.76
    2 -11 6 2413.3
    2 -11 7 18685.1
    2 11 7 16420.3
    -2 -11 -7 15990.3
    2 11 7 15789.2
    -2 11 -7 17654
    -2 11 -7 16858
    -2 -11 -7 16137.7
    -2 11 -7 16429.4
    2 -11 7 16461.5
    2 11 7 14989.8
    2 -11 7 15433.2
    2 -11 7 15484.8
    2 -11 8 42534.4
    2 -11 8 50153.6
    -2 -11 -8 42882.2
    2 11 8 43209.8
    -2 -11 -8 42436.2
    -2 11 -8 44891.9
    -2 11 -8 49851.2
    2 11 8 42665
    2 -11 8 44493.3
    -2 11 -8 45157.9
    2 -11 8 43827.5
    2 11 8 42566.8
    2 -11 9 18581.6
    -2 -11 -9 16598.6
    2 11 9 16599.8
    -2 11 -9 17812.1
    2 -11 9 16694.1
    2 -11 9 16529.1
    -2 11 -9 17091.6
    -2 -11 -9 16645.4
    2 11 9 17143.4
    -2 11 -9 17119.1
    2 -11 9 17321.4
    2 11 9 15249.6
    -2 11 -9 18689.5
    2 -11 10 25650.4
    -2 -11 -10 21964
    2 11 10 22344.9
    -2 11 -10 21665.3
    2 -11 10 22633.7
    2 11 10 23453.9
    -2 -11 -10 22706.9
    -2 11 -10 22760.4
    -2 11 -10 23122.6
    2 -11 10 24483.8
    2 11 10 22115.9
    -2 11 -10 23995.7
    2 11 11 193.908
    2 -11 11 282.002
    -2 11 -11 492.683
    -2 -11 -11 112.385
    2 11 11 471.309
    -2 11 -11 301.205
    2 -11 11 180.982
    -2 11 -11 182.309
    -2 -11 -11 76.9605
    2 11 11 225.956
    -2 11 -11 395.328
    2 -11 11 315.012
    -2 -11 -12 8759.66
    2 -11 12 9411.69
    -2 11 -12 8481.62
    -2 -11 -12 7987.17
    -2 11 -12 8851.98
    2 11 12 8064.89
    2 11 12 8622.77
    -2 11 -12 9087.96
    2 11 12 8575.11
    2 -11 12 8465.33
    -2 11 -13 22404.7
    -2 11 -13 20629.2
    -2 11 -13 20649.9
    2 -11 13 23106.7
    2 11 13 23144.3
    2 11 13 22063.7
    -2 -11 -13 21454.8
    -2 -11 -13 22225.3
    2 11 13 22799.1
    2 -11 13 24338.6
    2 -11 14 49426.3
    2 -11 14 46307.8
    2 11 14 46031.3
    -2 11 -14 45257.4
    -2 11 -14 41943.1
    2 11 14 47614.2
    -2 -11 -14 45861.4
    -2 -11 -14 45142.5
    2 11 14 42801.4
    2 -11 15 18087
    -2 -11 -15 18366
    2 11 15 18930.4
    -2 11 -15 16225.2
    2 11 15 19500.6
    -2 11 -15 16508
    -2 -11 -15 18176.9
    2 11 15 17164.7
    2 -11 15 18921.2
    -2 11 -16 685.145
    2 11 16 645.592
    2 11 16 521.864
    -2 11 -16 296.204
    -2 -11 -16 560.833
    2 -11 16 531.883
    -2 -11 -16 768.464
    2 11 16 511.964
    -2 -11 -17 2987.48
    -2 11 -17 2818
    2 11 17 3558.94
    -2 -11 -17 2782.53
    2 11 17 3570.99
    2 -11 17 3201.57
    2 11 18 26627.4
    2 11 18 26657.2
    -2 11 -18 23574.6
    -2 -11 -18 25705.9
    2 -11 18 26466.1
    -2 11 -19 36563.2
    2 11 19 42299.5
    2 11 19 40354.8
    -2 -11 -19 38881
    2 -11 19 41244.5
    -2 11 -20 7401.74
    -2 -11 -20 7548.33
    2 11 20 8753.8
    2 11 20 8867.04
    2 -11 20 8657.01
    -2 11 -21 10068.5
    2 11 21 11623.8
    -2 -11 -21 9731.69
    2 -11 21 10151.8
    -2 11 -22 7295.65
    2 11 22 7589.81
    -2 -11 -22 7399.79
    2 -11 22 8010.52
    -2 -11 -23 19133.3
    2 11 23 19925.9
    2 -11 23 20006.4
    -2 11 -23 18694.6
    2 11 24 12715.4
    2 12 -24 16661.6
    2 12 -23 18718.9
    -2 -12 23 16393.9
    2 12 -23 17692.3
    2 -12 -22 6847.99
    -2 12 22 6953.86
    2 12 -22 6214.9
    -2 -12 22 5849.08
    2 12 -22 6612.88
    -2 12 21 819.055
    2 12 -21 121.37
    2 -12 -21 -128.636
    -2 -12 21 -21.2682
    2 12 -21 459.875
    -2 12 20 10610.8
    2 -12 -20 10681.8
    -2 -12 20 9467.63
    2 12 -20 11565
    2 12 -20 11538.3
    2 -12 -19 28590.8
    2 12 -19 27818.3
    -2 12 19 27307.3
    2 -12 -19 27722
    -2 -12 19 26897.4
    2 12 -19 28786
    -2 -12 18 17530.4
    -2 12 18 17736
    2 -12 -18 18560
    2 12 -18 17647.3
    -2 12 18 16080
    2 12 -18 16586
    2 12 -18 17906.8
    2 -12 -18 17809
    2 -12 -17 22313.3
    -2 12 17 18929.4
    -2 12 17 20311.5
    -2 -12 17 18914.5
    2 -12 -17 20722.6
    2 12 -17 19724.8
    2 12 -17 20716.5
    -2 -12 17 18873.9
    2 12 -17 18891.5
    2 12 -16 1447.73
    2 -12 -16 1777.34
    2 -12 -16 1640.89
    -2 12 16 1458.52
    -2 12 16 1916.51
    -2 -12 16 1256.77
    2 12 -16 2212.01
    -2 -12 16 1105.18
    2 12 -16 1832.05
    2 12 -15 3538.4
    -2 -12 15 3202.67
    -2 12 15 3702.56
    2 12 -15 3453.11
    -2 12 15 3873.19
    2 -12 -15 3859.65
    2 12 -15 3643.49
    -2 -12 15 3894.96
    2 -12 -15 3426.79
    -2 12 14 31802.7
    2 -12 -14 32442.1
    2 12 -14 33186.5
    -2 12 14 34090.3
    2 12 -14 34737.7
    -2 12 14 33247.1
    2 -12 -14 32659.9
    -2 -12 14 30242.7
    2 12 -14 33507.2
    -2 -12 14 32394
    2 -12 -13 37038.5
    2 12 -13 36431.2
    -2 12 13 37233.1
    -2 12 13 34911.7
    -2 12 13 36934.6
    2 -12 -13 38165.5
    2 12 -13 36478.4
    2 12 -13 36217
    -2 -12 13 35626.2
    -2 -12 13 33720.2
    2 12 -12 2819.4
    -2 -12 12 4273.94
    2 -12 -12 3876.98
    -2 12 12 3915.69
    -2 -12 12 3088.64
    -2 12 12 4068.99
    2 12 -12 3779.49
    -2 12 12 4010.74
    2 -12 -12 3477.32
    2 12 -12 4245
    2 -12 -11 9255.25
    -2 12 11 9025.1
    -2 -12 11 8495.63
    2 -12 -11 8583.31
    2 12 -11 10148.5
    -2 12 11 8413.22
    2 12 -11 9308.06
    -2 12 11 9323.86
    2 -12 -11 8860.43
    2 12 -11 7691.37
    -2 -12 11 8511.59
    2 12 -10 20726
    2 -12 -10 19134.9
    2 -12 -10 21118.1
    -2 12 10 19896.5
    -2 -12 10 21189.1
    -2 12 10 20938.3
    -2 12 10 21322.6
    2 -12 -10 19101.7
    2 12 -10 19147
    2 12 -10 21031.7
    -2 -12 10 19329
    -2 -12 9 9741.51
    -2 -12 9 8976.35
    2 -12 -9 10120.8
    -2 12 9 10325.9
    2 -12 -9 9446.88
    2 12 -9 10333.8
    -2 12 9 11376.4
    -2 12 9 10375.1
    2 -12 -9 9378.74
    2 12 -9 9931.06
    2 12 -9 10192.4
    -2 12 8 38027.9
    -2 -12 8 35149
    2 -12 -8 38735.2
    -2 12 8 38364
    2 12 -8 38156.9
    2 -12 -8 35875.4
    -2 12 8 36420.3
    -2 -12 8 38664.2
    2 -12 -8 36745
    2 12 -8 40055.1
    2 12 -8 38123.1
    2 -12 -7 45843.4
    -2 12 7 44543.5
    -2 12 7 41785
    2 -12 -7 42662.1
    2 12 -7 42239.8
    2 12 -7 42569.3
    2 -12 -7 41923.7
    -2 12 7 45606.8
    2 12 -7 40423.1
    -2 -12 7 42447.5
    -2 -12 7 39007.7
    2 -12 -6 2641.3
    2 12 -6 3201.34
    2 12 -6 3498.06
    -2 12 6 2499.16
    -2 12 6 2863.56
    2 12 -6 3176.81
    -2 -12 6 2841.24
    2 -12 -6 3208.03
    2 -12 -6 3086.49
    -2 12 6 2787.29
    2 12 -5 3355.27
    2 -12 -5 4270.55
    -2 -12 5 4000.09
    -2 12 5 4877.17
    2 -12 -5 4424.65
    -2 12 5 3961.48
    2 12 -5 4217.65
    2 -12 -5 3554.39
    2 12 -5 3992.35
    -2 12 5 4253.08
    -2 -12 4 44432.4
    2 -12 -4 52693.2
    2 -12 -4 46399.7
    2 12 -4 48324.3
    -2 12 4 49662.6
    -2 12 4 47870.7
    2 -12 -4 47066.5
    -2 12 4 50516.1
    2 12 -4 49155.9
    2 12 -4 45521.5
    -2 12 3 15206.7
    2 12 -3 16393.1
    -2 -12 3 15703.1
    -2 12 3 16988.9
    2 12 -3 14847.5
    2 -12 -3 15861.2
    2 -12 -3 17244
    -2 12 3 16690.8
    2 12 -3 15026.4
    2 -12 -3 15875.6
    -2 12 2 10279.9
    2 12 -2 9754.15
    -2 -12 2 7910.75
    -2 12 2 8985.62
    -2 12 2 10035
    2 -12 -2 10832.4
    2 -12 -2 8396.36
    2 -12 -2 9654.72
    2 12 -2 7560.79
    2 12 -2 9359.36
    2 -12 -1 41569.6
    2 -12 -1 38054.8
    2 12 -1 37835
    2 -12 -1 38304.8
    -2 12 1 38675.6
    -2 -12 1 35642.5
    2 12 -1 36130.1
    -2 12 1 37094.2
    -2 12 1 38863.8
    2 12 -1 38177.9
    2 -12 0 32347.4
    2 -12 0 27777.3
    -2 12 0 30036.8
    2 12 0 29147.9
    -2 12 0 28582.4
    2 -12 0 27225.9
    -2 12 0 32306.2
    2 12 0 28382.1
    -2 -12 0 27167.8
    2 12 0 28678.4
    -2 12 -1 2445.51
    2 12 1 2621.3
    2 12 1 2449.07
    2 -12 1 1975.18
    2 -12 1 2725.82
    -2 12 -1 2952.63
    2 12 1 2806.38
    2 -12 1 2128.31
    -2 12 -1 3012.1
    -2 -12 -1 2629.61
    2 -12 2 33587.5
    2 -12 2 36856.7
    -2 -12 -2 32962.1
    -2 12 -2 34552.1
    2 -12 2 30495
    2 12 2 32960.7
    -2 12 -2 33385
    2 12 2 31792.5
    2 12 2 32675.9
    -2 12 -2 34082.5
    2 -12 3 19611.7
    2 12 3 18121.8
    2 -12 3 18037.3
    -2 12 -3 19827.1
    2 12 3 16949.2
    -2 -12 -3 16790.5
    -2 12 -3 18615
    -2 12 -3 20703.1
    2 12 3 18537.4
    2 -12 3 18045.1
    2 12 4 3665.86
    2 -12 4 4860.31
    -2 -12 -4 3818.26
    -2 12 -4 4297.79
    2 12 4 3439.84
    -2 12 -4 4393.54
    2 12 4 3518.35
    2 -12 4 3468.65
    -2 12 -4 4331.5
    2 -12 4 3607.14
    2 -12 5 31927.5
    -2 12 -5 28088.4
    2 -12 5 26117.9
    2 -12 5 25630.8
    2 12 5 27366.1
    -2 12 -5 28351.2
    -2 -12 -5 27097.4
    2 12 5 26817.2
    -2 12 -5 28200
    2 12 5 27584.4
    -2 -12 -5 27243.5
    -2 12 -6 43859.8
    2 -12 6 45051.7
    2 12 6 41731.5
    -2 -12 -6 39345.1
    2 -12 6 39791.1
    -2 -12 -6 40066.5
    2 -12 6 39511
    2 12 6 41069.8
    -2 12 -6 41766.4
    2 12 6 40489.9
    -2 12 -6 44114.7
    -2 12 -7 188.459
    -2 12 -7 883.994
    2 12 7 335.393
    -2 -12 -7 532.19
    2 12 7 961.418
    2 -12 7 1024.57
    -2 -12 -7 298.435
    2 12 7 605.848
    -2 12 -7 567.611
    2 -12 7 344.233
    -2 12 -8 4489.99
    2 -12 8 4969.11
    2 12 8 5174.96
    2 -12 8 3876.93
    -2 12 -8 5128.46
    -2 -12 -8 3911.15
    2 12 8 4564.17
    -2 12 -8 4815.08
    2 12 8 4094.34
    -2 -12 -8 4746.33
    2 -12 9 17343.6
    -2 12 -9 17244.1
    2 12 9 17131.6
    -2 12 -9 17990.3
    -2 -12 -9 16163.9
    2 12 9 14986.1
    2 12 9 15715.3
    -2 -12 -9 15986.7
    -2 12 -9 16985.5
    2 -12 10 23390
    -2 -12 -10 21759.2
    2 12 10 22445.4
    -2 12 -10 24720.2
    -2 -12 -10 21804.3
    2 12 10 23466.5
    -2 12 -10 23710.8
    2 12 10 22234.1
    2 12 11 24768.4
    -2 12 -11 27932.3
    2 -12 11 29477.4
    2 12 11 25556.3
    -2 -12 -11 25383.6
    -2 -12 -11 26736.4
    -2 12 -11 25379.7
    2 -12 11 27010.2
    2 12 11 25674.2
    -2 -12 -12 24409.1
    -2 -12 -12 23595.7
    2 12 12 24779.6
    -2 12 -12 24678.5
    2 12 12 25088
    2 12 12 23520.8
    2 -12 12 25331.6
    2 -12 12 24535.1
    -2 12 -13 386.98
    -2 -12 -13 198.513
    2 12 13 523.896
    2 -12 13 792.325
    2 12 13 516.094
    -2 -12 -13 569.433
    2 -12 13 251.16
    2 12 13 547.459
    -2 12 -14 3980.03
    -2 12 -14 3248.88
    2 12 14 3945.15
    -2 -12 -14 3377.05
    2 -12 14 4012.35
    2 12 14 4138.79
    -2 -12 -14 3541.69
    2 -12 14 3776.87
    2 12 14 3596.21
    2 -12 15 35683.1
    -2 12 -15 36231
    -2 12 -15 32474.2
    2 12 15 36424.7
    -2 -12 -15 34184.3
    2 12 15 34816.5
    2 -12 15 38110.8
    -2 -12 -15 37700.8
    2 12 15 37136.8
    -2 -12 -16 23876.9
    -2 12 -16 23793.3
    -2 12 -16 21389.3
    2 12 16 24856.4
    -2 -12 -16 22454.1
    2 12 16 24535.9
    2 -12 16 23820.1
    -2 12 -17 9020.89
    2 12 17 10689
    2 12 17 10503.1
    2 -12 17 10530.6
    -2 -12 -17 9653.52
    -2 -12 -17 10086.8
    -2 12 -18 2253.17
    -2 -12 -18 1826.15
    2 -12 18 2554.6
    2 12 18 1559.69
    2 12 18 1610.35
    -2 12 -19 4850.09
    2 12 19 5703.76
    -2 -12 -19 5423.63
    2 -12 19 5809.62
    2 12 19 6152.93
    2 12 20 15895.1
    -2 -12 -20 14029.1
    2 12 20 16522.1
    -2 12 -20 13330.2
    2 -12 20 14395.1
    2 12 21 27139.5
    -2 12 -21 23641.2
    2 -12 21 27382.1
    2 13 -20 27854.4
    -2 -13 20 27199.8
    2 13 -20 26763.3
    2 13 -19 13644
    2 -13 -19 13902.7
    2 13 -19 14390.4
    -2 -13 19 13001.7
    2 -13 -18 942.443
    2 13 -18 1407.89
    -2 13 18 1322.13
    2 -13 -18 1153.4
    -2 -13 18 511.211
    2 13 -18 995.82
    2 13 -18 1105.47
    2 -13 -17 1166.6
    -2 13 17 600.046
    2 13 -17 1030.77
    -2 13 17 1425.19
    2 -13 -17 1624.56
    -2 -13 17 1495.34
    2 13 -17 824.383
    2 13 -17 1455.32
    2 -13 -16 24210.5
    -2 -13 16 20204.6
    -2 13 16 21836.1
    2 13 -16 22234.7
    -2 13 16 23642
    2 -13 -16 23043
    2 13 -16 22226.9
    2 13 -16 22409
    -2 -13 16 21190.1
    2 13 -15 30598.6
    2 -13 -15 32362
    -2 -13 15 32297.1
    -2 13 15 31763.6
    -2 13 15 33148.5
    2 -13 -15 33772.4
    2 13 -15 33017.9
    2 13 -15 32164.1
    -2 -13 15 30381.1
    2 -13 -14 9298.99
    2 13 -14 9972.02
    -2 13 14 8795.57
    2 -13 -14 9696.4
    -2 13 14 9877.77
    -2 -13 14 8711.27
    2 13 -14 9487.61
    2 13 -14 9383.23
    -2 -13 14 8812.11
    2 -13 -14 9894.37
    -2 13 14 10379.9
    2 13 -13 8580.62
    2 -13 -13 9774.13
    -2 13 13 8746.23
    -2 13 13 9046.43
    -2 13 13 8798.37
    2 -13 -13 8384.23
    2 -13 -13 9477.14
    2 13 -13 9087.52
    -2 -13 13 8432.34
    2 13 -13 8753.14
    -2 -13 13 7490.71
    -2 13 12 2928.02
    -2 13 12 2204.35
    -2 13 12 2721.31
    -2 -13 12 2472.83
    2 -13 -12 2020.7
    2 -13 -12 2982.86
    2 13 -12 2708.28
    2 -13 -12 2014.16
    2 13 -12 2780.17
    2 13 -12 2593.76
    -2 -13 12 2950.89
    -2 13 11 12116.4
    2 -13 -11 12367.3
    2 -13 -11 11368.1
    -2 13 11 12787.7
    2 13 -11 11293.4
    2 13 -11 10954
    2 -13 -11 11507.8
    -2 13 11 12561.2
    -2 -13 11 11450.1
    2 13 -11 12232
    2 13 -10 15875.6
    -2 -13 10 13606.2
    -2 13 10 14838.6
    2 -13 -10 14128.5
    2 -13 -10 14252.7
    -2 13 10 15584.9
    2 -13 -10 14462.9
    2 13 -10 15347.2
    2 13 -10 14932.9
    -2 13 10 14132
    2 -13 -9 62547.9
    -2 13 9 63302.1
    -2 13 9 59591.9
    2 13 -9 61268.2
    -2 13 9 62563.5
    2 13 -9 61049.8
    2 -13 -9 59456.3
    2 13 -9 60161.1
    -2 -13 9 57413.9
    2 -13 -9 58114.1
    2 13 -8 1076.02
    2 -13 -8 859.727
    -2 13 8 816.841
    2 13 -8 1035.66
    2 -13 -8 1463.76
    -2 13 8 815.369
    -2 -13 8 474
    2 -13 -8 688.673
    2 13 -8 927.133
    -2 13 8 518.332
    2 -13 -7 809.77
    -2 -13 7 872.653
    -2 13 7 1031.5
    2 -13 -7 430.224
    2 13 -7 798.178
    -2 13 7 341.688
    -2 13 7 760.368
    2 -13 -7 649.868
    2 13 -7 457.007
    2 13 -7 841.815
    2 13 -6 8670.19
    2 -13 -6 8924.31
    -2 -13 6 7474.14
    2 -13 -6 7814.44
    2 -13 -6 7697.03
    -2 13 6 9515.9
    2 13 -6 9009.81
    2 13 -6 8296.08
    -2 13 6 7612.78
    -2 13 6 8577.04
    2 -13 -5 58299
    -2 -13 5 52066.2
    -2 13 5 56194.4
    2 -13 -5 51063
    2 13 -5 54236.8
    -2 13 5 53127.8
    2 -13 -5 53140.6
    -2 13 5 56627.4
    2 13 -5 55144.2
    2 13 -4 1618.64
    2 13 -4 2264.82
    -2 -13 4 1224.42
    -2 13 4 2452.22
    2 -13 -4 1024.86
    -2 13 4 1826.45
    2 -13 -4 1850.84
    -2 13 4 1658.61
    2 13 -4 2114.69
    2 -13 -4 1784.7
    2 -13 -3 45393.7
    -2 -13 3 41440.4
    -2 13 3 42812.2
    2 13 -3 40153.7
    -2 13 3 42802.2
    -2 13 3 40963.7
    2 -13 -3 40414.1
    2 13 -3 41733.3
    2 13 -3 39767.4
    2 -13 -3 40099.8
    -2 -13 2 4954.62
    -2 13 2 5269.75
    2 -13 -2 5334.56
    -2 13 2 5100.29
    2 13 -2 5398.63
    -2 13 2 4797.46
    2 13 -2 4687.72
    2 -13 -2 4613.64
    2 13 -2 4646.02
    2 -13 -2 4753.04
    2 -13 -1 4395.68
    -2 -13 1 4455.73
    -2 13 1 5080.79
    -2 13 1 4905.03
    2 -13 -1 5320.73
    -2 13 1 4579.78
    2 13 -1 3824.68
    2 13 -1 4415.06
    2 13 -1 4803.88
    2 -13 -1 4394.32
    2 13 0 1567.27
    2 -13 0 3163.56
    -2 -13 0 1937.63
    -2 13 0 2448.31
    2 -13 0 1572.76
    -2 13 0 3009.7
    -2 13 0 1858.96
    2 13 0 2475.03
    2 13 0 2459.68
    2 -13 0 1706.63
    2 -13 1 69313.3
    2 13 1 60110.8
    -2 13 -1 65667.9
    2 -13 1 61549.8
    -2 13 -1 65266
    2 -13 1 63349.5
    -2 13 -1 66604.4
    2 13 1 61800.3
    -2 -13 -1 62117.1
    2 13 1 54242.1
    2 13 2 3234.52
    2 -13 2 5011.49
    -2 13 -2 3924.51
    -2 -13 -2 3135.57
    2 -13 2 3705.6
    -2 13 -2 4125.1
    2 13 2 3422.03
    2 13 2 3781.48
    -2 13 -2 4345.87
    2 -13 2 3081.23
    -2 13 -3 24570.4
    2 -13 3 26769.7
    2 13 3 24414.2
    -2 -13 -3 23283.5
    2 -13 3 22898.2
    2 -13 3 23603.9
    -2 13 -3 24865
    2 13 3 19742.1
    2 13 3 23098.1
    -2 13 -3 25794.1
    2 13 4 4629.47
    2 -13 4 6550.23
    -2 -13 -4 5426.2
    2 13 4 5519.67
    -2 13 -4 5726.17
    -2 13 -4 6339.3
    2 -13 4 4952.91
    -2 13 -4 6339.28
    2 13 4 5867.49
    -2 13 -5 20016.7
    2 -13 5 21112.7
    -2 13 -5 20613.9
    -2 -13 -5 19941.3
    2 13 5 19361.6
    2 -13 5 17723.1
    2 13 5 20121.6
    -2 13 -5 20664.1
    2 13 5 20061
    2 13 6 2526.8
    2 -13 6 3201.51
    -2 -13 -6 2393.11
    2 13 6 3205.93
    -2 13 -6 3323.05
    -2 13 -6 3180.29
    -2 13 -6 3341.85
    2 13 6 3003.46
    -2 13 -7 51872.4
    -2 13 -7 52289
    -2 -13 -7 50651.9
    -2 13 -7 50341.8
    2 13 7 49724.9
    2 13 7 48455.8
    2 13 7 49911.7
    -2 -13 -8 9895.74
    2 13 8 10202
    2 13 8 10135.4
    -2 13 -8 10414.2
    2 13 8 9255.32
    2 -13 8 10546.6
    -2 13 -8 10533.3
    -2 -13 -9 2981.78
    2 -13 9 3674.28
    2 13 9 3209.44
    -2 13 -9 3144.18
    -2 -13 -9 3240.36
    2 13 9 2646.59
    -2 13 -9 3649.19
    2 13 9 3192.55
    -2 13 -10 1206.78
    -2 -13 -10 361.683
    2 13 10 760.083
    2 13 10 781.354
    -2 -13 -10 690.784
    2 13 10 462.657
    2 -13 10 1194.14
    -2 -13 -11 27844
    2 -13 11 30756.7
    -2 13 -11 28542.7
    2 13 11 29009.6
    2 13 11 28862.7
    2 13 11 26745.8
    -2 -13 -11 26636.7
    -2 -13 -12 23945.7
    2 -13 12 24248.4
    2 13 12 23697
    -2 -13 -12 22080.4
    -2 13 -12 23717.8
    2 13 12 23007.4
    2 13 12 21364.1
    2 -13 13 29418.8
    2 13 13 28319.4
    -2 13 -13 29135.4
    2 13 13 27581
    -2 -13 -13 27466.3
    2 13 13 25640
    -2 -13 -13 27506.8
    2 13 14 9466.49
    2 -13 14 10649.2
    2 13 14 10984.1
    -2 -13 -14 9747.25
    2 13 14 9235.79
    -2 -13 -14 9550.67
    -2 13 -14 9813.24
    -2 -13 -15 1120.74
    2 13 15 2348.29
    -2 -13 -15 1779.74
    -2 13 -15 1638.05
    2 13 15 1714.66
    2 13 15 1899
    -2 -13 -16 10823.3
    2 -13 16 12285.6
    2 13 16 11987.4
    -2 -13 -16 11140.5
    2 13 16 12095.5
    2 13 17 20644.3
    -2 -13 -17 18187.9
    2 -13 17 19458.2
    -2 -13 -18 26602.4
    2 -13 18 27379
    2 -13 19 5641.4
    2 -14 -18 1551.36
    -2 -14 18 1002.04
    2 -14 -17 1278.36
    -2 14 17 1161.86
    2 14 -17 1194.84
    2 -14 -16 16908
    -2 -14 16 14816.9
    -2 14 16 15819.4
    2 14 -16 16010.5
    -2 14 15 20697.6
    2 14 -15 22502.5
    -2 -14 15 21380.6
    2 -14 -15 22949.8
    2 14 -15 23587.7
    2 14 -15 22967.6
    2 14 -14 21540
    2 -14 -14 22139.2
    2 -14 -14 20018.8
    -2 14 14 22268.1
    -2 14 14 21226
    -2 14 14 22479.1
    2 -14 -14 20103.4
    2 14 -14 19956.3
    2 14 -14 22884
    -2 -14 14 19695.2
    -2 14 13 2240.05
    2 14 -13 3401.97
    2 -14 -13 2993.45
    -2 14 13 3016.38
    -2 -14 13 1866.5
    -2 14 13 3074.46
    2 -14 -13 2426.05
    2 14 -13 3698.05
    2 14 -13 2929.31
    2 -14 -13 2637.37
    -2 14 12 66.6695
    -2 14 12 392.639
    -2 -14 12 147.998
    2 14 -12 284.933
    -2 14 12 259.047
    2 -14 -12 69.2583
    2 -14 -12 -112.945
    2 -14 -12 450.02
    2 14 -12 -168.371
    2 14 -12 805.571
    -2 -14 11 7361.81
    2 -14 -11 9287.63
    -2 14 11 8369.42
    -2 14 11 8549.6
    2 14 -11 9151.62
    -2 14 11 8761.94
    2 -14 -11 8147.97
    2 -14 -11 7988.95
    2 14 -11 7663.27
    2 14 -11 9475.74
    -2 14 10 25663.7
    -2 14 10 28184.3
    -2 14 10 26013.3
    2 -14 -10 25583.8
    2 14 -10 26097.1
    2 -14 -10 25687.9
    2 14 -10 26691.4
    2 14 -10 27292.2
    -2 -14 10 23707.3
    2 -14 -10 28174.5
    2 -14 -9 8142.71
    -2 -14 9 6545.84
    2 -14 -9 7409.71
    2 -14 -9 6468.92
    -2 14 9 6838.38
    2 14 -9 8036.34
    -2 14 9 7997.01
    -2 14 9 8450.41
    2 14 -9 8247.96
    2 14 -9 8493.76
    -2 14 8 31012.8
    2 -14 -8 28423.8
    2 -14 -8 29671.7
    2 14 -8 29474.5
    2 -14 -8 27364.1
    -2 14 8 29719.3
    -2 14 8 31650
    2 14 -8 28686.6
    2 14 -8 28773.5
    -2 -14 8 28612.2
    2 -14 -7 656.111
    2 -14 -7 1526.38
    2 -14 -7 1296.74
    -2 -14 7 1102.51
    2 14 -7 2418.13
    -2 14 7 1542.04
    -2 14 7 1346.99
    -2 14 7 1406.07
    2 14 -7 2067.43
    2 14 -7 1181.09
    2 -14 -6 8383.86
    -2 14 6 8554.1
    -2 14 6 8265.71
    -2 -14 6 7465.33
    2 -14 -6 7218.3
    2 14 -6 7735.64
    2 14 -6 7592.73
    -2 14 6 8543.08
    2 -14 -6 7410.09
    2 14 -6 7121.48
    2 -14 -5 5762.27
    -2 -14 5 4937.41
    2 14 -5 5520.83
    2 14 -5 5059.65
    -2 14 5 5428.11
    2 14 -5 5358.47
    2 -14 -5 3760.86
    -2 14 5 6079.59
    -2 14 5 6028
    2 -14 -5 4689.03
    -2 14 4 45232.7
    2 -14 -4 47027.5
    2 -14 -4 42238.7
    2 14 -4 46220.1
    -2 14 4 47724.9
    2 -14 -4 42498.9
    -2 14 4 47594.8
    2 14 -4 44779.3
    2 14 -4 46336.1
    -2 -14 4 44403.2
    2 -14 -3 396.903
    2 14 -3 419.869
    -2 -14 3 453.387
    2 14 -3 1116.27
    -2 14 3 1329.14
    -2 14 3 734.538
    2 -14 -3 1154.17
    -2 14 3 503.394
    2 -14 -3 480.253
    2 14 -3 992.125
    2 -14 -2 7032.63
    2 14 -2 6280.81
    -2 -14 2 6641.95
    2 -14 -2 6825.74
    -2 14 2 7233.55
    -2 14 2 6872.01
    2 -14 -2 6682.54
    -2 14 2 7732.49
    2 14 -2 6727.29
    2 14 -2 6133.69
    -2 14 1 2687.11
    -2 -14 1 1933.38
    2 -14 -1 2299.64
    2 14 -1 2009.76
    -2 14 1 2493.89
    2 -14 -1 1790.28
    2 -14 -1 2111.78
    -2 14 1 2684.14
    2 14 -1 2309.46
    2 14 -1 1963.34
    -2 -14 0 20755.4
    2 -14 0 23270.7
    -2 14 0 22801.1
    -2 14 0 24052.6
    2 14 0 23240.8
    2 -14 0 22220.4
    2 14 0 22804.4
    2 14 0 22330
    -2 14 0 24720.7
    -2 14 -1 943.242
    -2 14 -1 1196.46
    -2 -14 -1 700.365
    2 14 1 715.475
    2 -14 1 258.485
    2 14 1 1118.52
    2 -14 1 1629.85
    -2 14 -1 1159.11
    2 14 1 540.223
    2 -14 2 39029.7
    -2 14 -2 37132.8
    -2 14 -2 37525.9
    2 14 2 34209.1
    2 14 2 36516.3
    2 -14 2 33851.6
    2 14 2 33895.1
    -2 -14 -2 34649.8
    -2 14 -2 35804.9
    -2 -14 -3 3690.94
    -2 14 -3 4473.64
    2 14 3 3482.49
    2 14 3 3798.81
    -2 14 -3 4344.94
    2 14 3 3896.62
    -2 14 -3 4699.01
    2 -14 3 4398.78
    -2 14 -4 112.329
    -2 -14 -4 -97.4321
    -2 14 -4 318.526
    2 14 4 -59.208
    -2 14 -4 266.569
    2 14 4 -166.632
    2 14 4 175.84
    2 -14 4 822.812
    -2 14 -5 732.225
    -2 -14 -5 46.9186
    2 14 5 471.136
    -2 14 -5 654.832
    2 -14 5 352.995
    2 14 5 405.36
    -2 14 -5 874.299
    2 14 5 -103.765
    -2 -14 -6 29851.5
    2 -14 6 31939.1
    -2 14 -6 31090.9
    2 14 6 30783.9
    -2 14 -6 31514.5
    2 14 6 30290.3
    2 14 6 31507.2
    2 -14 7 8990.06
    2 14 7 9245.24
    -2 14 -7 10149.9
    2 14 7 8385.04
    2 14 7 9035.78
    -2 14 -7 8795.56
    -2 -14 -7 9078.75
    2 -14 8 18446.3
    -2 -14 -8 16327
    2 14 8 15126.6
    -2 14 -8 15639.8
    2 14 8 17485.6
    2 14 8 14680.2
    -2 -14 -9 2333.29
    -2 14 -9 2921.55
    2 -14 9 2264.82
    2 14 9 1795.91
    2 14 9 1716.87
    2 14 9 1760.63
    2 -14 10 2563.91
    -2 14 -10 2406.57
    -2 -14 -10 1628.11
    2 14 10 2727.77
    2 14 10 1471.84
    2 14 10 1735.5
    2 -14 11 11402.9
    2 14 11 11716.7
    2 14 11 11372.8
    2 14 11 10335.3
    -2 14 -11 10211.5
    -2 -14 -11 10466.4
    -2 14 -12 37534.7
    2 -14 12 39810.2
    -2 -14 -12 38036
    2 -14 13 15174.2
    -2 14 -13 14706.2
    -2 -14 -13 15055.4
    -2 -14 -13 12540.3
    2 14 13 13455.1
    -2 -14 -14 3277.06
    2 -14 14 3725.26
    -2 14 -14 3624.08
    -2 -14 -14 3092.2
    2 14 14 2825.73
    -2 -14 -15 704.191
    -2 14 -15 623.017
    -2 -14 -15 522.002
    2 14 15 784.626
    -2 -14 -16 9419.58
    -2 15 9 43462.3
    2 -15 -9 37293.4
    2 -15 -8 17161.7
    -2 15 8 21048.1
    2 -15 -8 17618.7
    -2 15 8 20914.1
    -2 15 7 4452.78
    -2 15 7 4991.8
    2 -15 -7 3802.76
    2 -15 -7 3314.75
    -2 15 6 14894.3
    -2 15 6 15179.8
    2 -15 -6 12926.9
    2 -15 -6 12254.9
    -2 15 5 23622.2
    2 15 -5 22453.9
    2 -15 -5 18851.2
    -2 15 5 22736.7
    2 -15 -5 19104.8
    2 -15 -4 1120.91
    -2 15 4 2033.4
    2 15 -4 785.588
    -2 15 4 1944.85
    2 15 -3 29268.1
    2 -15 -3 24595.8
    -2 15 3 28172
    2 15 -3 26603
    -2 15 3 30668.8
    2 15 -2 21442.1
    -2 15 2 22160.2
    2 -15 -2 18450.9
    2 15 -2 21689.3
    -2 15 2 22655.5
    2 15 -1 3319.59
    -2 15 1 4165.22
    2 15 -1 3044.52
    -2 15 1 3390.34
    2 15 0 12834
    -2 15 0 13858.2
    -2 15 0 14556.9
    -2 15 -1 43513.7
    2 15 1 39048.2
    -2 15 -1 43232.4
    -2 15 -2 3833.75
    -2 15 -2 3936.58
    -2 15 -3 6922.59
    -2 15 -4 27090.6
    -2 15 -5 32708.1
    -3 0 36 44919.1
    3 0 -36 47777.6
    3 0 -35 2298.41
    -3 0 35 1600.04
    -3 0 34 76979.9
    3 0 -34 80744
    3 0 -33 1239.06
    -3 0 33 973.335
    3 0 -32 2879.74
    -3 0 32 3858.87
    -3 0 31 1551.81
    3 0 -31 2450.59
    -3 0 30 128109
    3 0 -30 131691
    3 0 -29 2190.81
    -3 0 29 1347.17
    -3 0 29 1806.67
    3 0 -28 34382.6
    -3 0 28 32663.3
    -3 0 28 36322
    -3 0 27 900.87
    -3 0 27 935.517
    -3 0 26 43534.8
    3 0 -26 43447.6
    -3 0 26 47261.1
    3 0 -25 2095.09
    -3 0 25 1568.5
    3 0 -25 2429.73
    -3 0 24 152632
    3 0 -24 154196
    3 0 -24 153024
    3 0 -23 1301.02
    -3 0 23 1897.95
    3 0 -23 810.337
    -3 0 23 808.248
    -3 0 22 5043.33
    -3 0 22 4766.17
    3 0 -22 5217.57
    3 0 -22 5024.06
    -3 0 21 993.047
    -3 0 21 1011.43
    3 0 -20 125173
    -3 0 20 124659
    -3 0 20 133690
    3 0 -20 132207
    3 0 -20 121917
    -3 0 19 1081.23
    3 0 -19 995.091
    3 0 -19 276.987
    3 0 -19 1048.58
    -3 0 19 215.976
    -3 0 19 180.213
    3 0 -18 102470
    -3 0 18 100157
    3 0 -18 94310.3
    -3 0 18 96886
    3 0 -18 96714
    -3 0 18 94195.6
    -3 0 17 636.079
    -3 0 17 191.997
    3 0 -17 396.809
    -3 0 17 419.301
    -3 0 16 4772.16
    3 0 -16 5168.59
    3 0 -16 4766.98
    3 0 -16 4240.63
    -3 0 16 6268.86
    -3 0 16 5797.74
    -3 0 16 5159.34
    3 0 -15 1301.83
    -3 0 15 656.073
    3 0 -15 1923.29
    -3 0 15 903.308
    -3 0 15 252.085
    -3 0 15 1290.99
    3 0 -15 729.473
    -3 0 14 128950
    3 0 -14 123408
    3 0 -14 118371
    3 0 -14 133273
    -3 0 14 123649
    -3 0 14 129552
    -3 0 14 127727
    -3 0 13 163.833
    3 0 -13 89.9317
    -3 0 13 369.095
    3 0 -13 378.965
    3 0 -13 69.4665
    -3 0 13 52.5308
    -3 0 13 102.543
    3 0 -12 33733.4
    -3 0 12 33648.5
    -3 0 12 33464.2
    3 0 -12 34106.5
    -3 0 12 33490.1
    -3 0 12 31635.7
    -3 0 11 1142.92
    3 0 -11 880.299
    3 0 -11 1480.73
    -3 0 11 582.959
    3 0 -11 974.585
    -3 0 11 845.34
    -3 0 11 1189.46
    -3 0 10 42715.8
    -3 0 10 42091.7
    3 0 -10 40514.7
    3 0 -10 42432.8
    -3 0 10 44181.3
    -3 0 10 41332.2
    -3 0 9 1322.62
    3 0 -9 1214.43
    -3 0 9 643.071
    3 0 -9 988.323
    -3 0 9 748.603
    -3 0 9 1507.47
    3 0 -9 470.239
    -3 0 8 42325.9
    -3 0 8 41839.2
    3 0 -8 39758.8
    3 0 -8 39377.8
    -3 0 8 39329
    3 0 -8 40265.4
    -3 0 8 37163.1
    -3 0 7 158.948
    -3 0 7 153.119
    -3 0 7 67.4189
    3 0 -7 192.871
    3 0 -7 74.0054
    -3 0 7 354.833
    3 0 -7 222.569
    3 0 -7 285.791
    -3 0 6 1080.24
    -3 0 6 2554.26
    3 0 -6 1733.4
    -3 0 6 1430.1
    3 0 -6 1915.09
    -3 0 6 2673.52
    3 0 -6 1577.87
    3 0 -6 1313.5
    -3 0 5 178.933
    -3 0 5 464.548
    3 0 -5 206.477
    3 0 -5 226.625
    3 0 -5 277.963
    -3 0 5 189.361
    3 0 -5 244.527
    -3 0 4 9291.32
    3 0 -4 9124.31
    3 0 -4 9108.48
    3 0 -4 8906.77
    -3 0 4 9094.32
    -3 0 4 8870.2
    3 0 -4 8472.07
    -3 0 4 8329.67
    -3 0 3 1230.41
    3 0 -3 1384.58
    -3 0 3 1890
    3 0 -3 1485.92
    3 0 -3 1479.44
    3 0 -3 1361.66
    -3 0 3 1395.26
    -3 0 3 1960.75
    3 0 -2 354.12
    -3 0 2 518.924
    -3 0 2 276.784
    -3 0 2 315.649
    3 0 -2 437.488
    3 0 -2 271.95
    3 0 -2 571.574
    -3 0 1 1826.28
    3 0 -1 1544.21
    3 0 -1 1748.56
    3 0 -1 1579.2
    -3 0 1 1898
    -3 0 1 1430.8
    3 0 -1 1716.09
    3 0 0 2366.03
    3 0 0 1874.82
    -3 0 0 1984.5
    3 0 0 2182.16
    3 0 0 2238.12
    -3 0 0 2320.47
    -3 0 -1 571.409
    -3 0 -1 439.589
    3 0 1 525.125
    3 0 1 727.321
    3 0 1 446.56
    3 0 1 474.357
    3 0 2 19838.7
    3 0 2 19594.5
    3 0 2 20949.7
    3 0 2 20390.9
    -3 0 -2 20313.5
    -3 0 -2 19090.7
    3 0 2 19920.5
    -3 0 -3 184.494
    3 0 3 272.837
    3 0 3 217.585
    3 0 3 241.147
    3 0 3 260.195
    3 0 3 192.652
    -3 0 -3 357.597
    -3 0 -4 3320.65
    3 0 4 3421.89
    3 0 4 3439.42
    3 0 4 3224.26
    -3 0 -4 3316.05
    3 0 4 3000.14
    -3 0 -5 1006.12
    3 0 5 965.145
    3 0 5 604.688
    -3 0 -5 716.417
    3 0 5 870.291
    3 0 6 38129.7
    3 0 6 36584.7
    -3 0 -6 37353.5
    3 0 6 38618.5
    -3 0 -6 36910.4
    3 0 7 531.491
    3 0 7 450.407
    3 0 7 363.483
    -3 0 -7 435.533
    -3 0 -7 641.776
    3 0 8 86361.3
    3 0 8 84690.4
    3 0 8 85200.7
    -3 0 -8 83668.2
    -3 0 -8 84304.1
    3 0 9 128.059
    3 0 9 170.272
    -3 0 -9 163.323
    3 0 9 104.638
    3 0 10 8124.08
    3 0 10 9130.55
    -3 0 -10 8771.52
    3 0 10 8039.26
    -3 0 -10 9059.29
    3 0 11 290.691
    3 0 11 132.159
    -3 0 -11 283.899
    3 0 11 274.234
    3 0 12 100757
    -3 0 -12 98773.8
    3 0 12 96046.1
    3 0 12 95906.4
    -3 0 -12 94233.9
    3 0 13 24.3168
    3 0 13 147.499
    3 0 13 163.227
    -3 0 -13 175.981
    -3 0 -13 270.3
    -3 0 -14 40220.6
    3 0 14 39647.5
    3 0 14 37601.9
    -3 0 -14 38603.2
    3 0 14 37720.5
    3 0 15 271.438
    3 0 15 211.606
    -3 0 -15 288.859
    3 0 15 113.561
    -3 0 -16 45341
    -3 0 -16 42516
    3 0 16 43554.4
    3 0 17 323.429
    -3 0 -17 579.084
    3 0 17 464.449
    -3 0 -18 123690
    3 0 18 119246
    -3 0 -19 781.667
    3 0 19 463.439
    3 0 20 3586.26
    -3 0 -20 4498.44
    -3 0 -20 3751.19
    3 0 21 1661.23
    -3 0 -21 1569.13
    3 0 22 108020
    -3 0 -22 112349
    3 0 23 1853.49
    -3 0 -23 1905.92
    3 0 24 76228.9
    -3 0 -24 79572.9
    3 0 25 1380.19
    -3 0 -25 2924.62
    -3 0 -26 10829.3
    3 0 26 8945.92
    3 0 27 1237.02
    -3 0 -27 3977.96
    -3 0 -28 146394
    3 0 28 133411
    3 0 29 1519.35
    -3 0 -29 1502.74
    -3 0 -29 2058.47
    3 0 30 14719.2
    -3 0 -30 16767
    -3 0 -30 17401.3
    3 0 31 485.166
    -3 0 -31 867.754
    -3 0 -32 49224.8
    -3 0 -32 46017.2
    3 0 33 1159.45
    -3 0 -33 1737.95
    3 0 34 61531.7
    -3 0 -34 69387.7
    3 -1 -36 -68.8184
    -3 -1 36 -237.164
    -3 1 36 -23.0398
    3 1 -36 -64.3483
    -3 -1 35 1027.41
    3 1 -35 762.038
    -3 1 35 902.172
    3 -1 -35 1124.81
    3 1 -34 779.435
    -3 -1 34 27.5583
    -3 1 34 140.765
    3 -1 -34 69.7937
    3 1 -33 954.534
    -3 1 33 1211.37
    -3 -1 33 731.109
    3 -1 -33 1486.94
    -3 -1 32 52.8038
    -3 1 32 90.8462
    3 -1 -32 128.411
    -3 -1 32 232.297
    3 1 -32 76.0227
    3 -1 -31 2430.64
    3 1 -31 2505.4
    -3 -1 31 2435.37
    -3 1 31 1886.02
    -3 -1 31 2247.12
    -3 1 30 12020.4
    3 -1 -30 12076.9
    3 1 -30 10909
    -3 -1 30 12232.8
    -3 -1 30 12017.2
    3 -1 -29 156.139
    -3 1 29 186.41
    -3 -1 29 204
    -3 -1 29 167.036
    3 1 -29 -98.484
    -3 -1 28 3661.75
    -3 1 28 4426.74
    3 -1 -28 4136.23
    3 1 -28 3740.91
    -3 -1 28 4409.72
    3 1 -27 5484.69
    -3 -1 27 4791.62
    3 -1 -27 5094.15
    3 -1 -27 5540.07
    -3 -1 27 5472.86
    -3 1 27 6074
    -3 -1 26 11022
    -3 1 26 12218
    3 1 -26 12779.5
    3 -1 -26 13155
    3 -1 -26 12560
    -3 1 26 13348.8
    -3 -1 26 13651.4
    -3 -1 25 2942.49
    -3 1 25 2697.63
    3 -1 -25 2782.48
    3 -1 -25 2857.86
    3 1 -25 2831.24
    -3 1 25 2687.42
    -3 -1 25 2576.78
    -3 1 24 57559.3
    -3 -1 24 55025.2
    3 1 -24 55306.1
    3 -1 -24 56543.4
    3 -1 -24 56530.9
    -3 1 24 62851.2
    -3 -1 24 61687.5
    3 1 -23 4632.02
    3 -1 -23 4782.54
    -3 -1 23 4677.25
    -3 1 23 4675.26
    3 -1 -23 5016.01
    3 1 -23 4641.67
    -3 1 23 4284.23
    -3 -1 23 4459.16
    -3 -1 22 3515.7
    3 1 -22 3464.81
    -3 1 22 3621.69
    3 -1 -22 3894.2
    3 -1 -22 3431.82
    3 1 -22 3962.66
    -3 -1 22 4516.23
    -3 1 22 3369.27
    3 1 -21 15636.6
    -3 -1 21 16066.5
    -3 -1 21 14194.5
    -3 1 21 15959.1
    3 -1 -21 15041.7
    3 -1 -21 15475.5
    3 1 -21 15009.9
    -3 1 21 15918.4
    -3 -1 20 101436
    -3 1 20 106843
    3 -1 -20 105347
    3 1 -20 101394
    -3 -1 20 114633
    3 -1 -20 111420
    3 -1 -20 106029
    3 1 -20 114009
    3 1 -20 105298
    -3 1 20 114493
    3 -1 -19 318.891
    -3 -1 19 155.649
    -3 -1 19 1102.48
    3 1 -19 982.71
    -3 1 19 592.189
    3 -1 -19 478.492
    -3 -1 19 190.881
    3 1 -19 213.855
    3 -1 -19 543.929
    3 1 -19 166.94
    -3 1 19 245.61
    -3 1 19 107.939
    3 1 -18 111503
    -3 -1 18 111377
    3 1 -18 112751
    3 -1 -18 112280
    -3 1 18 112476
    3 -1 -18 110768
    -3 -1 18 108187
    3 -1 -18 118345
    3 1 -18 112981
    -3 1 18 112722
    -3 1 18 117353
    -3 -1 18 119602
    -3 -1 17 30920.8
[truncated: 773,891 more chars]
