# Supplementary material for: Bis­(η2-ethyl­ene)(η5-inden­yl)iridium(I)
Source: Acta Crystallogr Sect E Struct Rep Online. 2013 Sep 21;69(Pt 10):m547. doi: 10.1107/S1600536813025300 (PMC3790355; doi:10.1107/S1600536813025300)
Supplement: Supplementary file 2 [file e-69-0m547-Isup2.hkl]

data_I
loop_
_geom_extra_tableA_col_1
_geom_extra_tableA_col_2
_geom_extra_tableA_col_3
_geom_extra_tableA_col_4

 Ir1A-C1A 2.210(3) Ir1-C1B 2.208(4)
 Ir1A-C2A 2.190(4) Ir1B-C2B 2.222(3)
 Ir1A-C3A 2.349(4) Ir1B-C3B 2.371(3)
 Ir1A-C8A 2.366(3) Ir1B-C8B 2.358(3)
 Ir!A-C9A 2.220(3) Ir1B-C9B 2.197(4)

_geom_extra_table_head_A
;
Selected Ir to indenyl bond distances \%A.
;


_publ_section_synopsis
.
#Added by publCIF


_publcif_datablock.id '{1c8f831d-6708-4296-a182-9cbd2d8da7ed}'
_publ_requested_journal          'Acta Crystallogr.,Sect.E:Struct.Rep.Online'
_publ_contact_author_name        'Joseph S. Merola'
_publ_contact_author_address     
;
Department of Chemistry 0212
Virginia Tech
Blacksburg, VA 24061
USA
;
_publ_contact_author_email       jmerola@vt.edu
_publ_contact_author_phone       '+1 540 231-4510'
_publ_contact_author_fax         '+1 540 231-3255'
loop_
_publ_author_name
_publ_author_address
'Merola, Joseph S'
;
Department of Chemistry 0212
Virginia Tech
Blacksburg, VA 24061
USA
;
_publ_contact_letter
;
#1 September 2013

Please consider this CIF submission for publication in Acta 
Crystallographica E.  
All required files have been provided.

The manuscript has passed the checkcif tests and generates an acceptable 
printcif output.

Yours sincerely
Joe Merola
;

_publ_section_keywords           
.

_publ_section_figure_captions    
;
Fig. 1. Thermal ellipsoid plot of the two indepenent molecules of the title
compound. Ellipsoids are shown at 50% probability.

Fig. 2. Ball and stick drawing of title compound showing the fold angle of the 
indenyl rings for both independent molecules.
;
_publ_section_comment            
;
The indenyl ligand has been shown to be very flexible in terms of its
coordination to metals. An increased reactivity that is displayed by
indenyl metal complexes compared with cyclopentadienyl complexes has been
dubbed the "indenyl effect". The effect was first described by Mawby's group 
(Hart-Davis <i>et al.</i>, 1970) and was further
quantified by Basolo <i>et al.</i> (Rerek <i>et al.</i>, 1983) 
We have previously reported on the
synthesis and structure of \h^3^-indenyliridium complexes formed by reaction of
an \h^5^-indenyliridiumbis(olefin) complex and small phosphine ligands such as
PMe~3~ or PhPMe~2~ (Merola <i>et al.</i>, 1986). 
The smallest olefin complex of indenyl iridium,
(\h^5^-Indenyl)bis(\h^2^-ethylene)iridium(I), <b>1</b>, is the subject of this
report. The thermal ellipsoid plot for both independent molecules of <b>1</b> is
shown in figure 1. The most interesting aspects of the bonding are highlighted
in table 1 Showing the 3 short/2 long bond distances of the "slipped" indenyl
rings.

Figure 2 shows the "fold" of the indenyl ligand which imparts non-planarity 
of the 6-membered ring from the 5-membered ring. The angle between the planes 
defined by C1, C2 and C9 
and that defined by C3, C8, C7, C4, C5 and C6 is 6.5(4)\% and 6.8(4)\% for the
 "A" and "B" molecules.

;

_publ_section_related_literature
;
For x-ray crystal structures of the analogous rhodium complex, see CCDC:576585
(Marder <i>et al.</i>, 1987); CCDC:567925 (Miekuz <i>et al.</i>, 1986). For a
variable temperature NMR study of the title compound, see (Szajek <i>et
al.</i>, 1991). The structure of an \h^3^-indenyliridium complex can be found
in CCDC:563532 (Merola <i>et al.</i>, 1986). For seminal discussions on the
"indenyl effect" see (Hart-Davis <i>et al.</i>, 1970) and (Rerek <i>et
al.</i>, 1983). Synthesis of [Ir(C~2~H~2~)~2~Cl]~2~ can be found in (Herde
<i>et al.</i>, 1974).
;

_publ_section_exptl_prep         
;
[Ir(C~2~H~2~)~2~Cl]~2~ wwas synthesized by the reaction between
[Ir(C~8~H~14~)~2~IrCl]~2~ and ethylene (Herde
<i>et al.</i>, 1974). The title compound was prepared by the
reaction between lithium indenide and [Ir(C~2~H~2~)~2~Cl]~2~ in anhydrous THF.
Crystals of the title compound were grown by the slow evaporation of a pentane
solution. The title compound has also been reported previously prepared 
by this same method (Szajek <i>et al.</i>, 1991).
;
_publ_section_exptl_refinement   
;
Crystal data, data collection and structure refinement details are summarized
in Table 1.
;
_publ_section_references         
;
Agilent (2013). <i>CrysAlis PRO</i>. Agilent Technologies UK Ltd, Yarnton,
England.

Dolomanov, O. V., Bourhis, L. J., Gildea, R. J., Howard, J. A. K. & Puschmann,
H. (2009). <i>J. Appl. Cryst.</i> <b>42</b>, 339--341.

Hart-Davis, A., White, C. & Mawby, R. (1970). <i>Inorg. Chim. Acta</i>
<b>4</b>, 441-446.

Herde, J. L., Lambert, J. C., Senoff, C. V. & Cushing, M. A. (1974).
<i>Inorganic Syntheses</i>, pp. 18-20: John Wiley & Sons, Inc.

Marder, T. B., Calabrese, J. C., Roe, D. C. & Tulip, T. H. (1987).
<i>Organometallics</i> <b>6</b>, 2012-2014.

Merola, J. S., Kacmarcik, R. T. & Van Engen, D. (1986). <i>J. Am. Chem.
Soc.</i> <b>108</b>, 329-331.

Miekuz, M., Bougeard, P., Sayer, B. G., McGlinchey, M. J., Rodger, C. A.,
Churchill, M. R., Ziller, J. W., Kang, S. K. & Albright, T. A. (1986).
<i>Organometallics</i> <b>5</b>, 1656-1663.

Rerek, M. E., Ji, L.-N. & Basolo, F. (1983). <i>J. Chem. Soc., Chem. Comm.</i>,
1208-1209.

Szajek, L. P., Lawson, R. J. & Shapley, J. R. (1991). <i>Organometallics</i>
<b>10</b>, 357-361.

Sheldrick, G. M. (2008). <i>Acta Cryst.</i> A<b>64</b>, 112--122.
;
_publ_section_acknowledgements   
;
We thank the National Science Foundation for funds (CHE-01311288) for the
purchase of the Oxford Diffraction XCalibur2 single-crystal diffractometer.
;
#Added by publCIF


_publ_section_title              
;
(\h^5^-Indenyl)bis(\h^2^-ethylene)iridium(I)
;
#Added by publCIF


_publ_section_abstract           
;
The 100 K structure of the title compound, C~13~H~15~Ir, is reported and the
asymmetric unit consists of two independent molecules. The bonding between
iridium and the 5-membered ring of the indenyl ligand shows the usual
asymmetry associated with the typical ring slippage responsible for the
enhanced activity of indenyl metal compounds when compared with the analogous
cyclopentadienyl metal compound. There are three short Ir---C distances of
2.210(3), 2.190(4) and 2.20(3) \^A and two long Ir---C bonds to the carbon
atoms that are part of the fused 6-membered ring of 2.349(4) and 2.366(3) \%A
for one of the independent molecules and 2.208(4), 2.222(3), 2.194(4) for the
short distances and 2.317(3) and 2.358(3) for the long distances of the second
molecule.
;
#Added by publCIF


_audit_update_record             
;
2013-08-30

2013-08-30 # Formatted by publCIF
;
_audit_creation_date             2013-08-29
_audit_creation_method           
;
  Olex2 1.2
  (compiled 2013.04.25 svn.r2679, GUI svn.r4466)
;
_chemical_name_common            indenyliridiumbisethylene
_chemical_name_systematic        \h^5^-indenyliridiumbis(\h^2^-ethylene)
_chemical_formula_moiety         'C13 H15 Ir'
_chemical_formula_sum            'C13 H15 Ir'
_chemical_formula_weight         363.45
_chemical_melting_point          ?
loop_
_atom_type_symbol
_atom_type_description
_atom_type_scat_dispersion_real
_atom_type_scat_dispersion_imag
_atom_type_scat_source
C C 0.0033 0.0016 'International Tables Vol C Tables 4.2.6.8 and 6.1.1.4'
H H 0.0000 0.0000 'International Tables Vol C Tables 4.2.6.8 and 6.1.1.4'
Ir Ir -1.4442 7.9887 'International Tables Vol C Tables 4.2.6.8 and 6.1.1.4'

_space_group_crystal_system      monoclinic
_space_group_IT_number           14
_space_group_name_H-M_alt        'P 1 21/c 1'
_space_group_name_Hall           '-P 2ybc'
loop_
_space_group_symop_id
_space_group_symop_operation_xyz
1 'x, y, z'
2 '-x, y+1/2, -z+1/2'
3 '-x, -y, -z'
4 'x, -y-1/2, z-1/2'

_cell_length_a                    7.73182(11)
_cell_length_b                    10.77708(13)
_cell_length_c                    25.6818(5)
_cell_angle_alpha                 90.00
_cell_angle_beta                  98.4034(15)
_cell_angle_gamma                 90.00
_cell_volume                      2117.00(5)
_cell_formula_units_Z             8
_cell_measurement_reflns_used     34473
_cell_measurement_temperature     100(1)
_cell_measurement_theta_max       32.0370
_cell_measurement_theta_min       3.1390
_exptl_absorpt_coefficient_mu     12.568
_exptl_absorpt_correction_T_max   0.142
_exptl_absorpt_correction_T_min   0.020
_exptl_absorpt_correction_type    gaussian
_exptl_absorpt_process_details   
;
CrysAlisPro, Agilent Technologies,
Numerical absorption correction based on gaussian integration over
a multifaceted crystal model
;
_exptl_crystal_colour            'clear orange'
_exptl_crystal_colour_lustre     clear
_exptl_crystal_colour_primary    orange
_exptl_crystal_density_diffrn    2.286
_exptl_crystal_density_meas      ?
_exptl_crystal_density_method    'not measured'
_exptl_crystal_description       prism
_exptl_crystal_F_000             1360
_exptl_crystal_preparation  
;     
[Ir(C~2~H~4~)~2~Cl]~2~ and lithium indenide
;
_exptl_crystal_recrystallization_method 'Slow evaporation of a pentane solution'
_exptl_crystal_size_max          0.4456
_exptl_crystal_size_mid          0.3308
_exptl_crystal_size_min          0.2242
_exptl_special_details           ?
_diffrn_reflns_av_R_equivalents  0.0269
_diffrn_reflns_av_unetI/netI     0.0147
_diffrn_reflns_limit_h_max       11
_diffrn_reflns_limit_h_min       -11
_diffrn_reflns_limit_k_max       15
_diffrn_reflns_limit_k_min       -15
_diffrn_reflns_limit_l_max       37
_diffrn_reflns_limit_l_min       -38
_diffrn_reflns_number            55683
_diffrn_reflns_theta_full        25.00
_diffrn_reflns_theta_max         31.99
_diffrn_reflns_theta_min         2.90
_diffrn_ambient_temperature      100(1)
_diffrn_detector_area_resol_mean 8.3438
_diffrn_measured_fraction_theta_full 0.9983
_diffrn_measured_fraction_theta_max 0.9430
_diffrn_measurement_details      
;
#__ type_ start__ end____ width___ exp.time_
  1 phi   -180.00  179.00   1.0000   20.0000
omega____ theta____ kappa____ phi______ frames
   0.0000   30.0000    0.0000     -     359

#__ type_ start__ end____ width___ exp.time_
  2 omega  -68.00   71.00   1.0000   20.0000
omega____ theta____ kappa____ phi______ frames
    -       30.0000  -80.0000    0.0000 139

#__ type_ start__ end____ width___ exp.time_
  3 omega  -68.00   71.00   1.0000   20.0000
omega____ theta____ kappa____ phi______ frames
    -       30.0000  -80.0000 -120.0000 139

#__ type_ start__ end____ width___ exp.time_
  4 omega  -68.00   71.00   1.0000   20.0000
omega____ theta____ kappa____ phi______ frames
    -       30.0000  -80.0000  120.0000 139

#__ type_ start__ end____ width___ exp.time_
  5 omega  -11.00  128.00   1.0000   20.0000
omega____ theta____ kappa____ phi______ frames
    -       30.0000   80.0000    0.0000 139

#__ type_ start__ end____ width___ exp.time_
  6 omega  -11.00  128.00   1.0000   20.0000
omega____ theta____ kappa____ phi______ frames
    -       30.0000   80.0000  120.0000 139

#__ type_ start__ end____ width___ exp.time_
  7 omega  -11.00  128.00   1.0000   20.0000
omega____ theta____ kappa____ phi______ frames
    -       30.0000   80.0000 -120.0000 139
;
_diffrn_measurement_device_type   
'Xcalibur, Sapphire2, large Be window'
_diffrn_measurement_method        '\w and \p scans'
_diffrn_orient_matrix_UB_11       -0.0198088000
_diffrn_orient_matrix_UB_12       0.0641866000
_diffrn_orient_matrix_UB_13       0.0006781000
_diffrn_orient_matrix_UB_21       -0.0890708000
_diffrn_orient_matrix_UB_22       -0.0145186000
_diffrn_orient_matrix_UB_23       0.0007950000
_diffrn_orient_matrix_UB_31       0.0166115000
_diffrn_orient_matrix_UB_32       -0.0011654000
_diffrn_orient_matrix_UB_33       0.0278950000
_diffrn_radiation_monochromator   graphite
_diffrn_radiation_type            'Mo K\a'
_diffrn_radiation_wavelength      0.7107
_diffrn_source                    'Enhance (Mo) X-ray Source'
_diffrn_standards_decay_%         ?
_diffrn_standards_interval_count  ?
_diffrn_standards_interval_time   ?
_diffrn_standards_number          ?
_reflns_number_gt                 6733
_reflns_number_total              6917
_reflns_odcompleteness_completeness 99.80
_reflns_odcompleteness_iscentric  1
_reflns_odcompleteness_theta      26.32
_reflns_threshold_expression      >2\s(I)
_computing_cell_refinement       
;
CrysAlisPro (Agilent, 2013)
;
_computing_data_collection       
;
CrysAlisPro (Agilent, 2013)
;
_computing_data_reduction        
;
CrysAlisPro (Agilent, 2013)
;
_computing_molecular_graphics    
;
OLEX2 (Dolomonav et al, 2009)
;
_computing_publication_material  
;
OLEX2 (Dolomonav et al, 2009)
;
_computing_structure_refinement  
;
SHELXL2013 (Sheldrick, 2008)
;
_computing_structure_solution    
;
SHELXS-97 (Sheldrick, 2008)
;
_refine_diff_density_max          1.694
_refine_diff_density_min          -2.044
_refine_diff_density_rms          0.182
_refine_ls_extinction_coef        ?
_refine_ls_extinction_method      none
_refine_ls_goodness_of_fit_ref    1.460
_refine_ls_hydrogen_treatment     constr
_refine_ls_matrix_type            full
_refine_ls_number_parameters      253
_refine_ls_number_reflns          6917
_refine_ls_number_restraints      0
_refine_ls_R_factor_all           0.0254
_refine_ls_R_factor_gt            0.0243
_refine_ls_restrained_S_all       1.460
_refine_ls_shift/su_max           0.001
_refine_ls_shift/su_mean          0.000
_refine_ls_structure_factor_coef  Fsqd
_refine_ls_weighting_details
'calc w=1/[\s^2^(Fo^2^)+(0.0000P)^2^+12.8207P] where P=(Fo^2^+2Fc^2^)/3'
_refine_ls_weighting_scheme       calc
_refine_ls_wR_factor_gt           0.0544
_refine_ls_wR_factor_ref          0.0548
_refine_special_details          
;
 Refinement of F^2^ against ALL reflections.  The weighted R-factor wR and 
 goodness of fit S are based on F^2^, conventional R-factors R are based 
 on F, with F set to zero for negative F^2^. The threshold expression of 
 F^2^ > 2sigma(F^2^) is used only for calculating R-factors(gt) etc. and is 
 not relevant to the choice of reflections for refinement.  R-factors based 
 on F^2^ are statistically about twice as large as those based on F, and R- 
 factors based on ALL data will be even larger. 
;

_atom_sites_solution_hydrogens   geom
_atom_sites_solution_primary     direct
_atom_sites_solution_secondary   difmap
loop_
_atom_site_label
_atom_site_type_symbol
_atom_site_fract_x
_atom_site_fract_y
_atom_site_fract_z
_atom_site_U_iso_or_equiv
_atom_site_adp_type
_atom_site_occupancy
_atom_site_symmetry_multiplicity
_atom_site_calc_flag
_atom_site_refinement_flags
_atom_site_disorder_assembly
_atom_site_disorder_group
Ir1A Ir 0.306000(16) 0.166573(12) 0.397616(5) 0.00973(3) Uani 1 1 d . . .
Ir1B Ir 0.187010(16) 0.186101(12) 0.088370(5) 0.01014(3) Uani 1 1 d . . .
C1A C 0.1325(5) 0.2945(3) 0.43319(14) 0.0147(6) Uani 1 1 d . . .
H1A H 0.1386 0.3069 0.4693 0.018 Uiso 1 1 calc R . .
C1B C 0.3647(5) 0.0581(4) 0.05469(15) 0.0177(7) Uani 1 1 d . . .
H1B H 0.3600 0.0443 0.0187 0.021 Uiso 1 1 calc R . .
C2A C 0.2281(5) 0.3620(3) 0.39842(15) 0.0155(7) Uani 1 1 d . . .
H2A H 0.3161 0.4197 0.4085 0.019 Uiso 1 1 calc R . .
C2B C 0.4684(5) 0.1505(4) 0.08498(15) 0.0165(7) Uani 1 1 d . . .
H2B H 0.5327 0.2128 0.0716 0.020 Uiso 1 1 calc R . .
C3A C 0.1632(5) 0.3244(3) 0.34461(15) 0.0146(6) Uani 1 1 d . . .
C3B C 0.4555(4) 0.1297(3) 0.13992(14) 0.0142(6) Uani 1 1 d . . .
C4A C 0.2031(5) 0.3653(4) 0.29522(16) 0.0204(7) Uani 1 1 d . . .
H4A H 0.2846 0.4280 0.2931 0.024 Uiso 1 1 calc R . .
C4B C 0.5348(5) 0.1890(4) 0.18694(16) 0.0183(7) Uani 1 1 d . . .
H4B H 0.6135 0.2539 0.1856 0.022 Uiso 1 1 calc R . .
C5A C 0.1184(5) 0.3100(4) 0.25073(17) 0.0247(9) Uani 1 1 d . . .
H5A H 0.1417 0.3368 0.2180 0.030 Uiso 1 1 calc R . .
C5B C 0.4929(5) 0.1488(4) 0.23413(16) 0.0215(8) Uani 1 1 d . . .
H5B H 0.5450 0.1866 0.2651 0.026 Uiso 1 1 calc R . .
C6A C -0.0051(6) 0.2120(4) 0.25316(17) 0.0241(8) Uani 1 1 d . . .
H6A H -0.0605 0.1767 0.2221 0.029 Uiso 1 1 calc R . .
C6B C 0.3727(6) 0.0515(4) 0.23698(16) 0.0235(8) Uani 1 1 d . . .
H6B H 0.3490 0.0260 0.2698 0.028 Uiso 1 1 calc R . .
C7A C -0.0433(5) 0.1694(4) 0.30037(16) 0.0191(7) Uani 1 1 d . . .
H7A H -0.1209 0.1038 0.3017 0.023 Uiso 1 1 calc R . .
C7B C 0.2895(5) -0.0069(4) 0.19267(17) 0.0200(7) Uani 1 1 d . . .
H7B H 0.2078 -0.0693 0.1952 0.024 Uiso 1 1 calc R . .
C8A C 0.0379(4) 0.2272(3) 0.34746(14) 0.0134(6) Uani 1 1 d . . .
C8B C 0.3318(4) 0.0306(3) 0.14296(14) 0.0136(6) Uani 1 1 d . . .
C9A C 0.0265(4) 0.2051(3) 0.40240(14) 0.0138(6) Uani 1 1 d . . .
H9A H -0.0389 0.1430 0.4155 0.017 Uiso 1 1 calc R . .
C9B C 0.2694(5) -0.0093(3) 0.08948(15) 0.0157(7) Uani 1 1 d . . .
H9B H 0.1828 -0.0681 0.0795 0.019 Uiso 1 1 calc R . .
C10A C 0.5669(5) 0.1874(4) 0.43434(16) 0.0179(7) Uani 1 1 d . . .
H10A H 0.5961 0.2653 0.4525 0.022 Uiso 1 1 calc R . .
H10B H 0.6203 0.1156 0.4531 0.022 Uiso 1 1 calc R . .
C10B C -0.0726(5) 0.1574(4) 0.05168(16) 0.0180(7) Uani 1 1 d . . .
H10C H -0.1270 0.2252 0.0304 0.022 Uiso 1 1 calc R . .
H10D H -0.0994 0.0762 0.0362 0.022 Uiso 1 1 calc R . .
C11A C 0.5626(4) 0.1880(3) 0.37850(15) 0.0158(7) Uani 1 1 d . . .
H11A H 0.6129 0.1165 0.3632 0.019 Uiso 1 1 calc R . .
H11B H 0.5886 0.2663 0.3627 0.019 Uiso 1 1 calc R . .
C11B C -0.0704(4) 0.1672(3) 0.10706(15) 0.0156(6) Uani 1 1 d . . .
H11C H -0.0953 0.0920 0.1254 0.019 Uiso 1 1 calc R . .
H11D H -0.1230 0.2411 0.1196 0.019 Uiso 1 1 calc R . .
C12A C 0.3065(5) -0.0121(3) 0.43176(15) 0.0164(7) Uani 1 1 d . . .
H12A H 0.4091 -0.0343 0.4565 0.020 Uiso 1 1 calc R . .
H12B H 0.1975 -0.0398 0.4424 0.020 Uiso 1 1 calc R . .
C12B C 0.1810(5) 0.3641(4) 0.05277(16) 0.0187(7) Uani 1 1 d . . .
H12C H 0.2885 0.3920 0.0411 0.022 Uiso 1 1 calc R . .
H12D H 0.0767 0.3846 0.0285 0.022 Uiso 1 1 calc R . .
C13A C 0.3210(5) -0.0231(3) 0.37742(16) 0.0163(7) Uani 1 1 d . . .
H13A H 0.2208 -0.0575 0.3549 0.020 Uiso 1 1 calc R . .
H13B H 0.4324 -0.0520 0.3689 0.020 Uiso 1 1 calc R . .
C13B C 0.1702(5) 0.3777(3) 0.10754(15) 0.0155(6) Uani 1 1 d . . .
H13C H 0.0592 0.4062 0.1166 0.019 Uiso 1 1 calc R . .
H13D H 0.2710 0.4136 0.1292 0.019 Uiso 1 1 calc R . .

loop_
_atom_site_aniso_label
_atom_site_aniso_U_11
_atom_site_aniso_U_22
_atom_site_aniso_U_33
_atom_site_aniso_U_23
_atom_site_aniso_U_13
_atom_site_aniso_U_12
Ir1A 0.00901(5) 0.00969(5) 0.01044(6) 0.00033(4) 0.00123(4) -0.00009(4)
Ir1B 0.00871(5) 0.01052(5) 0.01127(6) 0.00062(4) 0.00171(4) 0.00065(4)
C1A 0.0151(15) 0.0157(15) 0.0135(16) -0.0021(12) 0.0025(12) 0.0026(12)
C1B 0.0170(16) 0.0220(18) 0.0145(17) -0.0016(14) 0.0036(13) 0.0068(13)
C2A 0.0129(15) 0.0108(14) 0.0222(18) -0.0015(13) 0.0009(13) -0.0001(12)
C2B 0.0113(14) 0.0216(17) 0.0174(17) 0.0029(14) 0.0044(12) 0.0029(12)
C3A 0.0132(14) 0.0140(15) 0.0166(17) 0.0007(13) 0.0016(12) 0.0050(12)
C3B 0.0120(14) 0.0156(15) 0.0146(16) 0.0016(12) 0.0010(12) 0.0030(12)
C4A 0.0213(18) 0.0215(18) 0.0190(18) 0.0069(14) 0.0051(14) 0.0057(14)
C4B 0.0142(15) 0.0195(17) 0.0197(18) -0.0002(14) -0.0028(13) 0.0022(13)
C5A 0.0223(19) 0.036(2) 0.0161(18) 0.0069(16) 0.0053(15) 0.0099(17)
C5B 0.0211(18) 0.027(2) 0.0148(17) -0.0030(15) -0.0036(14) 0.0056(15)
C6A 0.0212(18) 0.036(2) 0.0138(17) -0.0037(16) -0.0027(14) 0.0082(16)
C6B 0.026(2) 0.031(2) 0.0134(17) 0.0065(15) 0.0046(15) 0.0086(16)
C7A 0.0136(15) 0.0221(18) 0.0201(18) -0.0050(14) -0.0029(13) 0.0024(13)
C7B 0.0170(16) 0.0198(17) 0.024(2) 0.0078(15) 0.0065(14) 0.0021(13)
C8A 0.0106(14) 0.0145(15) 0.0146(16) -0.0007(12) 0.0008(12) 0.0018(11)
C8B 0.0119(14) 0.0137(15) 0.0149(16) 0.0015(12) 0.0005(12) 0.0020(12)
C9A 0.0115(14) 0.0157(15) 0.0146(16) 0.0002(12) 0.0029(12) 0.0010(12)
C9B 0.0153(15) 0.0127(15) 0.0183(17) -0.0013(13) -0.0006(13) 0.0030(12)
C10A 0.0117(15) 0.0206(17) 0.0203(18) 0.0045(14) -0.0017(13) -0.0031(13)
C10B 0.0107(15) 0.0224(18) 0.0200(18) 0.0029(14) -0.0004(13) -0.0005(13)
C11A 0.0115(14) 0.0154(15) 0.0211(18) 0.0015(13) 0.0044(12) -0.0005(12)
C11B 0.0103(14) 0.0158(15) 0.0211(18) -0.0011(13) 0.0043(12) -0.0017(12)
C12A 0.0181(16) 0.0116(15) 0.0190(18) 0.0052(13) 0.0012(13) -0.0007(12)
C12B 0.0197(17) 0.0157(16) 0.0220(19) 0.0059(14) 0.0070(14) 0.0025(13)
C13A 0.0167(16) 0.0107(14) 0.0220(19) 0.0000(13) 0.0051(13) -0.0010(12)
C13B 0.0173(16) 0.0132(15) 0.0156(17) -0.0002(12) 0.0014(13) -0.0004(12)

_geom_special_details            
;
 All esds (except the esd in the dihedral angle between two l.s. planes) 
 are estimated using the full covariance matrix.  The cell esds are taken 
 into account individually in the estimation of esds in distances, angles 
 and torsion angles; correlations between esds in cell parameters are only 
 used when they are defined by crystal symmetry.  An approximate (isotropic) 
 treatment of cell esds is used for estimating esds involving l.s. planes. 
;
loop_
_geom_bond_atom_site_label_1
_geom_bond_atom_site_label_2
_geom_bond_distance
_geom_bond_site_symmetry_2
_geom_bond_publ_flag
Ir1A C1A 2.210(3) . ?
Ir1A C2A 2.190(4) . ?
Ir1A C3A 2.349(4) . ?
Ir1A C8A 2.366(3) . ?
Ir1A C9A 2.220(3) . ?
Ir1A C10A 2.109(4) . ?
Ir1A C11A 2.123(3) . ?
Ir1A C12A 2.114(3) . ?
Ir1A C13A 2.115(4) . ?
Ir1B C1B 2.208(4) . ?
Ir1B C2B 2.222(3) . ?
Ir1B C3B 2.371(3) . ?
Ir1B C8B 2.358(3) . ?
Ir1B C9B 2.197(4) . ?
Ir1B C10B 2.111(4) . ?
Ir1B C11B 2.123(3) . ?
Ir1B C12B 2.121(4) . ?
Ir1B C13B 2.129(4) . ?
C1A H1A 0.9300 . ?
C1A C2A 1.435(5) . ?
C1A C9A 1.426(5) . ?
C1B H1B 0.9300 . ?
C1B C2B 1.433(5) . ?
C1B C9B 1.434(5) . ?
C2A H2A 0.9300 . ?
C2A C3A 1.456(5) . ?
C2B H2B 0.9300 . ?
C2B C3B 1.445(5) . ?
C3A C4A 1.417(5) . ?
C3A C8A 1.435(5) . ?
C3B C4B 1.422(5) . ?
C3B C8B 1.442(5) . ?
C4A H4A 0.9300 . ?
C4A C5A 1.367(6) . ?
C4B H4B 0.9300 . ?
C4B C5B 1.368(6) . ?
C5A H5A 0.9300 . ?
C5A C6A 1.430(7) . ?
C5B H5B 0.9300 . ?
C5B C6B 1.409(6) . ?
C6A H6A 0.9300 . ?
C6A C7A 1.367(6) . ?
C6B H6B 0.9300 . ?
C6B C7B 1.374(6) . ?
C7A H7A 0.9300 . ?
C7A C8A 1.421(5) . ?
C7B H7B 0.9300 . ?
C7B C8B 1.421(5) . ?
C8A C9A 1.445(5) . ?
C8B C9B 1.451(5) . ?
C9A H9A 0.9300 . ?
C9B H9B 0.9300 . ?
C10A H10A 0.9700 . ?
C10A H10B 0.9700 . ?
C10A C11A 1.428(5) . ?
C10B H10C 0.9700 . ?
C10B H10D 0.9700 . ?
C10B C11B 1.422(5) . ?
C11A H11A 0.9700 . ?
C11A H11B 0.9700 . ?
C11B H11C 0.9700 . ?
C11B H11D 0.9700 . ?
C12A H12A 0.9700 . ?
C12A H12B 0.9700 . ?
C12A C13A 1.419(5) . ?
C12B H12C 0.9700 . ?
C12B H12D 0.9700 . ?
C12B C13B 1.427(5) . ?
C13A H13A 0.9700 . ?
C13A H13B 0.9700 . ?
C13B H13C 0.9700 . ?
C13B H13D 0.9700 . ?

loop_
_geom_angle_atom_site_label_1
_geom_angle_atom_site_label_2
_geom_angle_atom_site_label_3
_geom_angle
_geom_angle_site_symmetry_1
_geom_angle_site_symmetry_3
_geom_angle_publ_flag
C1A Ir1A C3A 61.69(13) . . ?
C1A Ir1A C8A 61.10(13) . . ?
C1A Ir1A C9A 37.56(13) . . ?
C2A Ir1A C1A 38.07(14) . . ?
C2A Ir1A C3A 37.20(13) . . ?
C2A Ir1A C8A 61.29(13) . . ?
C2A Ir1A C9A 63.17(13) . . ?
C3A Ir1A C8A 35.43(12) . . ?
C9A Ir1A C3A 61.18(13) . . ?
C9A Ir1A C8A 36.55(13) . . ?
C10A Ir1A C1A 110.30(15) . . ?
C10A Ir1A C2A 98.05(15) . . ?
C10A Ir1A C3A 121.30(14) . . ?
C10A Ir1A C8A 156.62(14) . . ?
C10A Ir1A C9A 146.06(15) . . ?
C10A Ir1A C11A 39.44(15) . . ?
C10A Ir1A C12A 88.13(15) . . ?
C10A Ir1A C13A 97.41(15) . . ?
C11A Ir1A C1A 132.10(14) . . ?
C11A Ir1A C2A 99.50(14) . . ?
C11A Ir1A C3A 99.40(13) . . ?
C11A Ir1A C8A 128.14(14) . . ?
C11A Ir1A C9A 160.23(14) . . ?
C12A Ir1A C1A 111.18(14) . . ?
C12A Ir1A C2A 148.74(15) . . ?
C12A Ir1A C3A 150.56(14) . . ?
C12A Ir1A C8A 115.17(14) . . ?
C12A Ir1A C9A 95.20(14) . . ?
C12A Ir1A C11A 104.42(14) . . ?
C12A Ir1A C13A 39.23(15) . . ?
C13A Ir1A C1A 139.61(14) . . ?
C13A Ir1A C2A 162.85(14) . . ?
C13A Ir1A C3A 126.52(14) . . ?
C13A Ir1A C8A 102.03(14) . . ?
C13A Ir1A C9A 106.42(14) . . ?
C13A Ir1A C11A 87.83(14) . . ?
C1B Ir1B C2B 37.74(14) . . ?
C1B Ir1B C3B 61.00(13) . . ?
C1B Ir1B C8B 61.37(13) . . ?
C2B Ir1B C3B 36.48(13) . . ?
C2B Ir1B C8B 61.19(13) . . ?
C8B Ir1B C3B 35.51(12) . . ?
C9B Ir1B C1B 38.00(14) . . ?
C9B Ir1B C2B 63.37(14) . . ?
C9B Ir1B C3B 61.27(13) . . ?
C9B Ir1B C8B 36.94(13) . . ?
C10B Ir1B C1B 109.80(15) . . ?
C10B Ir1B C2B 146.00(15) . . ?
C10B Ir1B C3B 155.32(14) . . ?
C10B Ir1B C8B 119.92(14) . . ?
C10B Ir1B C9B 96.90(15) . . ?
C10B Ir1B C11B 39.26(15) . . ?
C10B Ir1B C12B 88.89(15) . . ?
C10B Ir1B C13B 99.14(15) . . ?
C11B Ir1B C1B 133.24(15) . . ?
C11B Ir1B C2B 161.22(14) . . ?
C11B Ir1B C3B 128.47(14) . . ?
C11B Ir1B C8B 100.21(13) . . ?
C11B Ir1B C9B 100.64(14) . . ?
C11B Ir1B C13B 87.13(14) . . ?
C12B Ir1B C1B 111.80(15) . . ?
C12B Ir1B C2B 95.70(14) . . ?
C12B Ir1B C3B 115.72(14) . . ?
C12B Ir1B C8B 151.18(14) . . ?
C12B Ir1B C9B 149.22(15) . . ?
C12B Ir1B C11B 102.79(15) . . ?
C12B Ir1B C13B 39.24(15) . . ?
C13B Ir1B C1B 139.24(15) . . ?
C13B Ir1B C2B 105.64(14) . . ?
C13B Ir1B C3B 101.37(13) . . ?
C13B Ir1B C8B 126.20(13) . . ?
C13B Ir1B C9B 162.21(14) . . ?
Ir1A C1A H1A 123.7 . . ?
C2A C1A Ir1A 70.2(2) . . ?
C2A C1A H1A 126.2 . . ?
C9A C1A Ir1A 71.6(2) . . ?
C9A C1A H1A 126.2 . . ?
C9A C1A C2A 107.7(3) . . ?
Ir1B C1B H1B 123.5 . . ?
C2B C1B Ir1B 71.6(2) . . ?
C2B C1B H1B 125.9 . . ?
C2B C1B C9B 108.1(3) . . ?
C9B C1B Ir1B 70.6(2) . . ?
C9B C1B H1B 125.9 . . ?
Ir1A C2A H2A 117.0 . . ?
C1A C2A Ir1A 71.7(2) . . ?
C1A C2A H2A 125.9 . . ?
C1A C2A C3A 108.1(3) . . ?
C3A C2A Ir1A 77.4(2) . . ?
C3A C2A H2A 125.9 . . ?
Ir1B C2B H2B 117.9 . . ?
C1B C2B Ir1B 70.6(2) . . ?
C1B C2B H2B 126.0 . . ?
C1B C2B C3B 108.0(3) . . ?
C3B C2B Ir1B 77.4(2) . . ?
C3B C2B H2B 126.0 . . ?
C2A C3A Ir1A 65.45(19) . . ?
C4A C3A Ir1A 126.7(3) . . ?
C4A C3A C2A 132.2(4) . . ?
C4A C3A C8A 120.5(3) . . ?
C8A C3A Ir1A 72.9(2) . . ?
C8A C3A C2A 107.2(3) . . ?
C2B C3B Ir1B 66.12(19) . . ?
C4B C3B Ir1B 126.3(3) . . ?
C4B C3B C2B 132.5(4) . . ?
C4B C3B C8B 119.6(3) . . ?
C8B C3B Ir1B 71.75(19) . . ?
C8B C3B C2B 107.9(3) . . ?
C3A C4A H4A 120.9 . . ?
C5A C4A C3A 118.1(4) . . ?
C5A C4A H4A 120.9 . . ?
C3B C4B H4B 120.7 . . ?
C5B C4B C3B 118.7(4) . . ?
C5B C4B H4B 120.7 . . ?
C4A C5A H5A 119.1 . . ?
C4A C5A C6A 121.8(4) . . ?
C6A C5A H5A 119.1 . . ?
C4B C5B H5B 119.2 . . ?
C4B C5B C6B 121.6(4) . . ?
C6B C5B H5B 119.2 . . ?
C5A C6A H6A 119.4 . . ?
C7A C6A C5A 121.2(4) . . ?
C7A C6A H6A 119.4 . . ?
C5B C6B H6B 119.0 . . ?
C7B C6B C5B 122.0(4) . . ?
C7B C6B H6B 119.0 . . ?
C6A C7A H7A 120.6 . . ?
C6A C7A C8A 118.7(4) . . ?
C8A C7A H7A 120.6 . . ?
C6B C7B H7B 120.9 . . ?
C6B C7B C8B 118.1(4) . . ?
C8B C7B H7B 120.9 . . ?
C3A C8A Ir1A 71.65(19) . . ?
C3A C8A C9A 107.9(3) . . ?
C7A C8A Ir1A 125.8(3) . . ?
C7A C8A C3A 119.6(3) . . ?
C7A C8A C9A 132.5(3) . . ?
C9A C8A Ir1A 66.22(19) . . ?
C3B C8B Ir1B 72.7(2) . . ?
C3B C8B C9B 107.4(3) . . ?
C7B C8B Ir1B 125.7(3) . . ?
C7B C8B C3B 120.0(3) . . ?
C7B C8B C9B 132.5(3) . . ?
C9B C8B Ir1B 65.48(19) . . ?
Ir1A C9A H9A 118.0 . . ?
C1A C9A Ir1A 70.85(19) . . ?
C1A C9A C8A 108.5(3) . . ?
C1A C9A H9A 125.7 . . ?
C8A C9A Ir1A 77.2(2) . . ?
C8A C9A H9A 125.7 . . ?
Ir1B C9B H9B 117.0 . . ?
C1B C9B Ir1B 71.4(2) . . ?
C1B C9B C8B 108.0(3) . . ?
C1B C9B H9B 126.0 . . ?
C8B C9B Ir1B 77.6(2) . . ?
C8B C9B H9B 126.0 . . ?
Ir1A C10A H10A 116.5 . . ?
Ir1A C10A H10B 116.5 . . ?
H10A C10A H10B 113.5 . . ?
C11A C10A Ir1A 70.8(2) . . ?
C11A C10A H10A 116.5 . . ?
C11A C10A H10B 116.5 . . ?
Ir1B C10B H10C 116.5 . . ?
Ir1B C10B H10D 116.5 . . ?
H10C C10B H10D 113.5 . . ?
C11B C10B Ir1B 70.8(2) . . ?
C11B C10B H10C 116.5 . . ?
C11B C10B H10D 116.5 . . ?
Ir1A C11A H11A 116.7 . . ?
Ir1A C11A H11B 116.7 . . ?
C10A C11A Ir1A 69.7(2) . . ?
C10A C11A H11A 116.7 . . ?
C10A C11A H11B 116.7 . . ?
H11A C11A H11B 113.7 . . ?
Ir1B C11B H11C 116.6 . . ?
Ir1B C11B H11D 116.6 . . ?
C10B C11B Ir1B 69.9(2) . . ?
C10B C11B H11C 116.6 . . ?
C10B C11B H11D 116.6 . . ?
H11C C11B H11D 113.6 . . ?
Ir1A C12A H12A 116.6 . . ?
Ir1A C12A H12B 116.6 . . ?
H12A C12A H12B 113.6 . . ?
C13A C12A Ir1A 70.4(2) . . ?
C13A C12A H12A 116.6 . . ?
C13A C12A H12B 116.6 . . ?
Ir1B C12B H12C 116.5 . . ?
Ir1B C12B H12D 116.5 . . ?
H12C C12B H12D 113.5 . . ?
C13B C12B Ir1B 70.7(2) . . ?
C13B C12B H12C 116.5 . . ?
C13B C12B H12D 116.5 . . ?
Ir1A C13A H13A 116.6 . . ?
Ir1A C13A H13B 116.6 . . ?
C12A C13A Ir1A 70.4(2) . . ?
C12A C13A H13A 116.6 . . ?
C12A C13A H13B 116.6 . . ?
H13A C13A H13B 113.6 . . ?
Ir1B C13B H13C 116.6 . . ?
Ir1B C13B H13D 116.6 . . ?
C12B C13B Ir1B 70.1(2) . . ?
C12B C13B H13C 116.6 . . ?
C12B C13B H13D 116.6 . . ?
H13C C13B H13D 113.6 . . ?

loop_
_exptl_crystal_face_index_h
_exptl_crystal_face_index_k
_exptl_crystal_face_index_l
_exptl_crystal_face_perp_dist
_exptl_oxdiff_crystal_face_indexfrac_h
_exptl_oxdiff_crystal_face_indexfrac_k
_exptl_oxdiff_crystal_face_indexfrac_l
_exptl_oxdiff_crystal_face_x
_exptl_oxdiff_crystal_face_y
_exptl_oxdiff_crystal_face_z
0 14 14 0.1117 0.0014 14.0192 14.0109 0.9100 -0.1930 0.3747
0 0 36 0.1394 0.0024 -0.0011 35.5468 0.0242 0.0282 0.9924
0 -14 -14 0.1111 -0.0014 -14.0192 -13.5102 -0.9097 0.1934 -0.3607
11 0 -11 0.1882 11.0144 -0.0035 -11.0010 -0.2263 -0.9905 -0.1241
-10 0 15 0.1838 -10.0128 0.0030 14.5069 0.2088 0.9040 0.2386
0 0 -36 0.1429 -0.0024 0.0011 -35.5468 -0.0242 -0.0282 -0.9924
0 -13 20 0.1445 -0.0001 -12.9999 20.0023 -0.8213 0.2052 0.5736
-1 11 -25 0.1557 -0.9999 10.9999 -25.0027 0.7092 -0.0909 -0.7275
loop_
  _refln_index_h
  _refln_index_k
  _refln_index_l
  _refln_F_squared_meas
  _refln_F_squared_sigma
  _refln_scale_group_code
 0 0 4 694737 1934.47 2
 0 0 4 707772 3016.69 4
 0 0 5 6693.22 240.909 2
 0 0 5 7060.5 255.461 3
 0 0 6 989797 2807.96 2
 0 0 6 999999 4224.32 4
 0 0 7 4056.88 276.239 3
 0 0 7 3680.45 230.407 2
 0 0 8 3618.63 211.201 2
 0 0 8 3938.65 220.668 3
 0 0 9 1541.62 213.584 2
 0 0 9 1665.47 344.856 4
 0 0 9 2378.06 231.038 3
 0 0 10 399194 2378.53 3
 0 0 10 399823 2285.06 2
 0 0 10 400402 3266.51 4
 0 0 11 4801.23 316.751 2
 0 0 11 5684.56 365.832 3
 0 0 11 5634.7 476.705 4
 0 0 12 141032 2046.64 4
 0 0 12 138444 1544.79 3
 0 0 12 140430 1491.99 2
 0 0 13 3302.22 283.918 2
 0 0 13 3018.39 385.717 4
 0 0 13 3126.66 305.179 3
 0 0 14 87200.5 1323.43 3
 0 0 14 85968.7 1261.83 2
 0 0 14 86455.5 1690.42 4
 0 0 15 4915.86 348.987 2
 0 0 15 5032.72 485.083 4
 0 0 15 4901.16 387.384 3
 0 0 16 182261 2048.73 3
 0 0 16 184640 2581.74 4
 0 0 16 184775 1962.63 2
 0 0 -17 3540.7 327.926 5
 0 0 17 3577.51 427.143 4
 0 0 17 3326.21 331.399 2
 0 0 17 3986.39 368.412 3
 0 0 18 12050.1 565.162 3
 0 0 -18 12734.7 568.275 5
 0 0 18 12656.7 554.561 2
 0 0 18 13661 736.169 4
 0 0 19 3555.14 366.86 3
 0 0 19 3671.97 341.61 2
 0 0 -19 4344.26 380.835 5
 0 0 19 4082.85 466.84 4
 0 0 20 144792 2463.26 4
 0 0 -20 142935 2000.68 5
 0 0 20 138343 2006.77 3
 0 0 -20 143819 1934.19 6
 0 0 20 144096 1950.67 2
 0 0 21 4135.27 387.554 2
 0 0 -21 4461.86 403.621 5
 0 0 -21 4480.34 395.123 6
 0 0 -21 5100.15 520.54 7
 0 0 21 4696.85 434.666 3
 0 0 21 4187.59 480.909 4
 0 0 22 45012.6 1151.03 2
 0 0 22 45513.5 1426.55 4
 0 0 22 44286.6 1198.33 3
 0 0 -22 47224.6 1213.78 5
 0 0 -22 49143.1 1466.58 7
 0 0 -22 46655.6 1159.77 6
 0 0 -23 1313.35 256.114 5
 0 0 -23 1111.05 220.032 6
 0 0 -23 1566.17 322.46 7
 0 0 23 1030.45 226.1 2
 0 0 23 1347.07 299.322 4
 0 0 23 1343.44 270.37 3
 0 0 24 9377.33 667.838 4
 0 0 -24 9403.71 545.055 6
 0 0 -24 10201.1 692.64 7
 0 0 -24 9687.23 585.02 5
 0 0 24 9271.17 554.31 2
 0 0 24 9423.72 584.282 3
 0 0 -25 1100.96 215.593 6
 0 0 25 1006.2 283.529 4
 0 0 -25 1187.08 259.384 5
 0 0 25 1203.22 266.991 3
 0 0 25 884.355 216.434 2
 0 0 -25 1608.89 329.788 7
 0 0 26 37740.4 1373.24 4
 0 0 -26 35941.7 1110.53 6
 0 0 -26 37509 1346.88 7
 0 0 -26 36320.5 1170.71 5
 0 0 26 34546.9 1095.23 2
 0 0 26 33882.6 1148.74 3
 0 0 27 1165.09 274.552 4
 0 0 27 717.843 197.228 2
 0 0 -27 1162.04 256.961 5
 0 0 -27 1011.51 244.751 6
 0 0 27 1166.19 265.366 3
 0 0 -27 1259.94 288.137 7
 0 0 -28 6552.91 521.654 5
 0 0 28 5209.51 451.434 2
 0 0 -28 6490 575.986 7
 0 0 28 6233.07 528.7 3
 0 0 28 5383.6 543.89 4
 0 0 -28 5951.82 483.313 6
 0 0 29 463.688 211.908 3
 0 0 -29 196.83 161.5 7
 0 0 -29 361.135 179.124 5
 0 0 -29 96.3788 147.252 6
 0 0 29 273.467 188.744 4
 0 0 29 144.642 133.526 2
 0 0 -30 4924.22 527.522 7
 0 0 -30 4022.05 402.713 6
 0 0 -30 4047.32 441.373 5
 0 0 30 3435.32 375.285 2
 0 0 30 3914.9 430.012 3
 0 0 30 4385.59 508.304 4
 0 0 -31 293.611 185.378 7
 0 0 -31 467.969 192.202 5
 0 0 31 -139.235 170.061 2
 0 0 31 394.079 218.143 3
 0 0 -31 324.383 173.164 6
 0 0 31 385.189 210.203 4
 0 0 -32 3990.19 493.128 7
 0 0 32 3711.91 399.764 2
 0 0 -32 3853.4 399.11 6
 0 0 -32 3884.62 447.934 5
 0 0 32 3609.23 450.56 3
 0 0 -33 -76.7182 236.917 7
 0 0 33 -44.143 213.581 2
 0 0 -33 138.838 143.653 6
 0 0 -33 138.589 155.083 5
 0 0 -34 -89.9792 203.071 6
 0 0 -35 -232.54 208.932 6
 0 -1 3 11799.9 469.959 1
 0 1 3 9297.3 390.418 1
 0 1 -3 2338.01 254.779 1
 0 1 4 30397.2 525.937 3
 0 -1 4 30245.3 333.137 3
 0 1 4 29622.2 385.993 4
 0 1 4 33003.5 635.728 1
 0 -1 -4 29886.7 592.771 1
 0 1 -4 30094.2 385.833 6
 0 -1 4 30332.9 395.107 2
 0 -1 4 30557.1 340.977 5
 0 1 -4 35218.9 746.535 1
 0 1 4 32114.2 484.292 6
 0 -1 -4 29375.7 512.077 5
 0 -1 4 33646.9 714.728 1
 0 1 4 30429.4 468.363 2
 0 -1 4 32624.5 867.113 4
 0 1 -5 18183.8 500.629 1
 0 1 5 15055.3 339.379 4
 0 -1 -5 17404.1 408.273 1
 0 -1 -5 14983.3 388.86 5
 0 1 -5 15143.4 306.904 6
 0 -1 5 15887.7 275.922 3
 0 1 5 15190 367.431 2
 0 -1 5 19341.8 494.227 1
 0 -1 5 19471.4 722.225 4
 0 1 5 15617.7 413.75 3
 0 -1 5 14608.4 300.069 2
 0 1 5 16902.7 415.981 1
 0 1 6 40455.2 697.767 3
 0 -1 6 39819.3 543.362 2
 0 -1 6 43893.8 1134.64 4
 0 -1 -6 38034.5 551.955 1
 0 1 -6 41013.8 640.473 1
 0 1 6 38231.9 628.264 4
 0 1 6 39929.2 569.023 1
 0 -1 6 42035.6 647.524 1
 0 1 -6 40129.6 553.396 6
 0 -1 -6 39791.4 669.97 5
 0 -1 6 40651.1 498.363 3
 0 1 6 40734.5 632.986 2
 0 -1 -7 17469.3 480.277 5
 0 1 -7 17520.4 386.188 1
 0 1 7 17795.8 501.458 3
 0 -1 7 17055.2 361.69 3
 0 1 7 16817.8 344.131 1
 0 1 7 17049.3 493.917 4
 0 1 7 16801.4 446.753 2
 0 1 -7 16417.3 383.279 6
 0 -1 -7 15710.3 333.684 1
 0 -1 7 17711.8 388.228 1
 0 -1 7 16603.8 378.66 2
 0 1 8 1392.4 151.658 2
 0 -1 -8 1705.29 185.056 5
 0 -1 8 1695.78 145.695 2
 0 -1 8 2063.67 307.867 4
 0 1 -8 2152.19 133.544 1
 0 1 -8 1303.41 129.636 6
 0 1 8 2230.42 213.548 4
 0 1 8 1653.91 108.571 1
 0 -1 -8 1642.71 111.666 1
 0 -1 8 1608.4 129.707 3
 0 -1 8 1765.03 121.685 1
 0 1 8 2461.2 225.458 3
 0 -1 9 17337.8 425.286 3
 0 -1 -9 14696.1 277.165 1
 0 1 9 17224.3 488.339 2
 0 1 9 17466 557.013 3
 0 1 -9 16282.5 309.311 1
 0 -1 -9 17546.7 536.392 5
 0 -1 9 15074.2 281.118 1
 0 1 9 14978.5 282.328 1
 0 -1 9 16635.5 444.996 2
 0 1 -9 16869.4 440.708 6
 0 1 9 17029.4 561.79 4
 0 -1 9 18821.7 796.538 4
 0 1 10 64067.9 1091.22 3
 0 -1 10 66506.5 1496.17 4
 0 1 10 63997.3 987.295 2
 0 1 10 59709.7 507.722 1
 0 -1 -10 61697.8 1038.45 5
 0 1 -10 62158.9 895.231 6
 0 -1 10 63802.6 871.268 3
 0 -1 10 61952.4 899.7 2
 0 1 10 61533.4 1098.55 4
 0 -1 -10 58561 516.175 1
 0 -1 11 1665.64 304.083 4
 0 1 11 2268.37 266.855 3
 0 1 -11 1399.7 170.433 6
 0 1 11 1246.54 165.703 2
 0 1 11 851.072 58.877 1
 0 -1 11 1538.1 183.465 2
 0 -1 -11 2202.86 253.255 5
 0 -1 11 1827.61 174.909 3
 0 -1 -11 957.507 62.8324 1
 0 1 11 2156.28 260.989 4
 0 1 -12 33607.8 726.288 6
 0 1 12 32888 841.552 3
 0 1 12 33237 881.033 4
 0 -1 12 33998.3 735.67 2
 0 -1 12 35912.8 732.272 3
 0 -1 -12 33913.6 823.249 5
 0 1 12 33248.6 778.842 2
 0 -1 12 34525.2 1133.3 4
 0 -1 13 45329.6 863.459 3
 0 -1 -13 44387.9 966.64 5
 0 1 13 47230.4 1029.08 3
 0 -1 13 46696 1340.6 4
 0 1 13 44891.1 937.062 2
 0 1 13 45106.2 1058.37 4
 0 -1 13 46372.5 895.487 2
 0 1 -13 44913.2 871.49 6
 0 1 14 31280.2 873.792 3
 0 -1 -14 30118.5 819.736 5
 0 -1 14 30722.6 1105.84 4
 0 1 14 30337.5 787.466 2
 0 -1 14 31345.4 754.123 2
 0 1 14 30144.4 901.711 4
 0 1 -14 30322 740.425 6
 0 -1 14 30796 746.899 3
 0 -1 15 8307.77 618.17 4
 0 -1 -15 9356.45 498.874 5
 0 1 -15 8716.5 438.735 6
 0 1 15 7181.47 432.996 2
 0 -1 15 9282.93 442.299 2
 0 -1 15 8584.46 417.931 3
 0 1 15 8488.84 508.754 4
 0 1 15 9334.58 513.715 3
 0 -1 16 97516.8 1406.96 2
 0 1 16 99486 1496.73 2
 0 -1 16 98199.5 1419.85 3
 0 1 16 95818.9 1598 3
 0 -1 -16 95898.2 1537.59 5
 0 1 16 95016 1674.59 4
 0 -1 16 98402.4 2049.24 4
 0 1 -16 97576.8 1409.49 6
 0 -1 17 23886.3 730.299 2
 0 1 17 23980.6 868.336 4
 0 1 17 23671.7 763.43 2
 0 -1 17 24143.1 1044.18 4
 0 -1 -17 25302.2 903.22 7
 0 1 -17 23967.2 727.629 6
 0 1 17 25017.7 840.03 3
 0 -1 -17 24754.6 811.999 5
 0 -1 17 23869.9 729.815 3
 0 -1 -18 11245.1 622.25 7
 0 -1 18 10676.9 716.693 4
 0 1 18 10564.2 602.89 4
 0 1 18 10610.6 578.421 3
 0 -1 18 10646.2 518.282 3
 0 1 -18 10054.4 493.793 6
 0 -1 18 10398.3 506.515 2
 0 -1 -18 9865.73 542.916 5
 0 1 18 9777.4 509.181 2
 0 -1 19 42702.4 1040.14 3
 0 1 -19 43204.1 1019.41 6
 0 -1 19 40851.6 1002.63 2
 0 1 19 41532.6 1140.12 3
 0 1 19 41093.2 1191.37 4
 0 -1 19 43260.9 1431.45 4
 0 -1 -19 43492.2 1232.22 7
 0 -1 -19 43584 1132.49 5
 0 1 19 42069.5 1068.85 2
 0 1 20 126691 2117.13 4
 0 -1 -20 131063 2011.76 5
 0 -1 -20 135184 2204.62 7
 0 -1 20 131322 2496.67 4
 0 1 -20 131214 1825.61 6
 0 1 20 131716 1912.15 2
 0 -1 20 127802 1850.72 3
 0 -1 20 125681 1785.72 2
 0 1 20 128054 2019.87 3
 0 1 21 7636.52 507.587 2
 0 1 21 7687.05 577.975 4
 0 1 21 8325.34 595.02 3
 0 1 -21 8993.37 534.142 6
 0 -1 21 7480.33 523.002 3
 0 -1 21 6798.95 665.005 4
 0 -1 21 7996.97 501.859 2
 0 1 -21 8552.3 513.571 5
 0 -1 -21 9056.08 577.89 5
 0 -1 -21 9007.24 620.738 7
 0 -1 -22 96493.1 1921.34 7
 0 -1 22 89767.5 1601.08 2
 0 1 22 92899.9 1691.59 2
 0 1 22 88808.7 1772.45 3
 0 -1 22 94055.2 2178.19 4
 0 1 22 91885.8 1873.34 4
 0 1 -22 90735 1599.51 6
 0 -1 -22 93996.8 1787.59 5
 0 1 -22 94954.2 1646.23 5
 0 -1 22 90149.4 1652.07 3
 0 1 23 30326.4 1104.65 4
 0 -1 23 29788.1 977.631 3
 0 -1 -23 30532.7 1048.62 5
 0 1 23 29263.8 983.503 2
 0 -1 23 29177.7 931.469 2
 0 1 23 29421.4 1049.09 3
 0 -1 -23 32803.9 1149.29 7
 0 1 -23 30662 952.345 6
 0 -1 23 31132.9 1275.91 4
 0 1 -23 30599.8 1239.47 7
 0 1 -23 29576.5 964.253 5
 0 1 -24 19948.8 1007.27 7
 0 -1 24 19447.6 1031.56 4
 0 1 -24 20129.6 812.623 5
 0 1 -24 19376.3 783.163 6
 0 1 24 19503.5 815.107 2
 0 -1 -24 20079.6 878.406 5
 0 -1 24 19448.6 776.815 2
 0 -1 -24 20941.1 938.146 7
 0 1 24 19356.2 905 4
 0 1 24 18880.8 859.516 3
 0 -1 24 19314.7 805.493 3
 0 -1 -25 21117.6 916.442 5
 0 1 -25 20703.4 823.97 6
 0 1 -25 20632.2 849.041 5
 0 -1 25 19660.9 821.375 2
 0 -1 25 20150.7 1071.89 4
 0 1 25 20855.2 925.202 3
 0 1 -25 21471.8 1071.29 7
 0 -1 -25 20968.4 958.361 7
 0 1 25 19752.9 934.187 4
 0 1 25 20308.1 855.099 2
 0 -1 25 19498.2 841.643 3
 0 -1 26 127808 2664.64 4
 0 1 26 125699 2343.41 4
 0 -1 -26 127241 2165.32 6
 0 1 26 128182 2161.93 2
 0 -1 26 126349 2065.18 2
 0 1 -26 127550 2072.96 6
 0 -1 -26 138752 2462.7 7
 0 1 -26 130448 2145.01 5
 0 -1 26 124847 2144.84 3
 0 1 26 122354 2254.64 3
 0 -1 -26 131376 2285.3 5
 0 1 -26 133170 2654.17 7
 0 1 -27 11827.6 831.963 7
 0 -1 -27 12248.4 705.075 6
 0 1 27 10563 667.187 2
 0 -1 -27 11305.6 720.128 5
 0 -1 -27 12830.3 788.147 7
 0 -1 27 11479.9 853.842 4
 0 -1 27 11163 650.612 2
 0 1 27 10738.6 724.09 4
 0 1 -27 11207.1 646.736 6
 0 1 27 11146.5 724.923 3
 0 -1 27 12005.5 702.552 3
 0 1 -27 11685.6 692.689 5
 0 1 -28 39436 1493.41 7
 0 -1 -28 40678.6 1376.02 7
 0 1 -28 37944.6 1228.35 5
 0 -1 -28 37869.7 1228.93 6
 0 -1 28 36188.6 1206.11 3
 0 -1 -28 38859.3 1301.93 5
 0 1 28 36288.1 1308.03 4
 0 1 -28 38848.9 1190.06 6
 0 1 28 35670.2 1271.06 3
 0 -1 28 37394.9 1493.59 4
 0 -1 28 36565 1158.56 2
 0 1 28 35397.7 1192.38 2
 0 1 -29 33120.2 1167.72 5
 0 -1 29 30529.7 1078.47 2
 0 1 29 31420.9 1131.47 2
 0 -1 29 30504 1362.94 4
 0 1 -29 32150.4 1098.11 6
 0 -1 -29 32571.9 1155.16 6
 0 1 -29 33774 1396.43 7
 0 -1 29 30271.6 1130.75 3
 0 -1 -29 32571.6 1214.79 5
 0 1 29 29383.3 1188.77 3
 0 -1 -29 35305.5 1295.91 7
 0 -1 30 40778.9 1284.31 2
 0 -1 30 40922.7 1602.05 4
 0 1 -30 42814.1 1343.78 5
 0 1 -30 44802.9 1622.05 7
 0 1 30 41179.3 1326.79 2
 0 1 -30 40732.5 1259.39 6
 0 -1 -30 43235.7 1356.49 6
 0 -1 -30 45255.3 1482.44 7
 0 -1 -30 42333 1408.24 5
 0 1 30 40075.7 1417.76 3
 0 -1 31 7867.67 604.471 2
 0 -1 -31 8393.89 672.18 5
 0 -1 -31 7998.47 629.436 6
 0 -1 31 6991.46 714.524 4
 0 1 -31 8133.31 631.946 5
 0 1 -31 8589.46 755.934 7
 0 1 31 7578.93 667.408 3
 0 1 31 8171.44 626.715 2
 0 1 -31 8407.55 608.322 6
 0 1 32 92000 2223.26 3
 0 -1 32 97658.5 2500.87 4
 0 1 -32 97003.2 2004.91 6
 0 1 32 92731.2 2053.43 2
 0 -1 -32 100689 2133.33 6
 0 1 -32 105888 2535.31 7
 0 -1 -32 100750 2246.71 5
 0 1 -32 102807 2177.17 5
 0 -1 32 93089.8 2005.65 2
 0 -1 33 15819.1 852.646 2
 0 1 33 14698.2 913.067 3
 0 1 -33 16506.7 860.24 6
 0 1 -33 16697.4 1041.57 7
 0 -1 33 15894.7 1037.96 4
 0 -1 -33 16049.4 922.673 5
 0 1 33 15745.9 867.471 2
 0 -1 -33 16952.7 896.345 6
 0 -1 -34 5896.03 591.893 5
 0 -1 34 5197.34 627.762 4
 0 1 -34 5278.5 611.403 7
 0 -1 -34 6230.89 583.391 6
 0 1 34 5577.87 538.986 2
 0 1 -34 5291.14 522.482 6
 0 -1 -35 20834.9 1015.52 6
 0 1 -35 22883.2 1221.4 7
 0 -1 -35 20523.3 1072.25 5
 0 1 -36 56891.9 1933.02 7
 0 -1 -36 54693.4 1657.21 6
 0 -2 0 388298 1910.85 5
 0 -2 0 401370 3401.3 1
 0 2 0 406137 1645.67 6
 0 2 0 406150 1640.28 2
 0 2 0 367103 3236.18 1
 0 -2 1 258863 2820.1 1
 0 2 -1 255741 1254.79 6
 0 2 -1 251688 1247.4 2
 0 2 1 235741 2551.59 1
 0 -2 1 248314 1417.46 5
 0 2 1 245819 1366.41 2
 0 -2 -1 257616 1398.63 4
 0 2 1 254032 1383.35 6
 0 2 -1 255675 2764.89 1
 0 -2 -1 235439 1633.64 5
 0 -2 1 224793 1916.01 4
 0 -2 -1 247123 2662.64 1
 0 -2 -2 24935.9 560.394 5
 0 2 2 26756.9 851.33 1
 0 2 -2 25358.3 387.421 6
 0 -2 -2 30429.4 936.709 1
 0 -2 2 23353.3 705.565 4
 0 -2 2 29934.4 983.449 1
 0 -2 2 25700.7 411.77 5
 0 -2 2 25873.8 395.379 3
 0 2 -2 29358.5 988.931 1
 0 2 2 25444.8 479.683 2
 0 2 2 24719.6 474.615 6
 0 -2 -3 450578 2465.95 5
 0 2 -3 447244 1654.42 6
 0 -2 -3 477899 3473.33 1
 0 2 3 465557 2137.33 6
 0 -2 3 396623 3043.61 4
 0 2 -3 448283 3574.81 1
 0 -2 3 439331 3582.84 1
 0 -2 3 471829 1597.37 5
 0 2 3 469055 2105.15 2
 0 -2 3 460024 1527.44 3
 0 2 3 416636 3195.21 1
 0 2 -4 129322 911.505 6
 0 2 -4 146479 2151.22 1
 0 -2 -4 138689 1815.17 1
 0 -2 4 140375 2063.17 1
 0 -2 4 131798 788.49 3
 0 2 4 129945 1807.55 1
 0 2 4 126647 1350.7 3
 0 -2 -4 120768 1284.42 5
 0 -2 4 117943 1819.61 4
 0 2 4 127886 1133.18 2
 0 -2 4 133802 825.518 5
 0 2 4 130575 1156.36 6
 0 2 -5 12822.8 307.004 6
 0 -2 5 15297 686.535 1
 0 2 -5 17095.7 723.365 1
 0 -2 5 13381.3 259.741 3
 0 2 5 13449.8 387.698 2
 0 -2 5 12693.6 699.745 4
 0 -2 5 13345.6 266.713 5
 0 -2 -5 18451.5 657.496 1
 0 2 5 12578.9 446.44 3
 0 2 5 15781.5 635.332 1
 0 2 5 13446.2 389.195 6
 0 -2 -5 13506.4 211.834 7
 0 -2 -5 13294.3 443.366 5
 0 -2 6 239635 1189.17 5
 0 -2 -6 243656 2293.82 1
 0 2 6 231236 1072.45 4
 0 2 6 252248 2399.92 1
 0 2 6 234259 1697.16 6
 0 2 -6 239158 2388.22 1
 0 -2 6 220056 2784 4
 0 -2 6 213150 2257.9 1
 0 -2 6 237842 1158.18 3
 0 2 6 227002 1913.41 3
 0 -2 -6 224647 1850.17 5
 0 2 6 233893 1674.73 2
 0 -2 -6 234945 1091.55 7
 0 2 -7 326823 2605.95 1
 0 2 7 328934 1505.27 4
 0 2 7 317658 2357.32 3
 0 2 -7 333956 1723.95 6
 0 2 7 333252 2114.48 6
 0 -2 7 304769 2504.43 1
 0 -2 -7 318520 1527.05 7
 0 -2 -7 322534 2446.85 1
 0 -2 7 339623 1503.06 5
 0 -2 -7 320914 2288.52 5
 0 2 7 323481 2553.15 1
 0 -2 7 302673 3525.25 4
 0 2 7 325187 2071.19 2
 0 -2 7 332383 1467.4 3
 0 -2 8 737.421 89.3847 3
 0 2 8 1079.01 199.949 3
 0 2 8 643.934 81.2548 4
 0 -2 -8 858.427 101.631 7
 0 2 8 1313.33 144.087 2
 0 2 -8 526.411 63.4537 6
 0 2 -8 1015.63 180.307 1
 0 -2 8 1651.32 357.789 4
 0 2 8 1785.58 182.975 1
 0 -2 -8 895.184 189.491 5
 0 -2 -8 1242.69 161.509 1
 0 -2 9 168853 1228.41 3
 0 -2 -9 159210 1510.19 1
 0 2 -9 168529 1360.5 6
 0 2 9 168454 1843.02 3
 0 -2 -9 166807 1407.47 7
 0 -2 9 167610 2629.81 4
 0 -2 -9 166473 1769.26 5
 0 2 -9 158218 1622.09 1
 0 -2 9 156355 1624.85 1
 0 2 9 161942 1570.4 1
 0 2 9 170788 1636.31 2
 0 2 9 162164 1349.12 4
 0 2 10 129424 1299.89 1
 0 -2 -10 132621 1377.68 7
 0 2 10 134505 1509.03 2
 0 2 -10 130268 1379.06 1
 0 2 10 131725 1694.44 3
 0 -2 10 130945 2382.18 4
 0 -2 10 126986 1369.87 1
 0 2 10 129321 1300.7 4
 0 2 -10 132067 1266.17 6
 0 -2 10 133758 1162.77 3
 0 -2 10 131967 1282.8 2
 0 -2 -10 129227 1630.77 5
 0 2 -11 21822 547.387 6
 0 2 11 22894.2 654.699 2
 0 2 11 21305.5 497.993 1
 0 -2 11 22091.6 544.476 2
 0 -2 11 22430.7 504.805 3
 0 -2 -11 24445.1 747.954 5
 0 -2 11 24088.1 1051.89 4
 0 2 -11 23468.6 553.926 1
 0 -2 -11 20575.6 491.412 1
 0 2 11 21622.1 589.543 4
 0 2 11 24655.6 775.408 3
 0 -2 -11 22805.8 628.849 7
 0 -2 11 22783.7 539.707 1
 0 2 12 85585.8 1243.1 4
 0 -2 -12 86255.5 1293.85 7
 0 2 -12 86972 979.443 1
 0 2 12 85983.8 951.086 1
 0 -2 12 85204.1 1045.15 3
 0 2 -12 86610.7 1129.38 6
 0 2 12 85333 1311.69 2
 0 2 12 91319.2 1508.29 3
 0 -2 12 95393.8 2071.72 4
 0 -2 -12 87108.5 1445.72 5
 0 -2 12 81231.8 946.942 1
 0 -2 12 85966.7 1130.44 2
 0 -2 -12 81869.1 926.983 1
 0 2 13 203647 2344.24 3
 0 -2 -13 195207 2212.98 5
 0 2 13 197148 2033.29 2
 0 2 13 186620 1311.1 1
 0 2 13 195104 1968.73 4
 0 -2 13 182138 1305.76 1
 0 2 -13 190448 1338.61 1
 0 -2 13 194928 1669.49 3
 0 -2 13 195195 1761.66 2
 0 2 -13 193116 1764.73 6
 0 -2 -13 185978 1978.28 7
 0 -2 13 196812 3000.9 4
 0 -2 -13 191060 1335.75 1
 0 -2 -14 28872.8 816.12 7
 0 -2 14 29399.5 1191.13 4
 0 2 14 29718.3 816.617 2
 0 -2 14 28740.1 679.997 3
 0 -2 14 29039 712.549 2
 0 2 -14 26593.5 468.892 1
 0 -2 -14 29620 905.512 5
 0 2 -14 28726 718.219 6
 0 2 14 26867.3 465.348 1
 0 -2 -14 27205.4 478.888 1
 0 -2 14 25957.8 448.27 1
 0 2 14 29396.4 816.029 4
 0 2 14 30298 948.206 3
 0 -2 15 20467.3 1008.78 4
 0 2 15 21818.9 819.699 3
 0 -2 -15 18816.4 373.007 1
 0 2 -15 20054.7 617.965 6
 0 -2 -15 21133 717.766 7
 0 -2 15 20280.9 611.695 3
 0 -2 -15 20407.2 777.012 5
 0 2 -15 18276.1 343.795 1
 0 2 15 21694.1 722.229 2
 0 2 15 20480.7 691.199 4
 0 -2 15 17491.1 327.106 1
 0 2 15 18175.9 360.71 1
 0 -2 15 20295.5 635.149 2
 0 2 16 89139.7 1641.75 3
 0 -2 -16 84489 1564.27 5
 0 -2 16 86739.8 1326.95 2
 0 2 -16 84924.3 1321.95 6
 0 -2 16 84856.6 2059.62 4
 0 2 16 87444.4 1481.45 2
 0 -2 16 84559.9 1268.34 3
 0 -2 -16 82973.1 1445.8 7
 0 2 16 83339.9 1426.37 4
 0 2 16 77733.7 681.469 1
 0 -2 -16 77130.3 695.187 1
 0 2 17 57014.2 1238.34 2
 0 -2 17 53900.5 1659.81 4
 0 -2 -17 54814.1 1283.21 5
 0 2 -17 55574.8 1114.55 6
 0 -2 -17 55888.5 1215.05 7
 0 2 17 54914.2 1189.53 4
 0 -2 17 54745.9 1090.67 2
 0 2 17 57347.7 1344.24 3
 0 -2 17 56083.1 1070.7 3
 0 -2 18 8604.22 468.318 2
 0 -2 -18 9486.6 585.228 5
 0 -2 -18 8851.06 525.03 7
 0 2 18 8689.64 517.898 4
 0 2 18 9478.65 608.121 3
 0 2 -18 9254.64 504.764 6
 0 -2 18 8924.24 456.51 3
 0 2 18 7484.77 510.48 2
 0 -2 18 7773.8 679.538 4
 0 -2 19 73148.5 1308.14 3
 0 2 -19 75891.1 1358.93 6
 0 -2 -19 74961.6 1484.24 7
 0 2 19 73644.2 1451.42 4
 0 2 19 74552.7 1475.21 2
 0 -2 19 75193 2000.44 4
 0 -2 19 75345.8 1350 2
 0 -2 -19 74412.3 1560.6 5
 0 2 19 76611.9 1618.04 3
 0 -2 20 34492 944.132 2
 0 -2 -20 34443.6 1088.16 5
 0 -2 20 33514.2 924.832 3
 0 2 -20 34165.7 939.952 6
 0 2 20 35352.4 1037.07 2
 0 -2 -20 34671.1 1040.96 7
 0 2 20 32951.7 997.774 4
 0 -2 20 34282.1 1366.83 4
 0 2 20 32410.3 1090.76 3
 0 2 21 312.034 209.438 2
 0 -2 21 1415.34 242.022 3
 0 -2 -21 652.409 248.326 5
 0 -2 21 1044.84 241.172 2
 0 2 21 692.673 210.373 4
 0 2 21 1325.93 306.154 3
 0 -2 21 749.889 287.176 4
 0 -2 -21 692.168 217.064 7
 0 2 -21 1093.98 212.563 6
 0 2 22 17761.3 844.544 3
 0 2 -22 18037.1 716.589 6
 0 -2 22 17570 1012.49 4
 0 -2 22 17305 716.474 3
 0 2 22 17951 774.664 2
 0 -2 -22 19179.2 853.947 5
 0 -2 22 18117 713.845 2
 0 -2 -22 18363.8 793.6 7
 0 2 22 16768.8 754.356 4
 0 2 -23 53454.7 1244.21 6
 0 -2 23 53584.7 1255.59 2
 0 -2 23 55160.8 1279.02 3
 0 2 23 53559.2 1352.53 4
 0 2 23 53598.6 1452.43 3
 0 -2 -23 56110.7 1389.01 7
 0 -2 23 56174 1808.05 4
 0 2 23 54275.8 1372.96 2
 0 -2 -23 55938.7 1461.89 5
 0 -2 -24 916.739 240.845 7
 0 -2 24 1118.51 238 3
 0 2 24 662.94 222.598 4
 0 2 24 1292.02 263.079 2
 0 -2 -24 1390.37 314.94 5
 0 2 24 941.565 295.024 3
 0 -2 24 1002.18 238.733 2
 0 2 -24 1207.02 233.492 6
 0 -2 24 902.234 335.205 4
 0 2 25 6950.38 518.316 2
 0 2 -25 6477.23 466.078 6
 0 -2 25 6900.8 496.489 3
 0 -2 -25 6896.28 558.277 5
 0 -2 -25 6731.76 505.235 7
 0 -2 25 6632.36 476.743 2
 0 2 25 6514.54 553.083 3
 0 -2 25 6772.54 654.542 4
 0 2 25 6179.07 483.455 4
 0 2 -25 6890.03 479.625 5
 0 2 -25 6994.83 640.008 7
 0 -2 26 11393.6 642.241 3
 0 2 -26 12042.2 828.742 7
 0 -2 26 10863 817.971 4
 0 2 -26 11771.8 633.478 5
 0 -2 -26 12640 699.625 7
 0 2 26 11784.5 731.782 3
 0 2 26 12124.6 679.336 2
 0 -2 26 11888 626.134 2
 0 -2 -26 11962.1 726.99 5
 0 2 -26 11831.5 627.754 6
 0 2 -27 4669.87 410.64 6
 0 -2 27 4863.99 424.236 2
 0 -2 27 4877.35 578.036 4
 0 2 -27 4819.35 542.175 7
 0 -2 -27 5232.74 466.131 7
 0 2 -27 5228.56 444.54 5
 0 2 27 4786.15 458.045 2
 0 -2 -27 4992.4 489.537 5
 0 -2 27 5280.08 452.343 3
 0 2 27 4298.66 461.425 3
 0 -2 28 2696.83 324.115 2
 0 2 -28 3281.96 468.798 7
 0 2 -28 3237.48 365.027 5
 0 2 28 2806.73 355.506 2
 0 2 28 3133.52 422.766 3
 0 -2 -28 2870.29 379.416 5
 0 2 -28 2703.59 310.517 6
 0 -2 28 3229.25 493.627 4
 0 2 -29 9740.02 617.341 5
 0 2 29 9511.02 634.294 2
 0 2 29 8099.27 650.905 3
 0 2 -29 9485.12 765.341 7
 0 -2 29 8043.31 563.073 2
 0 -2 -29 8946.24 654.789 5
 0 2 -29 9553.38 593.419 6
 0 -2 29 8069.01 752.621 4
 0 2 30 103.84 161.619 3
 0 -2 30 158.544 181.384 4
 0 2 30 867.804 222.817 2
 0 -2 -30 354.942 154.641 6
 0 -2 30 519.773 178.909 2
 0 2 -30 161.431 216.813 7
 0 2 -30 283.873 163.568 6
 0 2 -30 228.207 173.816 5
 0 -2 -30 188.574 198.253 5
 0 2 31 131.22 167.759 2
 0 -2 31 252.751 156.822 2
 0 -2 -31 38.103 166.004 6
 0 2 -31 395.089 162.707 6
 0 -2 31 451.306 216.365 4
 0 2 31 421.722 210.029 3
 0 2 -31 64.4388 185.011 7
 0 -2 -31 510.511 249.352 5
 0 -2 -32 4031.11 505.928 5
 0 2 32 3407.38 454.537 3
 0 -2 32 3661.96 531.013 4
 0 2 -32 4327.15 433.825 6
 0 2 32 3756.87 422.602 2
 0 -2 32 3020.52 348.944 2
 0 -2 -32 3395.22 394.973 6
 0 2 -32 4307.33 547.903 7
 0 -2 33 -15.4795 220.647 4
 0 -2 -33 737.762 261.14 5
 0 -2 -33 700.151 202.89 6
 0 2 33 386.241 263.241 3
 0 2 33 430.88 179.591 2
 0 2 -33 666.169 247.526 7
 0 2 -33 82.9302 183.131 6
 0 -2 34 457.174 234.293 4
 0 2 34 -17.2594 193.519 3
 0 2 -34 22.2491 271 7
 0 -2 -34 131.807 200.265 5
 0 2 34 -60.9285 194.033 2
 0 -2 -34 312.831 151.841 6
 0 2 35 -28.5737 203.772 2
 0 -2 -35 199.75 211.41 5
 0 -2 35 141.686 193.418 4
 0 2 -35 231.284 197.991 7
 0 -2 -35 47.2232 172.56 6
 0 2 -36 -7.08146 194.317 7
 0 -2 -36 377.432 274.65 5
 0 -2 36 -254.51 297.17 4
 0 -2 -36 -137.922 235.195 6
 0 -2 -37 85.7773 176.551 6
 0 -2 -37 521.45 262.606 5
 0 2 -37 164.467 225.626 7
 0 -3 0 11020.7 505.801 4
 0 3 0 10995.7 709.721 1
 0 -3 0 11562.1 740.388 1
 0 -3 0 6926.86 351.094 5
 0 3 1 1299.28 303.923 1
 0 3 1 1356.76 139.786 6
 0 3 -1 1001.38 112.874 2
 0 -3 -1 1449.93 181.011 5
 0 -3 -1 1600.6 179.319 4
 0 -3 1 2255.71 278.143 4
 0 -3 -1 1570.32 328.748 1
 0 3 1 1139.84 136.537 2
 0 3 -1 2319.74 372.666 1
 0 -3 1 1581.46 168.334 5
 0 -3 1 1735.82 326.084 1
 0 3 -1 1015.95 113.632 6
 0 -3 2 3302.81 220.932 5
 0 -3 2 5082.58 490.623 1
 0 -3 -2 4935.17 489.742 1
 0 3 -2 2668.5 169.516 2
 0 -3 2 3359.53 215.648 3
 0 -3 -2 3162.88 283.51 5
 0 3 -2 2309.54 164.499 6
 0 3 2 2839.5 208.451 2
 0 3 2 2214.77 193.855 6
 0 -3 2 5150.85 436.579 4
 0 3 -2 5638.8 516.162 1
 0 3 2 4416.4 449.048 1
 0 -3 -2 4152.15 211.403 4
 0 -3 -3 13146.3 273.303 4
 0 -3 -3 16496.7 760.491 1
 0 -3 3 16617.1 802.773 1
 0 -3 -3 14454.9 519.425 5
 0 -3 3 16003 737.834 4
 0 3 -3 12568.7 343.195 6
 0 3 -3 16075.6 808.599 1
 0 -3 3 13169.2 362.933 5
 0 3 3 12310.2 411.806 2
 0 -3 3 12791.1 344.782 3
 0 3 3 14339.7 687.204 1
 0 3 3 12395.8 416.625 6
 0 3 4 1151.69 155.312 2
 0 -3 -4 1612.15 281.583 1
 0 3 -4 1262.95 111.342 6
 0 -3 4 1121.23 103.793 3
 0 3 4 1130.6 231.868 1
 0 -3 4 1356.58 282.65 1
 0 -3 4 1155.1 105.495 5
 0 -3 4 1308.28 302.171 4
 0 -3 -4 1424.52 187.03 5
 0 3 4 1426.71 162.695 6
 0 3 -4 672.938 268.519 1
 0 3 5 5228.36 466.097 1
 0 3 5 3023.97 226.135 2
 0 -3 5 2767.01 157.567 5
 0 -3 5 5896.7 548.886 4
 0 3 -5 2550.35 499.885 1
 0 -3 -5 4084.98 325.579 5
 0 3 -5 2710.31 179.472 6
 0 -3 5 6735.46 549.651 1
 0 -3 5 2739.02 156.453 3
 0 3 5 2757.41 230.665 6
 0 -3 -5 5143.7 444.428 1
 0 -3 6 1346.91 324.747 4
 0 -3 6 532.645 73.5792 3
 0 3 -6 484.21 86.5297 6
 0 3 -6 1030.14 284.939 1
 0 3 6 558.872 183.607 1
 0 -3 6 1347.4 286.571 1
 0 3 6 307.658 109.399 6
 0 -3 -6 773.866 178.205 5
 0 -3 -6 1711.28 262.029 1
 0 -3 6 393.351 69.9399 5
 0 3 6 584.519 112.555 2
 0 -3 7 35584.7 1098.87 1
 0 3 7 35073 894.665 3
 0 3 7 36671.3 1014.36 1
 0 -3 7 33421.1 1227.61 4
 0 3 -7 34820.3 608.096 6
 0 -3 7 35642.5 506.174 3
 0 -3 7 35499.4 526.906 5
 0 3 7 34564.8 748.996 2
 0 3 7 34804.4 755.671 6
 0 -3 -7 35937.1 884.264 5
 0 -3 -7 33898.3 346.172 7
 0 3 -7 37825.6 1136.16 1
 0 -3 -7 36295.7 989.658 1
 0 3 -8 32012.7 1037.9 1
 0 -3 8 33430.2 509.499 3
 0 3 8 31544.6 747.885 6
 0 -3 -8 33456.2 864.34 5
 0 -3 -8 33347.1 405.683 7
 0 -3 8 34976.8 1289.02 4
 0 -3 -8 34503.8 947.154 1
 0 3 8 34320.7 908.862 3
 0 3 8 34795.1 971.537 1
 0 3 8 33080 752.386 2
 0 3 -8 33335.8 611.912 6
 0 -3 8 33620.6 528.095 5
 0 -3 8 31130.7 983.15 1
 0 3 9 64898.8 1322.56 1
 0 3 -9 58598.5 1282.18 1
 0 -3 9 61319.7 741.337 5
 0 -3 9 54109.8 1214.85 1
 0 3 9 59904.7 1219.08 3
 0 -3 9 61711.9 1736.02 4
 0 -3 -9 61228.7 644.32 7
 0 3 9 58425.5 1047.07 6
 0 -3 -9 59929.1 1177.17 5
 0 -3 -9 63046.2 1273 1
 0 -3 9 60478.4 719.978 3
 0 3 -9 59673.7 852.576 6
 0 3 9 58512.7 1029.2 2
 0 -3 10 15755.5 392.301 3
 0 -3 10 14615.2 614.514 1
 0 3 -10 16088.5 648.152 1
 0 3 -10 16699.3 470.755 6
 0 -3 -10 16381.6 641.171 5
 0 -3 -10 16582 376.408 7
 0 3 10 16059.8 649.918 3
 0 3 10 15664.1 553.797 2
 0 -3 -10 17687.8 656.522 1
 0 -3 10 16266.9 930.471 4
 0 3 10 18516.8 678.949 1
 0 3 -11 4093.69 239.384 6
 0 3 11 4009.88 359.195 3
 0 3 11 4158.45 210.064 4
 0 -3 -11 4166.17 206.921 7
 0 3 11 4072.92 291.807 2
 0 -3 11 4201.13 491.469 4
 0 3 -11 4273.96 330.949 1
 0 -3 11 4293.17 320.056 1
 0 -3 11 3928.1 209.115 3
 0 -3 -11 4119.04 303.914 1
 0 -3 -11 4528.75 357.806 5
 0 3 11 5176.04 338.644 1
 0 -3 -12 20685.4 767.994 5
 0 -3 12 19449.2 475.948 3
 0 3 12 19756.5 659.518 2
 0 3 12 20652.5 496.538 4
 0 3 -12 19784.7 635.546 1
 0 -3 -12 19177.2 610.285 1
 0 -3 12 18861.3 640.739 1
 0 3 -12 20146.9 549.637 6
 0 3 12 19950.8 632.425 1
 0 -3 12 19437.1 1018.65 4
 0 3 12 22173.3 817.311 3
 0 -3 -12 20167.5 503.679 7
 0 -3 -13 138021 1985.1 5
 0 -3 13 137589 1333.81 3
 0 3 13 138043 1557.19 1
 0 3 13 141466 2076.47 3
 0 -3 -13 134058 1535.78 1
 0 3 -13 139350 1500.26 6
 0 3 13 142920 1803.18 2
 0 -3 -13 141003 1421.22 7
 0 3 13 137121 1386.11 4
 0 -3 13 132789 1602.07 1
 0 -3 13 134871 2631.74 4
 0 3 -13 137333 1600.88 1
 0 -3 -14 12033.1 442.127 1
 0 -3 14 12735.7 429.168 3
 0 -3 14 12157.3 459.135 1
 0 -3 -14 13434.1 649.393 5
 0 3 -14 12574.2 465.181 6
 0 3 14 12032.9 443.853 4
 0 3 14 12294.4 451.978 1
 0 -3 -14 12802.3 462.536 7
 0 -3 14 12662.2 832.901 4
 0 3 14 12497.1 552.001 2
 0 3 -14 12188.9 459.801 1
 0 3 14 13707.9 674.208 3
 0 3 15 26797.6 628.107 1
 0 3 -15 27362.5 640.993 1
 0 -3 -15 28528.8 956.287 5
 0 -3 15 26544.5 636.067 1
 0 3 15 29380.9 1000.67 3
 0 -3 15 27722.5 664.161 3
 0 -3 -15 28568.9 727.359 7
 0 -3 15 27695.4 1226.17 4
 0 3 -15 27303.3 706.261 6
 0 -3 -15 26052.2 623.159 1
 0 3 15 28671.6 705.684 4
 0 3 15 28098.7 850.711 2
 0 3 16 6464.6 368.055 4
 0 3 -16 6334.74 301.271 1
 0 3 16 6219.3 415.853 2
 0 -3 -16 6754.01 387.989 7
 0 3 16 5882.47 280.414 1
 0 3 16 7928.82 581.412 3
 0 -3 -16 6386.26 297.103 1
 0 -3 16 6238.55 294.607 1
 0 -3 16 7411.94 663.646 4
 0 -3 16 6010.19 332.915 3
 0 -3 -16 7673.97 531.411 5
 0 3 -16 5840.62 366.133 6
 0 3 17 54635.3 788.549 1
 0 3 17 60660.2 1310.44 2
 0 3 -17 57350.1 816.322 1
 0 -3 17 57953.1 1790.75 4
 0 3 -17 59073.6 1102.35 6
 0 3 17 57865.2 1121.59 4
 0 -3 17 58956.3 1061.82 3
 0 -3 -17 59372.3 1440.53 5
 0 3 17 61149.6 1490.62 3
 0 -3 -17 57765.8 1137.71 7
 0 -3 -17 54885.8 815.008 1
 0 3 -18 4547.81 212.824 1
 0 3 18 8696.66 658.658 3
 0 -3 18 6988.13 436.042 3
 0 -3 -18 5012.99 232.183 1
 0 3 -18 6051.16 447.732 6
 0 3 18 5873.61 398.39 4
 0 -3 18 5723.75 635.655 4
 0 -3 -18 6075.22 412.8 7
 0 3 18 5276.38 423.083 2
 0 -3 -18 8286.8 613.451 5
 0 -3 19 135162 1724.37 3
 0 -3 -19 139068 2261.79 5
 0 3 19 142949 2105.8 2
 0 3 19 136536 2310.64 3
 0 -3 19 129478 2735.64 4
 0 -3 -19 139322 1843.17 7
 0 3 19 139980 1836.84 4
 0 3 -19 134843 1774.67 6
 0 3 20 10801.4 616.543 2
 0 3 20 11501.7 733.307 3
 0 3 -20 10912.3 549.153 6
 0 -3 20 11071.9 521.365 3
 0 3 20 10357.1 523.606 4
 0 -3 -20 10552 545.722 7
 0 -3 -20 11383.1 692.258 5
 0 -3 20 10477.4 814.904 4
 0 -3 21 991.641 280.203 4
 0 -3 -21 974.852 207.002 7
 0 -3 -21 1397.07 274.811 5
 0 3 21 1312.12 296.994 3
 0 3 21 1028.02 188.005 4
 0 3 21 833.184 201.306 2
 0 -3 21 950.911 190.275 3
 0 3 -21 592.202 146.378 6
 0 -3 22 6193.26 469.064 3
 0 -3 22 5019.73 636.488 4
 0 3 22 4395.15 503.731 2
 0 -3 -22 6266.92 471.559 7
 0 3 -22 5612.91 430.372 6
 0 3 22 6197.8 610.903 3
 0 -3 -22 6562.9 606.342 5
 0 3 23 132957 2410.11 3
 0 -3 -23 131737 2348.17 5
 0 -3 23 125192 2818.37 4
 0 -3 23 131578 1934.65 3
 0 3 -23 129794 1930.55 6
 0 -3 -23 134144 1989.15 7
 0 3 23 134517 2205.63 2
 0 -3 -24 6693.45 505.428 7
 0 -3 24 7863.21 542.845 3
 0 -3 -24 8517.08 675.91 5
 0 3 24 7336.87 669.76 3
 0 3 24 7035.42 564.965 2
 0 -3 24 6670.31 722.598 4
 0 3 -24 7765.87 507.122 6
 0 3 25 69187.4 1642.11 2
 0 3 25 68064.2 1778.76 3
 0 -3 25 65541.7 1444.59 3
 0 3 -25 65896.6 1434.04 6
 0 -3 -25 69567.5 1778.62 5
 0 -3 25 66331.2 2089.11 4
 0 3 -26 6932.61 708.858 7
 0 -3 -26 7892.24 639.247 5
 0 3 -26 6786.45 506.108 6
 0 3 26 6799.88 546.663 2
 0 -3 26 7117.66 733.394 4
 0 3 26 6635.76 605.418 3
 0 3 27 21363.4 1025.34 3
 0 -3 -27 22645.5 1047.27 5
 0 3 27 21451.1 963.113 2
 0 3 -27 22014.8 865.388 5
 0 3 -27 23524.8 1231.93 7
 0 3 -27 21542.2 859.562 6
 0 -3 27 21433.3 1216.25 4
 0 -3 28 2027.07 506.406 4
 0 3 28 3134.19 499.308 3
 0 3 28 3787.08 493.56 2
 0 -3 -28 3230.97 528.897 5
 0 3 -28 3063.54 445.507 6
 0 3 -28 2125.89 519.778 7
 0 3 29 118758 2295.76 2
 0 3 -29 126697 2890 7
 0 -3 -29 127251 2544.79 5
 0 3 -29 119478 2072.31 6
 0 -3 29 116684 2880.47 4
 0 3 -30 5154.09 502.507 6
 0 3 30 6121.11 564.146 2
 0 -3 30 4772.9 670.993 4
 0 3 30 5725.06 608.581 3
 0 3 -30 5551 701.256 7
 0 -3 -30 6009.2 626.667 5
 0 3 31 10148.6 709.672 2
 0 -3 31 10354.5 891.223 4
 0 3 -31 10204.5 633.7 6
 0 -3 -31 10353.2 787.714 5
 0 3 31 10465 792.082 3
 0 3 -31 10879.6 886.256 7
 0 3 32 2440.77 412.648 2
 0 -3 32 2897.72 556.149 4
 0 -3 -32 3136.07 506.911 5
 0 3 -32 2892.23 533.227 7
 0 3 -32 3298 415.946 6
 0 3 -33 66420.6 2177.21 7
 0 3 33 60217.6 1730.11 2
 0 -3 -33 61899.9 1770.29 6
 0 -3 33 58448.8 2143.54 4
 0 -3 -33 65136.1 1946.67 5
 0 3 -34 1866.35 537.601 7
 0 -3 34 1473.2 480.698 4
 0 3 34 2163.11 424.574 2
 0 -3 -34 2387.51 430.497 6
 0 -3 -34 2559.83 475.119 5
 0 -3 35 56872.1 2134.67 4
 0 -3 -35 59616.6 1758.59 6
 0 3 -35 61751.7 2147.06 7
 0 -3 -35 59923.2 1935.78 5
 0 3 35 53439.5 1675.3 2
 0 -3 -36 3501.18 539.868 5
 0 3 -36 3471.86 588.481 7
 0 3 36 2267.95 413.472 2
 0 -3 36 2501.3 505.425 4
 0 -3 -36 3950.23 509.038 6
 0 -3 -37 2645.09 418.863 6
 0 -4 0 61813.1 1072.66 5
 0 4 0 62864.8 922.641 2
 0 -4 0 60887.9 1160.15 4
 0 4 0 62728 1573.63 1
 0 4 0 60352.9 912.659 6
 0 4 1 238479 1860.87 2
 0 -4 1 243529 3192.42 1
 0 4 -1 231849 1727.12 6
 0 4 -1 235414 1742.44 2
 0 -4 -1 224260 2007.94 4
 0 -4 1 236326 2503.92 4
 0 4 -1 236159 3080.55 1
 0 -4 -1 245911 3124.52 1
 0 4 1 238189 1868.66 6
 0 -4 -1 235042 2196.53 5
 0 -4 1 247070 2056.56 5
 0 4 1 218975 2894.66 1
 0 4 2 8883.59 626.433 1
 0 -4 -2 9216.12 662.876 1
 0 -4 -2 6590.6 402.278 5
 0 4 2 5991.54 309.973 2
 0 -4 2 6150.35 314.396 5
 0 4 -2 6129.55 295.36 6
 0 -4 2 6059.32 302.174 3
 0 -4 2 11742 628.157 4
 0 4 -2 6634.65 301.678 2
 0 4 -2 9871.65 682.321 1
 0 -4 -2 6668.68 313.966 4
 0 4 2 7521.68 349.047 6
 0 -4 2 7912.49 634.798 1
 0 -4 -3 592287 4707.96 1
 0 -4 -3 578877 3561.57 5
 0 4 3 570671 3017.38 2
 0 4 -3 570198 2651.3 2
 0 -4 3 594638 2887.64 5
 0 4 -3 568658 2625.86 6
 0 -4 3 586631 4690.06 4
 0 4 -3 538157 4637.55 1
 0 -4 3 558782 4719.96 1
 0 4 3 507543 4259.81 1
 0 4 3 581582 3047.54 6
 0 -4 3 591196 2780.06 3
 0 -4 -3 538236 2360.71 4
 0 4 -4 29464.4 595.837 2
 0 -4 -4 29880.5 1065.08 1
 0 -4 4 29802.7 611.32 5
 0 -4 -4 28246 803.507 5
 0 4 4 27463.2 987.19 1
 0 4 4 28363.7 705.134 6
 0 -4 -4 26853.2 441.973 4
 0 -4 4 29355.3 587.559 3
 0 -4 4 31231.6 1197.13 4
 0 -4 4 29678.3 1107.76 1
 0 4 -4 28552.9 591.852 6
 0 4 -4 28731.6 1079.64 1
 0 4 4 27824.5 699.115 2
 0 -4 -5 9436.37 479.296 5
 0 -4 -5 12784.3 694.156 1
 0 -4 5 8674.1 303.507 3
 0 4 5 8030.26 382.388 6
 0 4 -5 9090.2 335.498 6
 0 -4 5 10453.2 738.039 4
 0 4 -5 9815.87 652.349 1
 0 -4 5 8707.54 313.863 5
 0 4 5 8650.53 404.325 2
 0 4 5 9058.4 575.22 1
 0 -4 5 12490.6 723.869 1
 0 4 -6 31141.5 636.176 6
 0 -4 6 32963.5 1206.34 1
 0 -4 -6 32729.1 1067.83 1
 0 4 6 30835.7 1034.03 1
 0 -4 6 33732.8 1289.94 4
 0 -4 -6 31682.4 911.243 5
 0 -4 6 31616.9 570.349 5
 0 -4 6 32202.9 552.917 3
 0 4 6 32604 807.988 2
 0 4 6 32102.2 803.543 6
 0 4 -6 35507.1 1219.4 1
 0 -4 7 358550 1838.09 3
 0 4 7 332987 3322.39 1
 0 -4 7 363659 1910.37 5
 0 4 -7 401673 4132.58 1
 0 4 7 370553 2730 2
 0 -4 7 358847 4267.6 4
 0 -4 7 373019 4036.53 1
 0 -4 -7 372382 3200.32 5
 0 -4 -7 354832 3367.82 1
 0 4 -7 357982 2164.94 6
 0 4 7 364766 2725.46 6
 0 -4 -8 6296.97 153.206 4
 0 4 -8 6231.18 293.193 6
 0 -4 8 7745.68 595.769 1
 0 4 -8 8163.31 638.65 1
 0 -4 8 6290.82 251.378 5
 0 -4 -8 7438.24 476.215 5
 0 -4 8 8606.07 722.031 4
 0 4 8 6485.05 385.081 6
 0 4 8 7311.41 499.834 1
 0 4 8 6628.42 379.004 2
 0 -4 -8 6977.31 506.975 1
 0 -4 8 6167.34 237.79 3
 0 -4 -9 315436 3003.53 5
 0 4 -9 315548 3502.59 1
 0 4 9 305111 2562.19 2
 0 -4 9 288545 3266.39 1
 0 4 9 305841 2575.91 6
 0 -4 9 312868 4152.47 4
 0 -4 -9 298697 1027.91 7
 0 -4 9 308100 1711.83 3
 0 4 9 295291 2988.02 1
 0 4 -9 317931 2085.89 6
 0 -4 -9 300165 2997.32 1
 0 -4 10 42814.8 1217.62 1
 0 4 -10 47482.8 836.63 6
 0 -4 -10 45835.6 1171.43 5
 0 -4 10 45042.2 689.628 5
 0 4 10 43986.7 993.187 2
 0 -4 10 46981.3 1620.51 4
 0 -4 -10 46601.7 1161.11 1
 0 -4 -10 45517.4 466.377 7
 0 4 -10 47377.9 1292.14 1
 0 4 10 44694.4 1008.69 6
 0 4 10 43282.6 1150.12 1
 0 -4 10 44345.6 665.392 3
 0 -4 11 39741.4 1145.51 1
 0 4 11 44641.1 1137.92 1
 0 4 11 43441.2 1005.29 2
 0 4 11 44530.8 1032.38 6
 0 -4 11 43751.5 686.891 3
 0 -4 11 44479.8 708.026 5
 0 4 11 46173.6 1210.73 3
 0 4 -11 44534.6 830.983 6
 0 4 -11 45747.1 1222.37 1
 0 -4 11 44979.4 1589.17 4
 0 -4 -11 45092 1121.81 1
 0 -4 -11 44894.8 1177.66 5
 0 -4 -11 45105.1 524.512 7
 0 4 12 438.792 256.103 3
 0 4 12 616.796 155.297 1
 0 4 -12 791.675 203.232 1
 0 -4 -12 563.173 70.8493 7
 0 -4 12 383.908 76.428 3
 0 4 -12 554.742 133.837 6
 0 -4 12 287.385 166.124 1
 0 4 12 278.602 125.65 2
 0 -4 -12 436.473 143.974 1
 0 -4 12 257.331 269.592 4
 0 -4 -13 264813 2687.83 1
 0 -4 13 245790 3752.59 4
 0 4 13 258903 2547.79 2
 0 4 -13 262837 2134.04 6
 0 -4 13 236786 2552.66 1
 0 4 13 259753 2993.2 3
 0 -4 -13 257945 2905.13 5
 0 4 13 276169 2769.67 1
 0 -4 13 260814 1808.5 3
 0 -4 -13 263803 1572.4 7
 0 4 -13 248471 2638.46 1
 0 -4 -14 25440.9 531.385 7
 0 4 14 24014.9 803.173 2
 0 4 14 25742 816.868 1
 0 4 -14 24217.5 784.099 1
 0 -4 -14 25884.3 973.166 5
 0 -4 14 23722 575.492 3
 0 -4 14 23366.9 781.508 1
 0 4 14 26195.7 983.365 3
 0 -4 -14 24143.7 784.351 1
 0 4 -14 24540.5 672.221 6
 0 -4 14 24204.9 1216.58 4
 0 -4 15 33260.5 885.165 1
 0 -4 15 35362.3 726.689 3
 0 4 -15 33622.4 898.444 1
 0 -4 15 33301.1 1421.05 4
 0 4 15 33160.5 957.934 2
 0 4 -15 35394.7 823.822 6
 0 -4 -15 34989.1 895.505 1
 0 4 15 36432.4 927.029 1
 0 4 15 35652.7 1166.21 3
 0 -4 -15 34817 1121.03 5
 0 -4 -15 36213.6 688.254 7
 0 -4 -16 16442.4 587.987 1
 0 -4 16 16629.5 523.838 3
 0 4 16 17357.8 614.222 1
 0 4 16 16744.3 705.187 2
 0 -4 16 16165.7 999.719 4
 0 -4 -16 16990.7 501.533 7
 0 4 16 17990 859.643 3
 0 4 -16 16482.5 583.829 6
 0 -4 -16 19415.6 866.862 5
 0 4 -16 15844.3 593.022 1
 0 -4 16 16186.9 594.843 1
 0 4 17 55983.1 1530.87 3
 0 4 -17 55282.6 1086.69 6
 0 -4 -17 57070.8 1492.98 5
 0 4 -17 54357.4 1041.29 1
 0 -4 -17 53709.6 1024.21 1
 0 -4 17 53259.3 1804.25 4
 0 4 17 54444.5 1019.01 1
 0 -4 17 55047.5 993.981 3
 0 -4 -17 57823.9 971.154 7
 0 4 17 55009.3 1295.17 2
 0 4 18 9242.47 558.59 2
 0 4 -18 8557.87 395.244 1
 0 4 -18 8510.24 443.01 6
 0 4 18 10629.7 719.927 3
 0 -4 18 9999.04 463.968 3
 0 -4 -18 10142.5 435.446 7
 0 -4 18 9251.5 785.917 4
 0 -4 -18 9097.21 396.539 1
 0 -4 -18 11070.7 705.233 5
 0 -4 -19 100441 2059.08 5
 0 -4 19 97673.1 1435 3
 0 -4 -19 101634 1408.78 7
 0 4 19 99785.8 2095.35 3
 0 4 19 98239.1 1802.27 2
 0 4 -19 96008.6 1514.66 6
 0 -4 -20 23138.5 700.874 7
 0 4 20 23609.3 1049.65 3
 0 4 20 21933.5 883.18 2
 0 4 -20 21542.1 735.365 6
 0 -4 20 20827.7 1164.24 4
 0 -4 -20 23479.3 1018.92 5
 0 -4 20 23389.7 742.216 3
 0 -4 21 810.407 287.236 4
 0 -4 -21 1184.3 275.185 5
 0 -4 21 1066.3 201.659 3
 0 4 21 1180.43 228.83 2
 0 4 21 1628.29 322.348 3
 0 4 -21 678.492 147.213 6
 0 -4 -22 809.848 281.09 5
 0 -4 22 538.051 163.672 3
 0 4 22 671.773 315.588 3
 0 4 -22 487.962 199.827 6
 0 4 22 437.191 252.69 2
 0 -4 22 663.452 312.701 4
 0 4 -23 39405.9 1061.8 6
 0 4 23 41794.5 1423.77 3
 0 -4 23 42661.7 1696.23 4
 0 4 23 42030.6 1284.86 2
 0 -4 -23 41587 1396.92 5
 0 4 24 11753.7 703.163 2
 0 4 -24 11102.5 586.163 6
 0 -4 -24 12286.6 787.287 5
 0 4 24 11053.6 763.286 3
 0 -4 24 10538 860.096 4
 0 4 -25 17011.9 732.806 6
 0 -4 25 17054.5 1091.59 4
 0 4 25 17499.4 852.457 2
 0 -4 -25 18259.4 948.592 5
 0 4 25 16657.5 919.373 3
 0 4 26 3886.76 473.073 3
 0 -4 -26 4813.84 520.72 5
 0 4 -26 3731.12 355.485 6
 0 4 26 4557.38 473.212 2
 0 -4 26 3654.01 535.504 4
 0 4 -26 3732.88 502.046 7
 0 4 -27 703.731 174.887 6
 0 -4 27 312.424 217.362 4
 0 4 27 1247.25 263.357 2
 0 4 27 972.996 266.391 3
 0 4 -27 1326.69 355.752 7
 0 -4 -27 1451.14 311.982 5
 0 -4 -28 3817.76 486.237 5
 0 4 28 3191.58 392.291 2
 0 4 -28 3252.43 351.071 6
 0 -4 28 3346.51 530.027 4
 0 4 -28 3688.94 524.459 7
 0 -4 -29 12891.4 849.929 5
 0 4 -29 11938.9 658.492 6
 0 4 -29 12574.5 949.547 7
 0 -4 29 11846.7 959.785 4
 0 4 29 12855.5 775.55 2
 0 -4 30 7035.79 751.651 4
 0 4 -30 7631.42 758.263 7
 0 -4 -30 7559.52 672.217 5
 0 4 30 7501.59 613.123 2
 0 4 -30 6602.27 502.291 6
 0 -4 31 1059.49 345.533 4
 0 4 -31 1259.36 223.938 6
 0 -4 -31 1883.34 382.607 5
 0 4 -31 2177.82 467.042 7
 0 4 31 1440.81 298.795 2
 0 4 -32 3746.96 564.251 7
 0 -4 -32 3976.16 518.355 5
 0 -4 32 3085.75 513.065 4
 0 4 32 3042.25 398.836 2
 0 4 33 1152.04 320.177 2
 0 -4 33 958.089 333.76 4
 0 -4 -33 772.47 275.903 5
 0 4 -33 1221.6 354.788 7
 0 4 34 4854.16 513.156 2
 0 -4 -34 4442.76 548.8 5
 0 4 -34 4235.21 605.684 7
 0 -4 34 5409.21 689.291 4
 0 4 -35 463.173 249.719 7
 0 4 35 308.787 194.987 2
 0 -4 35 537.392 293.467 4
 0 -4 -35 893.992 294.167 5
 0 -4 -36 91.8362 227.16 6
 0 -4 -36 4.25299 263.899 5
 0 4 36 356.093 242.638 2
 0 5 0 659.126 249.895 1
 0 -5 0 278.381 135.926 4
 0 5 0 30.8915 68.1783 2
 0 5 0 172.438 73.7633 6
 0 -5 0 -15.5943 115.287 5
 0 -5 0 696.944 233.615 1
 0 -5 1 18219.1 727.186 4
 0 -5 1 18925.4 950.276 1
 0 -5 -1 19447.6 702.089 5
 0 5 -1 18481.4 551.455 2
 0 -5 -1 18940.3 936.306 1
 0 5 1 17464.9 876.713 1
 0 5 -1 18862.1 557.41 6
 0 5 1 18757.3 590.689 2
 0 -5 1 18603.8 631.475 5
 0 5 -1 18822.1 941.353 1
 0 -5 -1 18235.5 627.069 4
 0 5 1 18718.4 592.934 6
 0 -5 2 27387.6 742.222 5
 0 -5 -2 31165.3 927.477 5
 0 -5 2 28764.7 1152.61 1
 0 5 2 29230.1 756.061 6
 0 5 2 29209.2 753.807 2
 0 5 -2 27594.7 655.141 6
 0 5 -2 26611.4 1099.58 1
 0 -5 2 27897.1 733.728 3
 0 -5 -2 28137.1 1117.58 1
 0 -5 -2 26726.2 686.851 4
 0 5 -2 27668.6 661.073 2
 0 -5 2 27569.9 956.196 4
 0 5 2 26391.1 1059.47 1
 0 -5 3 2067.87 349.911 1
 0 -5 3 1160.75 177.503 5
 0 5 3 1147.72 163.595 6
 0 5 3 1577.04 283.702 1
 0 -5 3 1392.15 263.947 4
 0 -5 -3 1929.72 312.954 1
 0 -5 3 1192.52 165.749 3
 0 5 -3 1435.88 158.067 2
 0 -5 -3 1417.79 207.663 5
 0 5 -3 1898.62 320.494 1
 0 5 -3 1340.11 145.163 6
 0 5 3 1623.07 201.544 2
 0 -5 -3 1706.24 169.971 4
 0 -5 4 348.797 148.362 5
 0 -5 -4 548.909 102.813 4
 0 5 -4 207.309 77.1439 6
 0 -5 -4 291.64 123.54 5
 0 5 4 262.42 114.83 2
 0 5 -4 359.911 86.1202 2
 0 5 4 193.112 153.602 1
 0 -5 4 516.579 140.577 3
 0 -5 4 1425.67 297.107 1
 0 5 4 174.009 94.9087 6
 0 -5 4 840.981 237.686 4
 0 -5 -4 1216.09 281.621 1
 0 5 -4 711.819 250.682 1
 0 5 -5 9540.62 665.392 1
 0 5 5 8628.24 435.145 2
 0 5 -5 9539.27 382.302 6
 0 -5 5 10084.7 681.157 4
 0 -5 5 9809.19 666.598 1
 0 -5 -5 10540.8 667.012 1
 0 -5 -5 8296.61 275.441 4
 0 -5 -5 9162.93 510.977 5
 0 5 5 8443.57 426.63 6
 0 -5 5 8720.45 364.649 5
 0 5 5 7985.24 575.7 1
 0 5 -5 9467.84 384.842 2
 0 -5 5 8789.89 357.143 3
 0 -5 6 29984.6 635.819 5
 0 5 6 29154.3 802.599 2
 0 -5 -6 28803 1073.4 1
 0 5 -6 30581.3 689.599 6
 0 -5 6 32731.8 1286.97 4
 0 5 6 28300 1049.45 1
 0 -5 -6 29764.3 929.413 5
 0 5 -6 28320.3 1154.98 1
 0 -5 6 29998.4 1166.19 1
 0 -5 6 29570.6 613.574 3
 0 5 6 29015.7 803.559 6
 0 5 7 36917.4 927.294 2
 0 5 7 33980.8 1202.96 1
 0 -5 -7 38734 1209.51 1
 0 5 7 36968.9 936.553 6
 0 5 -7 38776.6 1328.38 1
 0 -5 7 43403.1 1575.16 4
 0 -5 7 36135.1 667.528 3
 0 -5 -7 36157.2 1052.01 5
 0 -5 7 39959.4 1341.51 1
 0 5 -7 38101.6 770.884 6
 0 -5 7 36660.8 689.059 5
 0 -5 -8 14822.1 692.966 5
 0 5 8 14773.9 610.108 6
 0 -5 8 16736.1 1029.84 4
 0 5 8 14442.5 743.989 1
 0 -5 8 14220.5 429.775 5
 0 5 -8 14883.6 493.066 6
 0 5 -8 16127.6 885.443 1
 0 5 8 15669 628.081 2
 0 -5 8 16200.7 881.688 1
 0 -5 -8 15326.1 750.223 1
 0 -5 8 14442.7 410.134 3
 0 -5 -9 8419.94 556.048 1
 0 -5 9 8900.99 763.556 4
 0 5 -9 8274.03 371.521 6
 0 -5 9 7596.73 296.487 3
 0 5 9 8081.67 472.492 2
 0 -5 9 9072.31 676.443 1
 0 -5 9 7761.68 311.334 5
 0 5 9 8690.8 490.713 6
 0 5 9 7402.87 518.616 1
 0 5 -9 9452.41 690.896 1
 0 -5 -9 9173.98 561.465 5
 0 5 10 23115.1 794.657 2
 0 -5 10 22695.2 510.934 3
 0 5 10 21738.1 891.516 1
 0 5 -10 23700.2 638.69 6
 0 -5 10 24232.5 1229.86 4
 0 5 10 23177.5 794.677 6
 0 -5 -10 24040.3 911.677 1
 0 5 -10 25569.7 1077.13 1
 0 -5 10 23228.5 533.591 5
 0 -5 10 21971.2 1001.02 1
 0 -5 -10 24605.8 943.655 5
 0 -5 -11 39793.7 1161.42 1
 0 -5 11 40456.7 713.899 5
 0 -5 -11 43329.3 1264.29 5
 0 -5 11 40114.5 1299.55 1
 0 -5 11 41004.1 687.431 3
 0 5 11 39737.4 1044.95 2
 0 5 -11 41383.2 856.548 6
 0 5 11 41624.7 1181.11 1
 0 5 11 41198.6 1076.65 6
 0 5 -11 42633.7 1346.81 1
 0 -5 11 41269.9 1606.43 4
 0 -5 -12 49343 1356.68 5
 0 -5 -12 43476.7 468.985 4
 0 -5 12 46523.2 781.415 5
 0 -5 12 49138.2 1758.77 4
 0 5 12 45507.3 1216.11 1
 0 5 -12 46740.9 924.747 6
 0 -5 12 45770.6 746.641 3
 0 -5 -12 46721.1 1225.28 1
 0 5 12 46001.9 1130.09 2
 0 -5 -12 42569.4 394.555 7
 0 -5 12 45113.2 1328.43 1
 0 5 -12 49436.5 1398.34 1
 0 5 12 45626.7 1149.33 6
 0 -5 13 49974.8 1785.61 4
 0 -5 -13 50747 1395.23 5
 0 5 13 48937.8 1207.91 6
 0 -5 -13 46625.7 492.396 7
 0 5 -13 50904 1365.49 1
 0 -5 13 47997.8 805.349 5
 0 5 13 48857.6 1186.18 2
 0 -5 13 47778.1 784.548 3
 0 -5 -13 49289.1 1238.98 1
 0 5 -13 49742.6 978.458 6
 0 5 13 47822.6 1228.79 1
 0 -5 13 48621.1 1325.79 1
 0 5 14 2125.37 280.074 1
 0 5 -14 2002.94 201.761 6
 0 -5 14 2272.55 301.772 1
 0 5 14 2067.45 270.145 2
 0 5 -14 2600.22 304.412 1
 0 -5 14 2025.81 176.781 3
 0 -5 -14 2314.1 279.385 1
 0 -5 -14 2062.51 117.887 7
 0 -5 14 2478.23 441.597 4
 0 -5 -14 2538.23 337.179 5
 0 -5 -15 510.385 243.998 5
 0 -5 -15 177.026 128.703 1
 0 5 -15 192.831 76.8534 6
 0 -5 15 224.644 222.814 4
 0 5 15 99.0003 86.5405 1
 0 -5 -15 317.064 59.4897 7
 0 5 15 110.471 103.104 2
 0 -5 15 344.692 133.558 1
 0 -5 15 144.428 59.7054 3
 0 5 -15 312.969 126.266 1
 0 -5 16 47449.6 871.079 3
 0 -5 -16 50428.3 1455.57 5
 0 5 -16 49973.8 1217.62 1
 0 -5 16 47345.5 1779.26 4
 0 5 16 50117.9 1262.61 2
 0 -5 16 45897 1184.98 1
 0 -5 -16 53420.7 1250.07 1
 0 5 -16 49898.3 1038.97 6
 0 5 16 53033.1 1248.17 1
 0 -5 -17 59663.4 1606.16 5
 0 -5 -17 61551.8 1318.64 1
 0 5 17 58447.7 1401.58 2
 0 5 17 60914.5 1314.14 1
 0 5 -17 58171.2 1264.99 1
 0 -5 17 59055.7 1006.31 3
 0 -5 17 55972.7 1940.73 4
 0 -5 17 55944.7 1252.66 1
 0 5 -17 58687.3 1152.41 6
 0 -5 -18 16893.3 879.659 5
 0 5 -18 15704 611.085 6
 0 5 18 14715.6 726.3 2
 0 -5 18 14977.8 530.301 3
 0 -5 18 14140.6 993.818 4
 0 5 -18 14592.9 617.964 1
 0 -5 -18 15176.7 627.913 1
 0 5 -19 45741.2 1064.05 6
 0 -5 -19 47847 1500.27 5
 0 -5 -19 48203.6 1069.17 1
 0 -5 19 45696 957.77 3
 0 -5 19 46502.9 1787.69 4
 0 5 19 46976.3 1298.79 2
 0 -5 -20 34363.9 1297.71 5
 0 -5 20 32768 1516.21 4
 0 5 20 34266.6 1126 2
 0 5 -20 33158.9 926.139 6
 0 -5 21 6988.98 722.986 4
 0 5 -21 6301.49 423.087 6
 0 5 21 6950.14 545.788 2
 0 -5 -21 8052.76 668.837 5
 0 5 22 52190.2 1450.81 2
 0 5 -22 52187.1 1221.5 6
 0 -5 22 50221.4 1908.71 4
 0 -5 -22 55900 1679.02 5
 0 5 -23 66296.2 1396.38 6
 0 -5 23 65121.1 2178.7 4
 0 5 23 69037.5 1686.74 2
 0 -5 -23 69878.8 1889.04 5
 0 -5 24 1239.52 387.376 4
 0 5 -24 1229.9 260.318 6
 0 -5 -24 1373.6 377.431 5
 0 5 24 1780.3 358.426 2
 0 5 -25 17356.1 750.415 6
 0 -5 25 17683.3 1171.82 4
 0 -5 -25 19617.4 1034.48 5
 0 5 25 18969.6 920.64 2
 0 -5 26 46841.1 1899.3 4
 0 -5 -26 52413.2 1696.39 5
 0 5 -26 49186.6 1281.08 6
 0 5 26 49718.4 1499.13 2
 0 5 -26 52868.1 1923.68 7
 0 -5 -27 15294.7 967.126 5
 0 5 -27 14196.1 720.744 6
 0 -5 27 14821 1106.41 4
 0 5 27 15660.1 878.606 2
 0 5 -27 14942.8 1047.06 7
 0 5 -28 27482.9 1436.56 7
 0 5 28 25841.4 1111.5 2
 0 -5 28 24667.8 1428.08 4
 0 -5 -28 28649.3 1298.49 5
 0 5 -28 25977.5 964.596 6
 0 -5 -29 70958.1 2054.76 5
 0 5 -29 70551.4 2289.3 7
 0 -5 29 63109.9 2270.59 4
 0 5 29 64413.6 1774.2 2
 0 5 -29 64937.2 1534.09 6
 0 5 -30 16684.3 1151.93 7
 0 5 -30 15830.2 793.168 6
 0 5 30 15970.2 919.601 2
 0 -5 30 15170 1146.8 4
 0 -5 -30 16815.2 1034.27 5
 0 5 -31 3545.24 593.44 7
 0 -5 -31 3792.76 560.472 5
 0 5 31 3206.33 451.164 2
 0 -5 31 3157.76 571.44 4
 0 -5 32 42145.6 1887.32 4
 0 5 32 42021.2 1495.48 2
 0 5 -32 47167.4 1924.4 7
 0 -5 -32 44454.6 1706.98 5
 0 -5 33 28605.3 1580.76 4
 0 -5 -33 29201 1400.18 5
 0 5 33 27131.1 1220.99 2
 0 5 -33 31258.4 1591.15 7
 0 5 34 1647.67 376.095 2
 0 -5 -34 1703.62 454.366 5
 0 5 -34 1718.14 459.543 7
 0 -5 34 1672.63 461.07 4
 0 5 35 28504.3 1273.22 2
 0 -6 0 572513 3931.63 5
 0 -6 0 543936 3864.06 4
 0 6 0 567192 3413.6 2
 0 -6 0 543295 5113.45 1
 0 6 0 562889 3412.81 6
 0 -6 -1 29308.3 858.19 4
 0 6 -1 30564 785.868 6
 0 6 -1 30276.9 1241.44 1
 0 6 1 30672.5 821.84 6
 0 -6 -1 31263.3 1245.29 1
 0 6 1 28362.2 1182.32 1
 0 -6 1 31783 1282.92 1
 0 -6 1 31728.1 912.544 5
 0 6 1 30120.3 819.338 2
 0 6 -1 28073.2 754.336 2
 0 -6 1 30320.8 991.46 4
 0 -6 -1 29765.2 943.771 5
 0 -6 -2 41190.6 1139.87 5
 0 6 2 37160.7 1304.42 1
 0 -6 -2 38088.1 913.73 4
 0 6 -2 38097.6 858.528 6
 0 -6 2 38248.6 1143.69 4
 0 -6 2 38218.2 927.02 3
 0 6 -2 38142.6 856.279 2
 0 6 -2 38123 1364.61 1
 0 -6 2 38110.4 946.868 5
 0 6 2 39871.7 961.923 2
 0 6 2 39921.4 973.814 6
 0 -6 -3 60413.6 1388.45 5
 0 6 -3 53451 1003.45 6
 0 -6 3 54135.7 1100.91 5
 0 -6 3 52532.4 1077.26 3
 0 -6 -3 58190.1 1643.09 1
 0 6 -3 50705.9 1572.88 1
 0 -6 -3 52811.7 966.204 4
 0 -6 3 52399.7 1606.83 1
 0 -6 3 54203 1432.55 4
 0 6 3 53934.1 1129.09 2
 0 6 -3 52441.1 1000.82 2
 0 6 3 56101.1 1583.13 1
 0 6 3 52148.3 1111.98 6
 0 -6 4 214745 2954.22 4
 0 6 -4 210139 2001.39 2
 0 6 -4 209380 1988.66 6
 0 6 4 208739 2237.63 6
 0 -6 4 213724 3166.72 1
 0 6 -4 198587 3054.9 1
 0 -6 -4 212349 3084.44 1
 0 -6 -4 218970 2572.23 5
 0 -6 -4 199098 1680.17 4
 0 6 4 208565 2230.94 2
 0 -6 4 218308 2069.2 3
 0 6 4 193712 2906.72 1
 0 -6 4 215650 2120.7 5
 0 -6 5 7101.79 354.642 3
 0 -6 -5 10040.5 707.277 1
 0 -6 5 7914.72 396.627 5
 0 6 5 8296.41 472.408 6
 0 -6 5 9109.82 675.66 4
 0 6 -5 9513.96 727.077 1
 0 -6 -5 7290.76 288.257 4
 0 -6 5 10254.3 744.031 1
 0 -6 -5 9464.57 560.96 5
 0 6 -5 7910.49 396.684 2
 0 6 5 10118 700.379 1
 0 6 5 8108.86 466.849 2
 0 6 -5 8456.05 409.844 6
 0 -6 -6 284430 2998.29 5
 0 6 6 272619 2610.65 6
 0 6 -6 286726 2308.11 2
 0 -6 6 289563 3734.15 4
 0 -6 6 292673 2174.66 3
 0 -6 6 276065 3613.67 1
 0 6 -6 262395 3554.26 1
 0 6 6 267848 2592.97 2
 0 -6 -6 258896 1431.77 4
 0 -6 -6 290483 3557.43 1
 0 6 -6 280301 2282.1 6
 0 -6 6 278647 2229.8 5
 0 6 6 255613 3301.16 1
 0 6 7 25176.7 1043.9 1
 0 -6 7 25969.5 626.538 3
 0 -6 7 25384.3 1125.75 1
 0 -6 7 24887.1 638.455 5
 0 -6 -7 26038 937.648 5
 0 6 -7 25395.1 697.725 2
 0 -6 -7 26946.8 1077.81 1
 0 -6 7 28841.3 1223.95 4
 0 6 7 23377 787.308 6
 0 6 -7 26142.1 707.506 6
 0 6 -7 26202.8 1152.43 1
 0 6 7 23738.7 790.669 2
 0 -6 -8 1814.04 268.946 5
 0 -6 8 2007.48 172.153 3
 0 -6 8 1919.3 172.431 5
 0 -6 8 3976.6 491.866 4
 0 6 -8 1770.28 194.675 6
 0 6 8 1692.15 224.987 2
 0 6 8 2237.48 340.279 1
 0 -6 8 4015 486.797 1
 0 -6 -8 2703.39 356.523 1
 0 6 8 1790.34 238.889 6
 0 6 -8 1637.05 368.608 1
 0 -6 -9 43603.2 1255.26 5
 0 -6 -9 43031.3 1313.14 1
 0 -6 9 44791.5 1528.81 1
 0 6 -9 42912.6 911.471 6
 0 -6 9 42080.2 758.491 3
 0 6 9 39731.5 1286.55 1
 0 6 9 40437.7 1088.25 6
 0 -6 9 41308.2 786.58 5
 0 6 9 41462.5 1088.97 2
 0 6 -9 44751.5 1505.66 1
 0 -6 9 45284.8 1598.18 4
 0 -6 10 270517 3783.97 1
 0 -6 -10 248486 3039.79 5
 0 6 10 250712 2737.95 6
 0 -6 10 249154 1833.35 3
 0 6 10 241973 3086.63 1
 0 -6 -10 249412 3119.21 1
 0 -6 10 245292 1904.88 5
 0 6 10 253232 2740.47 2
 0 6 -10 277306 3818.49 1
 0 6 -10 252431 2226.96 6
 0 -6 10 260379 3951.24 4
 0 -6 -11 481.493 213.908 1
 0 6 11 335.453 180.366 2
 0 -6 11 683.399 310.189 1
 0 6 -11 817.44 328.565 1
 0 6 11 253.071 165.844 6
 0 -6 11 166.171 62.2226 3
 0 -6 11 141.898 64.3947 5
 0 6 -11 491.104 141.354 6
 0 -6 -11 503.423 225.004 5
 0 -6 11 651.028 376.316 4
 0 6 11 427.052 194.492 1
 0 6 12 56811 1449.93 1
 0 6 -12 58458.7 1102.35 6
 0 6 12 59537.4 1404.02 2
 0 -6 12 56215.7 870.684 3
 0 6 -12 63152.7 1734.56 1
 0 -6 12 59259.7 1676.17 1
 0 -6 12 62670.2 2033.71 4
 0 -6 12 54391.3 893.352 5
 0 6 12 58187.3 1415.38 6
 0 -6 -12 57631.4 1459.1 1
 0 -6 -12 62681.5 1596.98 5
 0 6 13 27109.9 991.31 1
 0 -6 13 32537.9 1502.79 4
 0 6 -13 29734.3 801.062 6
 0 -6 -13 28016.3 1022.69 1
 0 -6 13 26800.2 629.481 5
 0 -6 13 29247.2 1147.06 1
 0 -6 -13 31633.7 1173.1 5
 0 6 13 28553.2 996.483 6
 0 -6 13 27152.7 612.911 3
 0 6 13 28231.6 980.914 2
 0 6 -13 30650.9 1182.55 1
 0 6 14 54820.7 1382.78 1
 0 6 14 55202.4 1397.02 6
 0 -6 -14 58626.3 1597.41 5
 0 -6 -14 56207.6 1405.81 1
 0 -6 14 54228.1 881.576 3
 0 -6 14 53651.4 908.324 5
 0 6 -14 57087.5 1129.97 6
 0 6 14 56193.6 1384.39 2
 0 -6 14 57875.9 1566.33 1
 0 6 -14 60353.1 1592.57 1
 0 -6 14 61808.8 2055.41 4
 0 -6 15 17161.5 512.705 3
 0 -6 15 17510.1 858.002 1
 0 6 15 18572.5 820.006 2
 0 6 -15 19247.6 898.349 1
 0 -6 -15 22096.2 1033.36 5
 0 -6 15 21621.4 1242.14 4
 0 6 -15 19208.2 663.972 6
 0 -6 -15 20204.7 840.367 1
 0 6 15 18540.5 802.035 1
 0 6 -16 102920 1565.1 6
 0 -6 -16 108442 2264.9 5
 0 6 16 102995 1915.22 2
 0 -6 16 106221 2716.13 4
 0 -6 -16 101518 1860.21 1
 0 -6 16 96598.8 1920.38 1
 0 6 -16 101623 1960.63 1
 0 6 16 98221.9 1808.62 1
 0 -6 16 98422.6 1256.25 3
 0 6 -17 1788.69 293.915 1
 0 6 17 1680.08 255.423 1
 0 -6 17 2268.47 464.052 4
 0 -6 -17 1752.17 260.024 1
 0 -6 17 2310.82 349.845 1
 0 6 17 1867.08 297.136 2
 0 6 -17 1611.33 223.362 6
 0 -6 -17 2198.79 384.991 5
 0 -6 -18 1184.24 236.632 1
 0 6 18 591.362 169.71 2
 0 -6 -18 1142.31 330.899 5
 0 6 -18 554.84 154.431 1
 0 6 -18 579.542 140.431 6
 0 -6 18 741.177 266.099 4
 0 6 -19 26598.4 848.6 6
 0 -6 19 25282.2 1371.9 4
 0 6 19 26604.7 1017.61 2
 0 -6 -19 25973.8 901.121 1
 0 -6 -19 28198.7 1222.5 5
 0 6 20 66166.8 1622.83 2
 0 -6 -20 65810.1 1870.79 5
 0 -6 20 64007.9 2182.75 4
 0 6 -20 64096 1326.67 6
 0 6 21 6239.6 527.941 2
 0 -6 -21 8146.19 700.961 5
 0 6 -21 6184.31 425.832 6
 0 -6 21 7204.5 769.034 4
 0 6 -22 19457 753.462 6
 0 -6 -22 22277.6 1122.13 5
 0 6 22 20904.6 944.56 2
 0 -6 22 20488.9 1260.2 4
 0 6 -23 2504.5 291.003 6
 0 -6 -23 3641.16 495.965 5
 0 6 23 3243.84 404.712 2
 0 -6 23 2599.23 500.056 4
 0 -6 24 8191.37 822.495 4
 0 -6 -24 10412.2 787.842 5
 0 6 24 9413.96 665.72 2
 0 6 -24 8688.66 529.116 6
 0 -6 -25 17763.7 1036.33 5
 0 -6 25 16035.7 1143.7 4
 0 6 -25 15583.9 716.146 6
 0 6 25 16185.6 880.397 2
 0 6 26 18158.8 946.461 2
 0 6 -26 19350.9 1208.84 7
 0 -6 26 18041.1 1233.5 4
 0 -6 -26 18971 1069.2 5
 0 6 -26 16925 758.596 6
 0 -6 27 4286.46 604.201 4
 0 -6 -27 5078.26 579.411 5
 0 6 27 4927.14 510.52 2
 0 6 -27 3922.96 373.179 6
 0 6 -27 5219.01 645.331 7
 0 -6 28 33.0649 292.661 4
 0 -6 -28 814.928 314.699 5
 0 6 -28 236.609 208.814 7
 0 6 28 550.704 222.837 2
 0 6 -28 49.6854 163.121 6
 0 -6 -29 2222.01 446.401 5
 0 6 -29 1435.6 233.912 6
 0 6 29 2224.59 378.919 2
 0 -6 29 2358.49 457.361 4
 0 6 -29 2072.4 432.725 7
 0 6 -30 8218.95 827.323 7
 0 -6 30 7094.4 813.65 4
 0 -6 -30 7597.94 729.4 5
 0 6 30 7474.08 644.272 2
 0 -6 -31 12758.4 938.72 5
 0 6 -31 13064 1036.05 7
 0 -6 31 10636.3 984.97 4
 0 6 31 11547.6 795.04 2
 0 -6 32 707.274 315.931 4
 0 6 -32 1206.68 364.752 7
 0 6 32 1277.72 319.294 2
 0 -6 -32 800.958 325.195 5
 0 6 -33 2417.1 476.726 7
 0 6 33 2358.24 394.402 2
 0 -6 -33 3040.35 481.9 5
 0 -6 33 2777.45 477.827 4
 0 6 34 1418.78 327.078 2
 0 7 0 430.629 148.127 2
 0 -7 0 229.138 131.617 5
 0 -7 0 759.111 184.948 4
 0 -7 0 691.902 289.529 1
 0 7 0 793.058 184.483 6
 0 7 0 465.971 248.288 1
 0 -7 1 41955.5 1076.99 3
 0 -7 1 37910.5 1042.98 5
 0 7 1 37493.3 983.99 2
 0 7 1 37021.8 980.332 6
 0 7 -1 33071.8 1387.58 1
 0 -7 1 39463.2 1137.77 4
 0 -7 1 40300.8 1459.88 1
 0 7 1 37065.3 1353.71 1
 0 -7 -1 39975.6 1156.16 5
 0 7 -1 36983.9 928.79 2
 0 -7 -1 38556.2 1005.3 4
 0 7 -1 36972.6 931.751 6
 0 -7 -1 38439.1 1400.42 1
 0 7 2 438.447 229.682 1
 0 -7 2 277.621 223.262 1
 0 -7 -2 441.189 218.319 1
 0 7 2 374.89 144.273 2
 0 -7 2 373.069 128.925 3
 0 -7 2 333.799 154.093 4
 0 7 2 238.923 142.615 6
 0 -7 -2 260.007 138.256 5
 0 7 -2 197.642 96.8911 6
 0 7 -2 317.398 96.4016 2
 0 -7 2 320.466 135.816 5
 0 -7 -2 250.124 112.187 4
 0 7 -2 418.253 242.201 1
 0 -7 3 289.095 108.307 5
 0 -7 3 348.242 110.51 3
 0 7 3 339.341 134.096 2
 0 7 3 47.9102 155 1
 0 -7 -3 367.64 151.343 5
 0 7 -3 151.945 101.851 6
 0 -7 -3 420.097 105.499 4
 0 7 -3 516.395 202.718 1
 0 7 3 268.143 121.611 6
 0 -7 3 209.279 148.333 4
 0 -7 -3 201.033 163.393 1
 0 7 -4 7051.41 409.469 2
 0 7 -4 7371.32 622.313 1
 0 -7 4 6912.96 406.572 5
 0 7 4 6907.76 440.611 2
 0 7 4 7211.37 451.505 6
 0 -7 -4 7204.88 339.235 4
 0 7 4 6835.66 584.697 1
 0 -7 4 7093.85 624.478 1
 0 -7 -4 6681.01 596.962 1
 0 -7 4 7920.36 579.417 4
 0 7 -4 7185.59 407.803 6
 0 -7 4 6795.35 402.045 3
 0 -7 -4 6890.3 481.967 5
 0 -7 5 53875.7 1120.44 5
 0 7 5 48823.1 1513.69 1
 0 -7 5 51621.8 1620.9 1
 0 7 -5 51009.3 1062.25 2
 0 7 5 50493.7 1184.31 6
 0 -7 5 53561 1074.82 3
 0 -7 -5 51559.6 785.052 4
 0 -7 5 54189.1 1521.01 4
 0 7 5 50252.5 1183.64 2
 0 -7 -5 53179.6 1595.35 1
 0 -7 -5 51770 1327.11 5
 0 7 -5 53133.2 1079.76 6
 0 7 6 16665.2 689.049 6
 0 7 6 15948.8 680.487 2
 0 7 -6 16979.6 946.123 1
 0 -7 -6 16699.6 765.206 5
 0 -7 6 16554.8 600.681 5
 0 7 -6 16165.2 602.557 6
 0 7 6 16477.9 867.272 1
 0 -7 -6 15387.1 352.398 4
 0 -7 6 16940.9 580.604 3
 0 7 -6 17358 620.204 2
 0 -7 -6 16935.3 902.853 1
 0 -7 6 16055.3 909.896 1
 0 -7 6 17001.8 883.363 4
 0 7 7 12504.7 612.184 6
 0 7 -7 12655.1 534.356 6
 0 -7 -7 12695.2 677.357 5
 0 -7 7 13205.7 512.272 5
 0 7 7 12970.9 615.695 2
 0 -7 7 12655.2 485.763 3
 0 7 -7 13096.9 822.121 1
 0 7 7 12382.4 746.789 1
 0 7 -7 12401.7 529.798 2
 0 -7 7 13115.5 793.118 4
 0 -7 7 12385.3 821.524 1
 0 -7 -7 13176.5 789.986 1
 0 -7 8 993.676 131.503 3
 0 7 -8 1005.77 256.29 1
 0 -7 8 1311.68 304 4
 0 -7 8 1045.5 280.186 1
 0 -7 -8 1098.27 229.035 5
 0 -7 -8 828.018 237.237 1
 0 7 8 1119.04 249.087 1
 0 7 8 983.173 197.741 2
 0 7 -8 997.605 160.064 2
 0 7 -8 883.913 153.665 6
 0 -7 8 790.375 125.666 5
 0 7 8 849.927 186.639 6
 0 7 9 12114.4 618.084 6
 0 -7 9 12938.8 839.492 1
 0 -7 -9 12619.6 708.614 5
 0 -7 -9 12637.8 756.84 1
 0 7 -9 12637.2 534.717 6
 0 -7 9 11959.4 784.366 4
 0 -7 9 12859.5 461.865 3
 0 7 9 12370.5 624.462 2
 0 7 -9 12943.2 829.112 1
 0 7 -9 13083.1 551.708 2
 0 -7 9 12117.5 469.359 5
 0 7 9 12868.3 772.413 1
 0 -7 10 46532.7 1585.57 1
 0 7 10 40865.2 1341.87 1
 0 -7 10 44774.6 1563.92 4
 0 7 10 41970.3 1162.18 2
 0 -7 10 42272.1 866.073 5
 0 7 10 41049.6 1163.06 6
 0 7 -10 43241.5 997.79 6
 0 7 -10 43950.4 1003.36 2
 0 7 -10 45723.6 1565.18 1
 0 -7 -10 41581.1 1366.33 1
 0 -7 10 42234 819.731 3
 0 -7 -10 42545 1300.75 5
 0 -7 11 26837.5 680.329 5
 0 7 -11 29496.3 1278.95 1
 0 7 11 26119.4 938.363 2
 0 -7 11 27937.5 1272.4 4
 0 -7 -11 26716.4 1070.67 5
 0 7 -11 27374.5 806.611 6
 0 7 11 25276.8 1040.2 1
 0 -7 -11 26697.5 1079.2 1
 0 7 11 27813.8 973.534 6
 0 -7 11 30282.9 1311.72 1
 0 -7 -12 23512.4 1006.76 5
 0 -7 12 23599.1 628.778 5
 0 7 12 23612.5 993.955 1
 0 7 -12 26318.7 1214.81 1
 0 -7 12 24077.5 1213.94 4
 0 -7 -12 23455.4 991.039 1
 0 7 12 22964.9 900.124 2
 0 -7 12 24400.1 1178.25 1
 0 7 12 22471.4 895.245 6
 0 -7 12 23389.2 602.072 3
 0 7 -12 22918.2 746.576 6
 0 -7 13 1210.4 297.256 4
 0 -7 13 980.311 131.219 5
 0 7 -13 1793.37 329.535 1
 0 7 13 1665.59 269.783 1
 0 -7 13 1044.46 256.595 1
 0 -7 -13 1436.6 264.076 1
 0 -7 13 1072.12 125.213 3
 0 7 13 1178.84 224.691 2
 0 7 13 1590.06 257.861 6
 0 -7 -13 1660.44 305.263 5
 0 7 -13 1304.06 180.448 6
 0 -7 14 23621.8 1255.52 4
 0 -7 -14 23575.6 1045.68 5
 0 7 -14 23549.1 769.521 6
 0 7 14 22458.4 938.336 1
 0 7 -14 24199.3 1108.62 1
 0 -7 14 22326.8 1070.77 1
 0 7 14 23225.6 948.124 6
 0 -7 -14 21923.7 935.987 1
 0 -7 14 20929.2 571.25 3
 0 -7 14 21902.1 605.791 5
 0 7 14 23237.2 943.598 2
 0 -7 -15 19953.7 982.037 5
 0 -7 15 19571.2 1163.47 4
 0 -7 -15 19080.1 866.252 1
 0 7 15 16932.4 815.804 1
 0 7 -15 19017.1 702.349 6
 0 7 15 18838.8 882.822 6
 0 -7 15 19411.1 967.23 1
 0 7 -15 20211.3 973.692 1
 0 -7 15 17504.7 545.164 5
 0 7 15 19345.5 881.94 2
 0 -7 -16 77470.2 1935.7 5
 0 7 16 80314.4 1809.17 2
 0 -7 16 72665 1820.24 1
 0 -7 -16 76648.1 1701.71 1
 0 7 -16 76834.6 1428.68 6
 0 -7 16 81251.4 2430.01 4
 0 7 -16 76850 1847.62 1
 0 7 16 73664.2 1669.19 1
 0 7 -17 1524.37 289.02 1
 0 -7 17 1607.39 286.701 1
 0 7 17 1884.83 309.794 2
 0 7 -17 1782.83 229.927 6
 0 -7 -17 2135.25 385.169 5
 0 7 17 2369.82 312.157 1
 0 -7 17 1917.74 423.976 4
 0 -7 -17 1983.38 298.474 1
 0 -7 -18 3302.12 440.995 5
 0 7 -18 3246.01 369.139 1
 0 7 18 3336.79 388.828 2
 0 7 -18 2957.46 290.27 6
 0 -7 -18 3173.32 352.657 1
 0 -7 18 3609.08 573.174 4
 0 7 19 6488.85 558.171 2
 0 7 -19 6387.14 441.092 6
 0 -7 19 7347.99 775.508 4
 0 -7 -19 6573.42 488.736 1
 0 -7 -19 6698.1 632.223 5
 0 -7 -20 77982 2063.99 5
 0 7 20 77869.6 1861.96 2
 0 -7 20 82623.4 2537.99 4
 0 7 -20 77694.6 1523.96 6
 0 -7 -21 5416.65 595.719 5
 0 7 21 6105.53 593.872 2
 0 -7 21 6536.98 755.473 4
 0 7 -21 6195.33 478.834 6
 0 7 -22 58263.2 1350.13 6
 0 -7 -22 58601.1 1867.52 5
 0 -7 22 58492 2161.71 4
 0 7 22 57360.1 1639.76 2
 0 7 23 173.249 243.038 2
 0 7 -23 112.204 150.821 6
 0 -7 -23 684.193 252.814 5
 0 -7 23 120.953 238.269 4
 0 7 -24 7366.41 495.926 6
 0 -7 -24 7866.02 706.463 5
 0 -7 24 8417.39 848.974 4
 0 7 24 8511.22 640.619 2
 0 7 25 7091.09 627.532 2
 0 -7 -25 7878.88 739.196 5
 0 7 -25 7646.41 569.186 6
 0 -7 25 8004.22 868.632 4
 0 7 26 85806.7 2095.88 2
 0 -7 26 91008.6 2787.61 4
 0 7 -26 97627.9 2773.06 7
 0 7 -26 85739.6 1740.05 6
 0 -7 -26 93532 2412.74 5
 0 -7 -27 901.337 388.256 5
 0 7 -27 1072.87 408.953 7
 0 7 27 1220.35 385.365 2
 0 -7 27 935.183 388.066 4
 0 7 -27 1546.68 322.659 6
 0 -7 -28 23597.2 1234.07 5
 0 -7 28 20825.3 1366.77 4
 0 7 -28 22848.4 1356.93 7
 0 7 28 21481.7 1074.99 2
 0 -7 -29 1348.59 402.547 5
 0 7 29 1727.45 356.828 2
 0 -7 29 1288.8 451.403 4
 0 7 -29 1337.2 404.206 7
 0 -7 30 29151.8 1634.33 4
 0 7 30 30204.4 1317.37 2
 0 7 -30 33709.5 1671.04 7
 0 -7 -30 29641.6 1406.03 5
 0 7 -31 2885.68 583.277 7
 0 7 31 2037.35 447.347 2
 0 -7 31 2066.48 557.167 4
 0 -7 -31 2632.91 526.72 5
 0 -7 -32 69311.9 2193.4 5
 0 7 32 67446 1989.94 2
 0 8 0 186433 2303.75 6
 0 8 0 180219 3130.92 1
 0 -8 0 189668 2556.8 5
 0 -8 0 183461 2303.84 4
 0 -8 0 190425 3241.75 1
 0 8 0 186783 2298.23 2
 0 -8 -1 28335.2 1024.32 5
 0 -8 1 25401 894.335 3
 0 8 1 27188.9 907.506 6
 0 8 -1 25369.1 843.964 2
 0 8 1 26519.5 1223.77 1
 0 -8 1 26796.2 934.661 4
 0 8 -1 26550 1239.57 1
 0 -8 -1 26491.1 821.61 4
 0 -8 1 26534.6 927.209 5
 0 8 1 27069.9 907.412 2
 0 -8 -1 27849.8 1242.73 1
 0 -8 1 27414.1 1266.53 1
 0 8 -1 26205.3 848.929 6
 0 -8 -2 23713 732.906 4
 0 -8 2 23753.8 1162.45 1
 0 8 2 22443.9 1099.78 1
 0 8 -2 22589.6 776.521 6
 0 8 2 22242.6 837.469 6
 0 8 -2 23954.8 1156.26 1
 0 8 -2 22944.4 785.258 2
 0 8 2 22942.7 853.343 2
 0 -8 -2 23891.1 1142.04 1
 0 -8 2 23150.6 905.727 4
 0 -8 -2 24733.1 974.079 5
 0 -8 2 22638.4 833.297 5
 0 -8 2 22528 803.658 3
 0 -8 3 61905.1 1514.79 4
 0 -8 3 61886.7 1303.09 3
 0 8 -3 59713 1263.74 2
 0 -8 -3 64120.4 1543.3 5
 0 8 3 61701.4 1780.15 1
 0 8 -3 61442.2 1269.22 6
 0 8 3 62165.6 1376.33 2
 0 -8 3 60262.9 1819.81 1
 0 -8 3 61875.3 1348.13 5
 0 -8 -3 63805.3 1820.88 1
 0 -8 -3 62551.4 1089.68 4
 0 8 3 62209.8 1381.28 6
 0 8 -3 61967.7 1835.27 1
 0 -8 -4 70674.8 1618.11 5
 0 -8 4 69698.2 1403.95 5
 0 -8 4 67159.6 1904.35 1
 0 8 4 67796.3 1447.87 2
 0 8 4 66637.8 1825.96 1
 0 -8 4 70969.9 1669.29 4
 0 -8 -4 70008.5 1899.67 1
 0 -8 -4 69454.2 1046.12 4
 0 8 -4 68150.4 1327.26 6
 0 8 4 69805.8 1461.17 6
 0 8 -4 68073.9 1325.95 2
 0 -8 4 67275.1 1351.64 3
 0 8 -4 66136.2 1892.04 1
 0 8 -5 1219.45 240.029 6
 0 -8 5 764.017 312.413 1
 0 8 5 391.056 189.118 2
 0 8 5 1677.71 289.379 6
 0 -8 -5 396.683 230.157 5
 0 -8 5 71.7592 149.67 3
 0 8 -5 1190.3 374.594 1
 0 8 5 967.199 330.253 1
 0 -8 -5 596.069 325.154 1
 0 -8 5 162.887 132.302 5
 0 -8 5 893.673 272.505 4
 0 -8 -5 349.028 84.9586 4
 0 8 -5 946.639 220.085 2
 0 8 -6 144632 2784.39 1
 0 -8 -6 149289 2398.52 5
 0 -8 6 144310 2513.21 4
 0 8 -6 148211 1948.62 6
 0 8 6 141696 2116.13 2
 0 -8 6 150638 1935.95 5
 0 8 6 140641 2639.96 1
 0 -8 -6 151272 2759.47 1
 0 8 6 143860 2135.41 6
 0 -8 6 146498 2807.97 1
 0 8 -6 146448 1943.92 2
 0 -8 6 149403 1864.78 3
 0 8 7 60145.2 1409.52 6
 0 8 -7 62764.7 1271.74 2
 0 -8 7 61807.6 1145.76 3
 0 -8 7 62618 1843.89 1
 0 8 7 59497.2 1408.65 2
 0 8 -7 61762.4 1257.59 6
 0 -8 7 63816.5 1222.1 5
 0 -8 7 60834.5 1678.63 4
 0 -8 -7 66837.9 1821.78 1
 0 -8 -7 63026.1 1576.98 5
 0 8 -7 60267.2 1817.92 1
 0 8 7 61339.2 1733.73 1
 0 8 -8 264.119 121.259 6
 0 -8 8 635.239 245.319 4
 0 8 -8 522.16 171.211 2
 0 8 8 653.425 196.445 2
 0 -8 -8 855.913 277.959 1
 0 -8 -8 775.965 227.612 5
 0 8 8 528.887 177.623 6
 0 -8 8 633.192 252.347 1
 0 -8 8 255.524 89.1312 5
 0 8 8 1151.35 273.254 1
 0 -8 8 1156.41 156.19 3
 0 8 -8 1273.17 313.452 1
 0 8 9 17598.4 787.482 2
 0 8 -9 18144.5 692.607 2
 0 -8 -9 17538.1 861.897 5
 0 8 -9 19271.1 1046.01 1
 0 8 -9 18510.3 694.666 6
 0 -8 9 17974.5 594.584 3
 0 8 9 18489.5 801.714 6
 0 -8 9 18206.5 1033.13 1
 0 -8 -9 17476.7 943.659 1
 0 -8 9 18104.7 962.718 4
 0 8 9 17814.7 937.995 1
 0 -8 9 17509.6 616.577 5
 0 -8 10 91409.1 1369.03 5
 0 8 10 87852.6 1754.67 2
 0 8 -10 90123.6 1536.27 2
 0 -8 -10 89669.6 1954.91 5
 0 -8 10 89186.4 2164.43 4
 0 8 10 87198.8 2056.01 1
 0 8 -10 89806.3 2225.68 1
 0 -8 -10 89605.1 2109.13 1
 0 -8 10 94903.8 2285.74 1
 0 -8 10 91652.6 1315.37 3
 0 8 10 87276 1767.93 6
 0 8 -10 92752 1548.4 6
 0 -8 11 23692.9 690.96 5
 0 8 11 23871.3 935.656 6
 0 -8 -11 24150.6 1090 1
 0 8 -11 24512 1200.48 1
 0 8 -11 24892.8 812.79 2
 0 8 -11 24241.9 806.42 6
 0 -8 -11 24327.8 1057.31 5
 0 8 11 24250.7 1082.45 1
 0 -8 11 23153.2 648.237 3
 0 -8 11 24290.4 1159.23 4
 0 8 11 23407.5 922.36 2
 0 -8 11 25827.4 1218.33 1
 0 8 12 70731.4 1636.61 2
 0 -8 12 73154.5 2032.78 4
 0 8 12 71217.6 1820.53 1
 0 8 12 73075.7 1650.16 6
 0 8 -12 77622 2113.55 1
 0 8 -12 73213.6 1411.05 2
 0 -8 12 72444.2 1184.54 5
 0 8 -12 73046.6 1398.35 6
 0 -8 -12 72936.8 1842.55 5
 0 -8 -12 73093 1849.69 1
 0 -8 12 79581.1 2126.54 1
 0 -8 -13 35832.8 1316.1 5
 0 8 13 33028.8 1233.58 1
 0 8 13 35115.1 1163.01 2
 0 8 -13 39680.6 1542.7 1
 0 8 -13 36225.3 998.618 2
 0 -8 -13 35762.6 1272.3 1
 0 -8 13 41297.7 1571.97 1
 0 8 13 34953.2 1168.65 6
 0 8 -13 34871.8 983.183 6
 0 -8 13 35856.1 1474.94 4
 0 -8 -14 10566.5 693.986 1
 0 8 14 10405.8 679.222 1
 0 -8 -14 11296.5 756.031 5
 0 8 -14 10729.3 553.426 6
 0 -8 14 11416.5 823.95 1
 0 8 -14 11735.3 837.961 1
 0 -8 14 11008.1 839.478 4
 0 8 14 11452.9 674.084 2
 0 8 14 10405.2 654.858 6
 0 8 15 1447.09 285.673 6
 0 8 -15 749.525 257.925 1
 0 -8 -15 1070.92 232.41 1
 0 8 15 1269.89 250.841 2
 0 8 -15 1207.57 232.156 6
 0 -8 -15 1122.16 296.52 5
 0 -8 15 782.177 313.434 4
 0 8 15 972.724 225.959 1
 0 -8 15 990.503 299.779 1
 0 8 -16 62925.5 1367.5 6
 0 8 16 59428.9 1578.47 1
 0 8 -16 66781 1849.4 1
 0 8 16 62741.3 1640.36 6
 0 -8 -16 61618.5 1621.07 1
 0 -8 -16 63334.5 1794.72 5
 0 8 16 60702.5 1608.06 2
 0 -8 16 64554.3 1831.77 1
 0 -8 16 64031.3 2059.99 4
 0 8 -17 37469.3 1065.13 6
 0 -8 -17 35484 1370.05 5
 0 -8 -17 36278.6 1237.91 1
 0 8 17 37830.3 1303.47 2
 0 8 -17 35349.8 1319.61 1
 0 -8 17 34706.2 1311.7 1
 0 8 17 35433.7 1209.62 1
 0 -8 17 38527 1646.44 4
 0 8 -18 13688 799.751 1
 0 -8 -18 14107 879.343 5
 0 -8 18 14860.8 1037.62 4
 0 8 18 14008.4 817.181 2
 0 8 -18 13436.7 647.681 6
 0 -8 -18 14009.4 767.835 1
 0 8 -19 5256.19 419.417 6
 0 8 19 4974.78 501.058 2
 0 -8 19 5304.04 650.104 4
 0 -8 -19 5968.31 586.337 5
 0 -8 -19 5281.15 466.879 1
 0 -8 -20 14930.3 932.62 5
 0 8 -20 14437.2 694.022 6
 0 8 20 15420.7 884.74 2
 0 -8 20 15196.9 1098.66 4
 0 -8 21 15767.2 1147.87 4
 0 -8 -21 14187.5 918.655 5
 0 8 -21 14695.4 711.26 6
 0 8 21 15632.7 903.069 2
 0 -8 22 28739.4 1574.65 4
 0 -8 -22 28259.4 1313.22 5
 0 8 -22 27570.2 978.986 6
 0 8 22 28570.7 1222.1 2
 0 -8 -23 22910.3 1190.5 5
 0 8 -23 22354.8 889.458 6
 0 -8 23 22878 1421.76 4
 0 8 23 23631.1 1126.44 2
 0 -8 -24 2619.57 449.229 5
 0 -8 24 2194.15 488.607 4
 0 8 24 2246.24 370.554 2
 0 8 -24 1872.75 278.554 6
 0 8 -25 2752.13 322.333 6
 0 8 25 2991.09 445.841 2
 0 -8 25 3342.27 563.551 4
 0 -8 -25 3661.25 513.454 5
 0 8 -25 3944.35 563.129 7
 0 8 26 9495.16 755.987 2
 0 8 -26 10593.6 949.713 7
 0 8 -26 8987.55 594.904 6
 0 -8 -26 10622.2 849.821 5
 0 -8 26 9756.08 932.862 4
 0 -8 -27 19117.3 1129.81 5
 0 8 -27 19745.9 1289.98 7
 0 8 27 18892.1 1043.53 2
 0 -8 27 21062.1 1383.81 4
 0 8 -28 11713.6 1006.36 7
 0 -8 28 11993.2 1061.29 4
 0 8 28 11698.7 845.357 2
 0 -8 -28 11093.6 878.341 5
 0 8 -29 816.59 348.157 7
 0 8 29 866.962 318.032 2
 0 -8 -29 573.45 269.986 5
 0 -8 29 780.999 357.139 4
 0 -8 30 316.402 254.799 4
 0 -8 -30 488.66 281.867 5
 0 8 -30 1012.92 334.336 7
 0 8 30 648.289 263.154 2
 0 8 31 15147.3 969.461 2
 0 -9 0 187.067 128.511 3
 0 -9 0 322.519 144.166 5
 0 -9 0 -7.14328 166.808 1
 0 9 0 262.778 163.257 2
 0 9 0 305.003 213.909 1
 0 -9 0 147.277 121.748 4
 0 9 0 198.683 133.266 6
 0 -9 -1 6272.89 521.383 5
 0 9 -1 6353.72 465.219 6
 0 -9 -1 6736.87 643.995 1
 0 9 -1 5927.89 438.644 2
 0 -9 -1 6355.05 401.139 4
 0 9 1 6021.92 460.614 6
 0 -9 1 5883.91 626.385 1
 0 -9 1 6285.88 482.595 5
 0 -9 1 5978.06 481.701 3
 0 9 -1 5899.79 591.447 1
 0 -9 1 6138.12 442.283 4
 0 9 1 6087.8 470.883 2
 0 9 1 5735.2 580.487 1
 0 9 -2 24371.6 860.581 6
 0 -9 -2 22645.2 1126.06 1
 0 9 -2 22840.1 1147.68 1
 0 -9 2 24865.7 1200.7 1
 0 -9 -2 25817.1 1018.39 5
 0 -9 2 23532.6 899.871 5
 0 9 2 23645.7 893.41 2
 0 9 -2 23153.2 844.557 2
 0 9 2 22840.2 1129.09 1
 0 9 2 24145.3 900.835 6
 0 -9 2 23226.6 866.801 3
 0 -9 -2 23340.3 718.748 4
 0 -9 2 24036.7 911.49 4
 0 -9 -3 7045.91 631.303 1
 0 -9 3 6181.4 455.589 5
 0 -9 3 6905.41 519.365 4
 0 9 -3 6619.72 460.413 6
 0 9 3 7072.91 499.612 2
 0 9 3 6690.6 491.859 6
 0 -9 3 5968.93 445.028 3
 0 9 -3 6293.63 621.823 1
 0 -9 -3 7127.97 539.405 5
 0 9 -3 6599.21 466.284 2
 0 9 3 6962.92 619.451 1
 0 -9 3 6735.07 641.693 1
 0 -9 4 19668.7 764.323 3
 0 9 4 19177.5 1013.06 1
 0 9 4 19828 831.354 2
 0 -9 -4 21587.8 1101.13 1
 0 -9 4 20285.4 802.408 5
 0 -9 4 20586.1 1088.8 1
 0 9 -4 19727.2 1066.86 1
 0 9 4 20343.3 843.881 6
 0 9 -4 20095.2 782.121 6
 0 -9 -4 19783.6 892.183 5
 0 -9 4 19978.9 894.996 4
 0 9 -4 19962.8 772.981 2
 0 9 -5 16574.4 699.078 6
 0 9 5 15894 745.187 6
 0 9 -5 17256.7 982.897 1
 0 -9 5 18777.6 1028 1
 0 -9 5 16777.1 687.818 3
 0 9 -5 16641.4 700.229 2
 0 9 5 16231.4 753.244 2
 0 9 5 16119.8 922.376 1
 0 -9 5 16587.4 834.498 4
 0 -9 5 16729.8 708.588 5
 0 -9 -5 16790.2 959.892 1
 0 -9 -5 16390.4 814.346 5
 0 9 -6 1021.31 189.793 2
 0 9 6 1421.59 252.808 2
 0 -9 -6 816.686 250.329 1
 0 9 -6 1089.32 202.621 6
 0 -9 6 933.776 188.216 3
 0 9 -6 827.203 225.002 1
 0 -9 -6 648.965 187.055 5
 0 -9 6 1155.05 237.492 4
 0 9 6 1002.39 268.576 1
 0 9 6 863.631 204.295 6
 0 -9 6 1251.76 328.895 1
 0 -9 6 1047.13 193.382 5
 0 9 -7 1511.57 245.434 2
 0 -9 7 1347.77 283.007 4
 0 -9 7 932.515 286.175 1
 0 9 -7 1283.07 303.711 1
 0 -9 7 655.146 131.052 5
 0 -9 -7 935.484 262.856 5
 0 9 7 875.848 233.203 2
 0 -9 7 941.205 153.651 3
 0 9 7 1242.02 302.285 1
 0 9 7 1174.85 255.295 6
 0 -9 -7 1058.56 307.846 1
 0 9 -7 1321.88 237.041 6
 0 -9 -8 50848.4 1488.72 5
 0 -9 8 50870.1 1550.29 4
 0 -9 -8 50972.3 1658.14 1
 0 9 8 50091.5 1360.29 6
 0 9 8 50507.2 1364.37 2
 0 9 -8 49233.8 1680.09 1
 0 -9 8 48808.8 1055.21 3
 0 9 -8 50666.2 1221.68 2
 0 9 -8 50351.5 1212.13 6
 0 -9 8 48627.1 1104.75 5
 0 -9 8 51081.6 1713.7 1
 0 9 8 48202.2 1559.61 1
 0 -9 9 38345.6 1369 4
 0 9 9 39660.5 1223.08 2
 0 9 -9 39197 1080.31 6
 0 9 -9 37791.2 1476.24 1
 0 -9 -9 42974.6 1518.7 1
 0 -9 9 38294 963.998 5
 0 -9 -9 41073.8 1356.9 5
 0 9 9 38845.9 1412.57 1
 0 9 9 39702.5 1223.75 6
 0 -9 9 40309.8 1522.14 1
 0 9 -9 38095.9 1065.88 2
 0 -9 -10 27458.5 1120.1 5
 0 -9 10 23843.8 1194.05 1
 0 9 10 24199.7 968.949 6
 0 9 10 25167.6 1146.8 1
 0 9 -10 24812.5 863.362 6
 0 9 -10 24196.3 862.165 2
 0 -9 10 25061.3 767.329 5
 0 -9 10 24637.7 1133.71 4
 0 -9 -10 26582.6 1179.55 1
 0 9 -10 27035.3 1245.95 1
 0 9 10 24398.2 977.042 2
 0 9 11 7781.98 568.936 6
 0 -9 -11 8264.06 668.029 1
 0 9 11 7587.65 634.66 1
 0 -9 11 7942.67 697.076 1
 0 9 11 7691.29 570.546 2
 0 9 -11 8267.85 702.317 1
 0 -9 -11 7596.92 615.567 5
 0 9 -11 7695.77 490.199 2
 0 9 -11 7803.61 489.479 6
 0 -9 11 7865.9 658.036 4
 0 9 -12 18384.2 753.37 6
 0 -9 12 17145.9 985.008 4
 0 9 12 18113.1 869.945 2
 0 -9 -12 19012.6 976.315 5
 0 9 -12 19385.1 1080.46 1
 0 9 12 17966 967.61 1
 0 -9 -12 18976.4 984.528 1
 0 9 12 17577.7 864.665 6
 0 -9 12 19180.1 1077.83 1
 0 9 -12 18586.9 760.27 2
 0 9 -13 41072.4 1576.22 1
 0 9 -13 40792.8 1128.47 2
 0 9 -13 39774.8 1108.08 6
 0 9 13 40291.4 1412 1
 0 9 13 39796.1 1289.24 2
 0 -9 -13 39731.4 1403.09 1
 0 -9 -13 38278.6 1384.26 5
 0 -9 13 40187.8 1521.99 4
 0 9 13 39324.6 1297.53 6
 0 -9 13 41963.3 1587.31 1
 0 -9 14 44848.8 1639.06 4
 0 9 14 41876.2 1356.11 6
 0 -9 -14 46304.5 1507.97 1
 0 9 -14 47871.8 1723.21 1
 0 -9 14 48249.2 1715.78 1
 0 9 -14 43271.2 1178.64 2
 0 9 -14 44227.3 1178.94 6
 0 9 14 43757.4 1371.05 2
 0 -9 -14 43316.6 1492.43 5
 0 9 14 43045.8 1446.59 1
 0 9 -15 19615.4 792.883 6
 0 9 -15 20898.2 1134.79 1
 0 -9 -15 19044.9 966.263 1
 0 -9 15 21178.7 1162.83 1
 0 9 15 18473.3 945.622 1
 0 9 15 19511.5 930.077 2
 0 -9 -15 19642 1017.92 5
 0 -9 15 18869.1 1096.37 4
 0 9 15 18229 909.364 6
 0 9 -15 20857.6 814.857 2
 0 -9 16 10312.3 818.515 4
 0 9 16 9807.83 676.789 6
 0 -9 -16 11678.8 803.881 5
 0 9 16 10126 690.002 2
 0 9 -16 9942.07 576.52 2
 0 -9 16 11218.1 816.64 1
 0 9 16 10000.4 687.583 1
 0 9 -16 10597.2 797.679 1
 0 9 -16 10511.9 586.456 6
 0 -9 -16 10069.1 697.141 1
 0 -9 -17 3541.73 423.77 1
 0 9 17 3723.94 441.998 6
 0 9 -17 3552.96 371.978 6
 0 -9 17 3192.62 448.6 1
 0 9 -17 4030.1 491.35 1
 0 9 17 3617.3 434.531 2
 0 -9 17 3284.39 497.376 4
 0 9 -17 4188.59 388.952 2
 0 -9 -17 2701.5 414.487 5
 0 9 17 3619.4 415.581 1
 0 9 -18 17214 966.354 1
 0 -9 18 16871.4 1103.83 4
 0 -9 -18 17060.7 985.737 5
 0 9 -18 16389.6 751.495 2
 0 9 18 16972.1 902.866 2
 0 9 -18 16223.3 754.709 6
 0 -9 -18 16127.9 876.733 1
 0 -9 -19 44963.2 1423.29 1
 0 9 19 41757.7 1433.28 2
 0 9 -19 45197.3 1262.43 6
 0 -9 -19 43769.5 1607.43 5
 0 -9 19 44745.5 1790.71 4
 0 9 20 31250.8 1264.5 2
 0 -9 -20 32000.6 1382.78 5
 0 -9 20 33852.5 1590.42 4
 0 9 -20 33573.3 1097.03 6
 0 -9 21 3241.32 543.511 4
 0 -9 -21 2459.23 432.589 5
 0 9 -21 2892.75 351.932 6
 0 9 21 2438.08 369.672 2
 0 9 22 3206.12 457.26 2
 0 -9 22 3282.1 561.938 4
 0 9 -22 3591.23 395.001 6
 0 -9 -22 4000.57 581.427 5
 0 9 23 30428.1 1302.49 2
 0 9 -23 30628.3 1086.12 6
 0 -9 23 30864.2 1611.65 4
 0 -9 -23 31254.9 1432.61 5
 0 9 24 14270 914.33 2
 0 -9 24 13176.8 1083.86 4
 0 -9 -24 13156.8 953.918 5
 0 9 -24 12728.4 717.031 6
 0 9 -24 12274.2 979.747 7
 0 9 -25 34802.5 1633.32 7
 0 -9 -25 33642.1 1505.23 5
 0 9 25 32557.2 1388.05 2
 0 -9 25 36075.3 1800.98 4
 0 -9 -26 19722.4 1177.62 5
 0 9 26 18518.3 1061.08 2
 0 9 -26 20939.8 1308.24 7
 0 -9 26 19800.8 1370.55 4
 0 -9 -27 4334.91 588.569 5
 0 9 -27 4490.58 641.726 7
 0 9 27 3628.18 511.63 2
 0 -9 27 4008.53 660.878 4
 0 -9 28 809.614 380.119 4
 0 9 -28 808.216 372.277 7
 0 9 28 1052.36 309.406 2
 0 -9 -28 1283.43 475.653 5
 0 9 29 49338.4 1777.77 2
 0 -9 -29 48108.6 1847.65 5
 0 10 0 1682.08 406.092 1
 0 10 0 1706.13 345.216 6
 0 10 0 1257.29 278.138 2
 0 -10 0 2081.06 438.132 1
 0 -10 0 2602.62 340.776 3
 0 10 1 59492.7 1484.87 6
 0 -10 -1 65229.9 1975.93 1
 0 10 -1 60838.9 1482.51 2
 0 10 -1 60978.9 1497.69 6
 0 -10 1 59703 1536.38 5
 0 -10 1 64657.9 2000.06 1
 0 10 1 61997.4 1898.28 1
 0 -10 1 62769.5 1384.18 4
 0 -10 -1 62680 1629.63 5
 0 -10 -1 60328.9 1561.72 3
 0 10 -1 57954.1 1877.28 1
 0 -10 1 61549 1498.31 3
 0 10 1 59231.5 1486.59 2
 0 10 2 2933.73 456.487 6
 0 -10 2 981.386 239.487 5
 0 10 2 2486.24 419.442 2
 0 10 2 2496.68 481.704 1
 0 10 -2 2337.3 396.752 6
 0 -10 2 2916.46 546.629 1
 0 -10 2 1142.99 240.722 3
 0 -10 2 2210.75 316.244 4
 0 -10 -2 3264.14 553.893 1
 0 -10 -2 1506.37 323.499 5
 0 10 -2 2651.09 521.678 1
 0 10 -2 2959.31 415.799 2
 0 -10 3 175601 2430.49 3
 0 10 -3 169732 3177.08 1
 0 10 3 176786 3177.8 1
 0 10 3 176183 2569.4 2
 0 -10 3 181704 2553.35 5
 0 10 3 181541 2589.93 6
 0 -10 -3 188698 3307.24 1
 0 10 -3 177112 2471.29 6
 0 -10 3 185185 3329.49 1
 0 10 -3 180069 2477.43 2
 0 -10 3 184307 2584.44 4
 0 -10 -3 177745 2720.47 5
 0 10 4 819.97 347.439 1
 0 -10 4 630.689 263.687 5
 0 10 -4 670.251 260.077 6
 0 10 4 1204.81 285.045 2
 0 -10 4 695.883 255.919 4
 0 -10 -4 1196.4 400.414 1
 0 -10 4 1004.01 403.427 1
 0 10 -4 821.945 271.457 2
 0 -10 -4 661.284 223.368 5
 0 -10 4 407.297 241.795 3
 0 10 -4 795.683 352.787 1
 0 10 4 1375.52 312.088 6
 0 10 -5 7546.86 519.476 2
 0 10 -5 9002 745.965 1
 0 -10 5 8536.07 726.899 1
 0 10 -5 7267.04 506.21 6
 0 -10 -5 8190.92 597.767 5
 0 -10 5 8291.47 596.104 4
 0 10 5 7769.83 553.835 6
 0 10 5 7451.42 546.368 2
 0 10 5 8627.17 696.929 1
 0 -10 -5 7969.15 696.455 1
 0 -10 5 7842.4 514.003 5
 0 -10 5 7628.43 487.862 3
 0 10 6 4188.43 542.4 1
 0 10 -6 5129.46 438.104 6
 0 -10 6 3715.16 320.7 5
 0 10 6 4902.17 465.564 6
 0 10 6 4616.03 450.285 2
 0 -10 6 3907.27 338.577 3
 0 -10 -6 4656.28 555.148 1
 0 -10 -6 4538.42 483.846 5
 0 -10 6 4726.5 584.368 1
 0 10 -6 4651.77 575.767 1
 0 10 -6 4764.28 442.697 2
 0 -10 6 4508.79 469.691 4
 0 -10 -7 106739 2200.83 5
 0 10 7 107601 2432.78 1
 0 10 -7 107668 1885.99 6
 0 10 7 105749 2055.2 6
 0 -10 7 106059 2530.06 1
 0 10 -7 102266 2451.92 1
 0 -10 7 105264 1754.45 5
 0 10 7 106735 2058.23 2
 0 -10 -7 109258 2504.38 1
 0 -10 7 106877 2214.2 4
 0 10 -7 106724 1884.7 2
 0 10 -8 11979 659.848 6
 0 10 8 11613.4 715.064 2
 0 10 8 10900.5 687.731 6
 0 -10 8 11064.7 745.124 4
 0 10 -8 11402 645.979 2
 0 10 -8 10688 861.884 1
 0 -10 -8 12315.2 878.883 1
 0 -10 8 11485.3 866.453 1
 0 -10 -8 10729.9 755.919 5
 0 10 8 10835.2 804.072 1
 0 -10 9 101399 2233.48 4
 0 10 9 101626 2045.53 2
 0 10 -9 102776 1849.71 2
 0 10 9 102421 2064.24 6
 0 10 -9 102325 2479.38 1
 0 -10 -9 106748 2446.49 1
 0 -10 -9 106190 2241.05 5
 0 10 -9 103819 1852.83 6
 0 -10 9 106876 2523.28 1
 0 10 9 101251 2360.61 1
 0 10 10 1057.05 286.122 6
 0 10 -10 715.028 322.298 1
 0 10 -10 976.827 236.469 6
 0 10 10 1414.85 311.151 2
 0 10 -10 1007.83 273.493 2
 0 -10 10 718.086 278.785 4
 0 10 10 521.953 265.398 1
 0 -10 -10 638.858 282.726 5
 0 -10 10 591.666 324.459 1
 0 -10 -10 699.814 294.877 1
 0 -10 -11 24712.2 1184.02 1
 0 10 11 24763.9 1038.16 6
 0 10 11 24957.6 1043.52 2
 0 10 -11 24587.8 913.11 2
 0 10 -11 23903 1218.5 1
 0 10 -11 24294.6 903.541 6
 0 -10 11 24804.7 1229.62 1
 0 -10 11 23595.2 1115.75 4
 0 -10 -11 25757.8 1138.07 5
 0 10 11 24914.5 1160.29 1
 0 -10 12 19858.9 1107.02 1
 0 -10 -12 19349.1 1057.4 1
 0 10 -12 19066.8 819.809 2
 0 10 12 18702.9 919.284 2
 0 10 -12 18990.6 810.507 6
 0 -10 12 18076.4 1015.28 4
 0 10 12 18965.9 922.012 6
 0 10 12 18626.8 1019.77 1
 0 -10 -12 20130.3 1034.44 5
 0 10 -12 19033.3 1105.98 1
 0 10 13 81202.8 1908.72 6
 0 10 -13 85316.4 2274.45 1
 0 10 -13 80858.8 1674.58 6
 0 10 -13 82196.5 1697.91 2
 0 10 13 82749.3 1932.61 2
 0 10 13 82961.5 2106.81 1
 0 -10 13 81378.1 2148.13 4
 0 -10 -13 83821.7 2092.93 5
 0 -10 13 84481.5 2285.89 1
 0 -10 -13 85505.5 2164.91 1
 0 10 14 11071 727.353 2
 0 -10 -14 10871.4 766.389 5
 0 -10 14 10698.2 813.316 4
 0 10 -14 10997.2 630.579 6
 0 10 14 11135.6 782.181 1
 0 -10 14 11360.1 855.695 1
 0 -10 -14 12192.7 820.8 1
 0 10 14 11378.9 739.505 6
 0 10 -14 12257.3 659.581 2
 0 10 -14 11384.4 859.517 1
 0 -10 -15 3724.35 481.64 5
 0 10 -15 3548.57 479.562 1
 0 10 15 3232.39 406.329 2
 0 -10 15 3216.13 454.71 4
 0 10 -15 3649.05 375.698 6
 0 10 15 2988.75 414.566 1
 0 -10 -15 3142.05 435.539 1
 0 10 -15 3316.56 358.66 2
 0 -10 15 3652.24 472.49 1
 0 10 15 3245.11 423.269 6
 0 10 16 378.951 193.006 1
 0 -10 -16 556.905 205.09 1
 0 10 16 551.276 222.131 6
 0 -10 16 405.933 237.244 1
 0 10 -16 789.98 214.65 2
 0 10 -16 676.519 273.371 1
 0 -10 -16 1491 344.388 5
 0 10 -16 627.004 219.837 6
 0 10 16 644.409 252.047 2
 0 -10 16 871.437 329.241 4
 0 10 -17 33611.6 1115.25 6
 0 -10 -17 31678.8 1281.06 1
 0 10 17 29765.2 1231.44 1
 0 10 -17 34418.3 1474.92 1
 0 10 17 30800.7 1250.18 6
 0 10 -17 32189.6 1094.01 2
 0 -10 -17 31344.6 1354.53 5
 0 -10 17 31109.4 1436.15 4
 0 10 17 32067.6 1250.53 2
 0 -10 -18 31802.5 1269.18 1
 0 10 18 32117.1 1276.7 2
 0 10 -18 32548.7 1113.7 2
 0 10 -18 31409 1377.29 1
 0 -10 -18 31406.1 1382.85 5
 0 10 -18 32027.7 1106.15 6
 0 -10 18 32462.2 1491.77 4
 0 10 19 25465.8 1151.55 2
 0 -10 -19 26560 1158.07 1
 0 -10 -19 26113.3 1263.26 5
 0 10 -19 24894 984.751 2
 0 -10 19 24903.2 1319.88 4
 0 10 -19 25954.2 1001.02 6
 0 10 -20 8338.66 574.338 2
 0 -10 -20 7892.68 721.537 5
 0 10 20 8455.37 685.393 2
 0 10 -20 8615.85 584.068 6
 0 -10 20 8513.41 790.973 4
 0 -10 21 1265.16 343.759 4
 0 10 -21 1044.95 235.47 6
 0 10 21 1330.67 309.763 2
 0 10 -21 998.987 225.031 2
 0 -10 -21 599.037 289.339 5
 0 -10 -22 7705.67 731.539 5
 0 10 -22 8175.95 593.732 2
 0 -10 22 8242.88 822.389 4
 0 10 -22 8135.86 588.912 6
 0 10 22 6629.42 621.106 2
 0 10 -22 7466.59 739.517 7
 0 10 23 21537.4 1110.34 2
 0 10 -23 20830 1230.52 7
 0 -10 23 20600.3 1305.25 4
 0 10 -23 22098.2 959.517 2
 0 -10 -23 20772.5 1174.48 5
 0 10 -23 20243.6 913.33 6
 0 -10 24 26623.2 1479.94 4
 0 10 24 25088.8 1229.46 2
 0 10 -24 23603.6 1006.67 2
 0 10 -24 24910.6 1362.91 7
 0 -10 -24 23085 1252.45 5
 0 -10 25 4030.76 605.98 4
 0 10 -25 4638.84 453.571 2
 0 -10 -25 4293.93 586.815 5
 0 10 25 4781.47 550.804 2
 0 10 -25 3979.06 563.915 7
 0 -10 -26 104.309 219.062 5
 0 10 -26 -139.208 270.783 7
 0 10 26 -4.57925 210.675 2
 0 -10 26 -308.456 347.771 4
 0 -10 27 3372.23 608.588 4
 0 -10 -27 2888.4 498.591 5
 0 10 27 2589.64 443.98 2
 0 10 -27 2436.04 487.208 7
 0 11 0 131.049 151.107 6
 0 -11 0 228.319 173.771 5
 0 -11 0 106.508 184.089 3
 0 -11 0 -52.4319 196.572 1
 0 11 0 465.56 207.608 2
 0 -11 -1 7924.78 736.713 1
 0 11 1 7936.53 715.575 1
 0 -11 1 8060.52 750.956 1
 0 11 -1 7990.59 737.707 1
 0 11 1 7714.58 565.832 2
 0 11 -1 8228.79 589.864 6
 0 11 -1 8225.54 607.157 2
 0 -11 1 7350.89 552.424 3
 0 -11 -1 7814.38 602.85 5
 0 -11 1 7038.58 556.815 5
 0 11 1 7632.61 583.443 6
 0 -11 -1 7613.25 577.931 3
 0 11 -2 58839 1910.58 1
 0 -11 -2 58397.7 1596.9 5
 0 11 -2 60585.4 1544.78 6
 0 -11 2 57349.9 1461.71 3
 0 -11 -2 62452.7 1989.72 1
 0 -11 -2 59396.2 1580.36 3
 0 11 2 57785.1 1524.39 2
 0 -11 2 58510.8 1539.66 5
 0 11 -2 59630.2 1536.49 2
 0 11 2 56453.7 1857.72 1
 0 11 2 58138.6 1533.78 6
 0 -11 2 60287.6 1973.54 1
 0 11 -3 1477.77 307.938 2
 0 -11 3 752.02 332.846 1
 0 11 -3 760.847 323.331 1
 0 -11 -3 556.07 244.636 5
 0 -11 3 402.092 190.25 5
 0 11 -3 916.655 253.268 6
 0 -11 -3 838.13 333.413 1
 0 11 3 551.169 267.485 1
 0 -11 -3 674.516 235.546 3
 0 -11 3 527.616 217.594 3
 0 11 3 1265.36 312.545 6
 0 11 3 1245.16 294.889 2
 0 11 4 15249.7 803.913 6
 0 11 -4 15119.8 757.296 2
 0 11 4 14833.2 944.262 1
 0 -11 4 15873.6 769.218 5
 0 -11 -4 16321.6 1009.66 1
 0 -11 4 16131.9 1016.3 1
 0 11 4 15355.2 800.621 2
 0 -11 -4 15507.5 830.812 5
 0 11 -4 15766.7 1006.17 1
 0 11 -4 15289.1 770.46 6
 0 11 5 5939.37 519.179 6
 0 11 -5 6268.69 641.469 1
 0 -11 5 6403.73 641.634 1
 0 11 5 7403.1 572.262 2
 0 11 -5 6921.73 535.868 2
 0 11 5 6252.56 620.132 1
 0 -11 -5 6165.86 634.221 1
 0 -11 5 5332.98 443.515 5
 0 11 -5 6026.11 495.412 6
 0 -11 -5 6402.22 549.219 5
 0 -11 5 6513.99 539.358 4
 0 -11 -6 26336.8 1262.18 1
 0 11 6 27193.2 1075.36 6
 0 -11 6 27425.2 1100.68 4
 0 11 -6 26105.7 993.262 2
 0 11 -6 26265 994.496 6
 0 11 6 24761.1 1211.71 1
 0 11 6 26023.3 1055.5 2
 0 11 -6 25438.7 1272.41 1
 0 -11 6 27312.1 1318.67 1
 0 -11 -6 26187.7 1110.01 5
 0 -11 7 13380.7 795.712 4
 0 -11 -7 12635.4 802.741 5
 0 11 -7 13686.9 739.347 6
 0 11 -7 13596 935.837 1
 0 11 7 12754.7 857.191 1
 0 11 7 13145 773.906 2
 0 11 -7 14210.3 743.642 2
 0 -11 -7 14001.1 937.579 1
 0 -11 7 12829 910.619 1
 0 11 7 14183.5 801.258 6
 0 -11 8 45177.8 1681.13 1
 0 11 -8 43896.3 1270.61 6
 0 11 8 44062.5 1400.82 2
 0 11 8 43458.9 1603.14 1
 0 11 8 44081.5 1407.46 6
 0 -11 -8 45851.8 1502.77 5
 0 -11 8 45439.1 1473.98 4
 0 11 -8 43926.3 1287.93 2
 0 -11 -8 45447 1644.45 1
 0 11 -8 43102.3 1652.14 1
 0 11 9 3368.66 421.315 2
 0 11 9 2547.14 405.151 1
 0 -11 -9 3249.58 456.728 1
 0 11 -9 3124.61 439.243 1
 0 11 9 3046.76 418.785 6
 0 -11 9 3200.58 418.284 4
 0 11 -9 3136.24 367.406 6
 0 -11 -9 3433.43 463.624 5
 0 -11 9 2965.78 462.365 1
 0 11 -9 3645.68 388.191 2
 0 11 10 63.1202 148.114 6
 0 -11 -10 548.003 252.375 5
 0 11 10 335.773 220.371 2
 0 11 10 292.308 192.456 1
 0 -11 10 366.085 206.204 4
 0 -11 -10 -18.5677 185.878 1
 0 11 -10 432.959 194.754 2
 0 -11 10 159.528 215.795 1
 0 11 -10 168.293 150.629 6
 0 11 -10 329.058 210.805 1
 0 11 -11 20833.1 900.128 6
 0 -11 11 20792.1 1158.11 1
 0 -11 -11 21864.9 1080.94 5
 0 11 11 20422 998.429 2
 0 11 11 20623.7 1088.41 1
 0 -11 11 21045.1 1068.27 4
 0 -11 -11 22223.1 1149.84 1
 0 11 -11 21287.1 906.542 2
 0 11 11 20239.8 977.546 6
 0 11 -11 19447.5 1118.12 1
 0 -11 -12 42207.5 1582.7 1
 0 -11 12 42957.9 1660.5 1
 0 -11 12 42204 1527.92 4
 0 11 12 42704.9 1427.84 6
 0 11 12 42308.6 1551.19 1
 0 -11 -12 43853.6 1549.42 5
 0 11 -12 37045 1187.13 6
 0 11 -12 41659.8 1261.75 2
 0 11 -12 42639.8 1646.73 1
 0 11 12 40852 1403.08 2
 0 11 13 23845.7 1084.78 6
 0 -11 -13 23102.7 1192.72 1
 0 11 13 23319.9 1073.43 2
 0 11 13 22597.3 1144.75 1
 0 -11 -13 25236.2 1194.77 5
 0 -11 13 23326.4 1158.51 4
 0 11 -13 23038.3 1237.08 1
 0 11 -13 24696.5 971.267 6
 0 11 -13 24494.7 980.332 2
 0 -11 13 24054.3 1269.28 1
 0 -11 14 14209.5 916.711 4
 0 -11 14 12731.1 918.174 1
 0 11 14 13879.2 899.615 1
 0 11 14 14707.5 859.027 2
 0 11 14 14102 857.166 6
 0 -11 -14 14700.2 919.471 5
 0 11 -14 13638.2 732.542 6
 0 11 -14 12533.3 922.052 1
 0 11 -14 14321.6 759.974 2
 0 -11 -14 12865.4 882.331 1
 0 11 15 237.753 198.587 6
 0 -11 15 180.789 206.227 4
 0 11 -15 20.0093 182.863 1
 0 -11 -15 650.098 247.611 1
 0 11 -15 499.341 213.545 2
 0 11 15 247.965 190.921 1
 0 -11 -15 440.587 228.108 5
 0 -11 15 128.332 183.018 1
 0 11 -15 290.418 201.628 6
 0 11 15 612.752 247.459 2
 0 -11 16 6319.7 631.351 4
 0 11 -16 7521.13 583.973 2
 0 -11 -16 7498.83 685.287 5
 0 11 -16 7337.85 554.992 6
 0 11 -16 6450.85 659.689 1
 0 11 16 6601.07 629.431 1
 0 11 16 6972.85 615.739 2
 0 11 16 6516.68 608.882 6
 0 -11 -16 6469.94 631.226 1
 0 -11 16 7106.83 685.995 1
 0 11 -17 31996 1137.51 6
 0 -11 17 31450.5 1430.3 4
 0 -11 -17 32449 1415.76 5
 0 11 -17 32074.6 1146.81 2
 0 11 17 29866.5 1268.32 2
 0 11 17 31821.5 1302.23 6
 0 -11 -17 32977.9 1368.68 1
 0 11 -17 31644.8 1456.75 1
 0 11 17 30677.7 1294.11 1
 0 -11 -18 27685.5 1319.85 5
 0 11 -18 25581.4 1260.61 7
 0 11 18 28050.3 1245.31 6
 0 11 -18 27688.3 1076.15 6
 0 -11 18 27460.5 1364.95 4
 0 11 -18 27073.2 1067.48 2
 0 11 18 26446.5 1209.91 2
 0 -11 -18 28598.2 1250.89 1
 0 11 -19 20014.3 926.462 2
 0 -11 19 20531.1 1204.47 4
 0 11 -19 21550.5 954.783 6
 0 11 19 21041 1083.28 2
 0 11 -19 19368.9 1104.86 7
 0 -11 -19 20307 1153.56 5
 0 11 -20 138.757 196.62 2
 0 11 20 456.909 263.595 2
 0 11 -20 169.499 208.82 6
 0 -11 -20 16.8622 221.988 5
 0 -11 20 -136.554 212.406 4
 0 11 -20 168.473 186.282 7
 0 11 -21 3004.37 384.973 6
 0 -11 -21 3177.24 482.161 5
 0 11 -21 3325.94 507.129 7
 0 11 -21 3504.13 411.407 2
 0 11 21 3752.51 507.874 2
 0 -11 21 3085.68 513.191 4
 0 -11 -22 14711.4 1017.29 5
 0 11 -22 15133 1031.89 7
 0 -11 22 15323.7 1093.93 4
 0 11 -22 15262.5 847.44 2
 0 11 22 14780.6 958.95 2
 0 -11 23 39511.8 1752.87 4
 0 11 -23 37856.2 1304.95 2
 0 -11 -23 38526.9 1624.19 5
 0 11 23 37399.9 1497.19 2
 0 11 -23 36333.7 1615.62 7
 0 11 -24 4108.29 573.04 7
 0 -11 24 4336.92 630.213 4
 0 -11 -24 3743.79 556.957 5
 0 11 24 3929.67 548.089 2
 0 11 25 12848.5 906.741 2
 0 11 -25 12224.3 965.376 7
 0 -11 25 11328.7 975.515 4
 0 12 0 44424.9 1404.28 2
 0 -12 0 45746.8 1755.7 1
 0 12 0 43545.7 1376.6 6
 0 12 0 44953.1 1706.53 1
 0 -12 0 44836.6 1375.4 3
 0 -12 0 43934.7 1408.1 5
 0 -12 1 9185.44 663.468 5
 0 -12 -1 8265.96 625.793 5
 0 -12 -1 8415.91 608.786 3
 0 12 1 8943.59 645.417 2
 0 12 -1 9545.69 665.944 2
 0 12 1 8465.91 734.409 1
 0 12 -1 9336.08 649.937 6
 0 -12 1 9299.41 829.344 1
 0 12 1 8455 641.382 6
 0 12 -1 8929.61 770.553 1
 0 -12 -1 8583.16 784.017 1
 0 12 2 5245.08 499.982 6
 0 -12 2 4605.97 455.518 5
 0 12 2 4929.88 499.045 2
 0 12 2 5400.9 610.846 1
 0 -12 2 5144.34 609.526 1
 0 12 -2 5288.62 600.659 1
 0 12 -2 5523.2 545.029 6
 0 -12 -2 4780.05 482.326 5
 0 -12 -2 5199.37 634.678 1
 0 12 -2 5970.51 524.954 2
 0 -12 -2 4998.18 505.815 3
 0 12 3 39692.7 1326.79 6
 0 -12 3 38500.5 1596.66 1
 0 12 -3 38748.8 1313.27 2
 0 12 -3 40865.4 1330.75 6
 0 -12 -3 38437.3 1324.01 5
 0 -12 -3 37877.6 1286.83 3
 0 12 -3 38034.5 1561.23 1
 0 -12 -3 39694.2 1611.08 1
 0 12 3 38222.9 1301.46 2
 0 12 3 35588.9 1506.76 1
 0 -12 -4 34734.5 1245.85 3
 0 -12 -4 33269.3 1467.13 1
 0 12 -4 33052.8 1196.34 2
 0 12 4 28590.4 1375.67 1
 0 -12 -4 31128 1201.02 5
 0 12 -4 32302.9 1448.63 1
 0 12 4 31775.8 1207.25 6
 0 12 4 32646.3 1226.52 2
 0 12 -4 34113.6 1209.97 6
 0 -12 4 32001.3 1466.75 1
 0 12 5 4230.13 527.911 1
 0 -12 -5 4047.39 477.222 5
 0 -12 -5 4348.78 559.363 1
 0 12 -5 4012.43 488.912 2
 0 12 5 3956.91 473.26 2
 0 -12 5 3905.36 552.842 1
 0 12 -5 3623.34 449.125 6
 0 12 5 4480.24 501.827 6
 0 12 -5 3175.43 497.305 1
 0 12 6 25482.4 1249.42 1
 0 12 6 27318 1122.71 2
 0 -12 -6 26732.1 1320.75 1
 0 12 6 26821.6 1120.69 6
 0 12 -6 27626.8 1080.17 6
 0 12 -6 24559.6 1309.93 1
 0 12 -6 26478.1 1059.16 2
 0 -12 6 26575.5 1327.64 1
 0 -12 -6 25816.8 1128.4 5
 0 12 -7 16261.1 847.711 2
 0 -12 -7 15282.6 881.891 5
 0 12 7 15605.8 862.361 2
 0 -12 7 16737.4 1055.98 1
 0 12 -7 14838.4 969.927 1
 0 12 7 15292.1 977.078 1
 0 -12 -7 16071.9 1023.73 1
 0 12 -7 16435.1 846.56 6
 0 12 7 16123.1 873.442 6
 0 12 -8 3732.13 437.087 6
 0 12 8 3646.02 472.679 2
 0 -12 -8 3539.01 469.338 5
 0 12 8 3727.22 491.144 6
 0 12 -8 4383.17 464.286 2
 0 12 -8 3034.89 481.303 1
 0 -12 8 3307.55 510.45 1
 0 12 8 2875.06 434.226 1
 0 -12 -8 3805.61 538.317 1
 0 12 -9 41660.4 1323.32 2
 0 12 9 40736.9 1417.98 6
 0 -12 -9 42528.8 1662.91 1
 0 -12 9 42303 1676.96 1
 0 -12 9 42168.8 1456.99 4
 0 -12 -9 39707.5 1459.43 5
 0 12 -9 39164 1597.66 1
 0 12 -9 40226.6 1284.01 6
 0 12 9 41610 1589.29 1
 0 12 9 40713.5 1414.92 2
 0 12 10 49995.8 1738.2 1
 0 -12 -10 53055.6 1824.39 1
 0 12 10 51648.3 1594.52 2
 0 12 -10 49475 1427.7 2
 0 12 10 50482.7 1581.44 6
 0 -12 10 52955.7 1869.49 1
 0 12 -10 50771.2 1455.58 6
 0 -12 10 51921.7 1637.3 4
 0 12 -10 51546.4 1836.73 1
 0 -12 -10 49309.3 1658.19 5
 0 12 11 167.246 180.812 1
 0 12 11 520.291 247.98 2
 0 12 -11 238.191 246.023 1
 0 -12 11 560.382 309.66 1
 0 12 11 329.03 248.064 6
 0 12 -11 560.408 246.213 6
 0 -12 11 1154.02 303.167 4
 0 -12 -11 52.61 230.632 5
 0 -12 -11 198.719 261.408 1
 0 12 -11 419.39 237.801 2
 0 -12 12 2044.78 415.232 1
 0 -12 -12 2692.42 418.576 5
 0 12 12 2386.86 405.011 2
 0 12 -12 2729.14 358.051 2
 0 12 12 2412.48 381.169 1
 0 12 -12 2367.85 361.503 7
 0 -12 12 2525.29 415.04 4
 0 12 -12 2784.08 361.376 6
 0 -12 -12 3078.99 471.904 1
 0 12 12 2625.2 419.88 6
 0 12 -12 3110.61 499.938 1
 0 -12 -13 21286.6 1161.48 1
 0 12 -13 20089.4 1147.1 1
 0 12 13 20880.2 1124.57 1
 0 -12 13 20449.6 1172.41 1
 0 12 -13 20203.1 916.031 6
 0 -12 -13 19414.6 1077 5
 0 12 -13 20066.1 923.62 2
 0 12 13 20409.6 1052.83 2
 0 12 -13 18122.7 979.963 7
 0 -12 13 19976 1066.29 4
 0 12 13 20203.3 1034.62 6
 0 12 -14 27822 1095.06 2
 0 -12 -14 28503.5 1341.68 1
 0 12 14 27704.2 1213.25 2
 0 12 -14 23314 1133.54 7
 0 12 -14 25350.8 1302.96 1
 0 -12 -14 26818.9 1289.46 5
 0 12 14 27545.9 1312.1 1
 0 -12 14 26088.2 1247.29 4
 0 -12 14 27568.9 1355.4 1
 0 12 14 27800.2 1218.76 6
 0 12 -14 27557 1085.15 6
 0 -12 15 23801.3 1283.15 1
 0 12 15 24287.6 1164.23 6
 0 -12 -15 23992.9 1243.09 5
 0 12 15 23614.2 1201.56 1
 0 12 -15 21079 1093.73 7
 0 -12 15 24065.5 1222.59 4
 0 -12 -15 25323 1264.68 1
 0 12 15 24004.7 1151.18 2
 0 12 -15 23579.2 1020.85 2
 0 12 -15 23675.4 1267.88 1
 0 12 -15 24728 1038.19 6
 0 -12 -16 20151.2 1121.97 1
 0 -12 -16 18785.2 1090.47 5
 0 12 -16 18789.7 1127.22 1
 0 12 -16 18699.8 921.536 2
 0 12 16 20231.7 1099.3 1
 0 12 16 18905.5 1050.41 6
 0 -12 16 18517.8 1084.94 4
 0 12 -16 19002.8 910.141 6
 0 -12 16 18415.1 1112.6 1
 0 12 -16 16122.4 970.488 7
 0 12 16 19601.7 1044.97 2
 0 12 -17 184.553 213.536 6
 0 12 17 -36.3902 210.726 6
 0 12 -17 56.8786 223.421 1
 0 -12 -17 100.62 174.104 1
 0 -12 -17 373.618 258.327 5
 0 12 -17 369.972 264.77 2
 0 -12 17 79.1102 217.377 4
 0 12 17 24.5709 193.857 2
 0 12 17 -34.7903 188.485 1
 0 12 -17 -102.096 197.777 7
 0 12 -18 5629.81 509.72 6
 0 -12 -18 6722.85 645.126 1
 0 12 18 5748.79 589.443 2
 0 12 -18 4767.43 558.927 7
 0 -12 18 5420.49 625.971 4
 0 12 -18 6456.9 556.388 2
 0 12 18 6473.92 632.05 6
 0 -12 -18 5830.98 649.442 5
 0 12 -19 18714 1102.27 7
 0 -12 19 20746.7 1193.66 4
 0 12 19 22020.2 1148.96 2
 0 -12 -19 21340.1 1209.58 5
 0 12 -19 21782.1 994.112 6
 0 12 -19 20440.3 968.68 2
 0 -12 20 21953.3 1253.97 4
 0 12 -20 20103.7 1153.09 7
 0 12 20 22332.5 1164.35 2
 0 -12 -20 22125.5 1248.97 5
 0 12 -20 22710.9 1024.88 2
 0 -12 21 15938.8 1095.82 4
 0 12 21 16144.4 1003.72 2
 0 -12 -21 14704.1 1016.24 5
 0 12 -21 14985.2 1006.07 7
 0 12 -21 15668.4 875.048 2
 0 -12 22 -193.702 259.639 4
 0 12 -22 47.799 219.448 7
 0 -12 -22 365.362 279.502 5
 0 12 22 338.375 247.762 2
 0 -12 23 1246.23 340.183 4
 0 12 -23 1759.07 416.584 7
 0 13 0 1330.73 356.993 6
 0 -13 0 1182.94 392.466 1
 0 13 0 675.825 303.673 1
 0 13 0 1005.92 378.69 2
 0 13 -1 38002.3 1333.34 2
 0 13 1 37566.5 1596.32 1
 0 -13 -1 36526.6 1295.99 5
 0 -13 -1 41425.3 1702.16 1
 0 13 1 39321.9 1369.6 2
 0 13 -1 38909.9 1360.22 6
 0 -13 1 40966 1706.97 1
 0 13 1 37279.2 1345.22 6
 0 13 -1 38649.3 1623.12 1
 0 -13 2 5236.4 631.755 1
 0 13 2 6021.28 555.551 6
 0 13 -2 5500.38 527.376 2
 0 13 -2 6494.56 578.42 6
 0 -13 -2 6048.87 667.325 1
 0 13 2 5931.77 646.658 1
 0 13 2 5523.92 536.558 2
 0 -13 -2 4757.3 478.514 5
 0 13 -2 5372.09 633.996 1
 0 -13 -3 2782.87 367.599 3
 0 13 -3 3225.44 503.424 1
 0 13 3 3327.16 435.604 6
 0 -13 -3 2694.43 377.189 5
 0 13 3 2678.35 442.249 1
 0 -13 3 3643.53 527.902 1
 0 13 -3 2895.02 386.339 6
 0 13 3 3073.84 427.851 2
 0 -13 -3 3591.14 525.761 1
 0 13 -3 3151.36 405.613 2
 0 -13 4 403.359 280.716 1
 0 -13 -4 813.954 375.535 1
 0 13 -4 489.027 258.563 1
 0 -13 -4 438.772 249.309 5
 0 13 -4 636.746 282.472 2
 0 13 -4 1294.36 324.275 6
 0 13 4 798.218 260.38 6
 0 13 4 441.315 251.167 1
 0 13 4 937.084 292.724 2
 0 -13 -4 253.567 233.836 3
 0 13 -5 50339.4 1541.79 2
 0 13 5 45902.3 1726.78 1
 0 -13 -5 46232.5 1512.34 5
 0 13 5 49998.3 1568.47 6
 0 -13 -5 46127.5 1490.76 3
 0 13 5 47357.6 1527.67 2
 0 -13 -5 50703.5 1863.38 1
 0 13 -5 48178.1 1519.43 6
 0 -13 5 50695.6 1868.4 1
 0 13 -5 47146.1 1779.72 1
 0 -13 -6 6087.54 568.607 3
 0 -13 6 6721.93 733.537 1
 0 13 -6 6204.73 680.201 1
 0 13 -6 7607.66 618.328 6
 0 13 6 6467.97 643.15 6
 0 13 -6 7136.66 613.201 2
 0 13 6 7103.9 650.615 2
 0 -13 -6 6354.24 693.16 1
 0 -13 -6 5826.32 564.3 5
 0 13 6 5856.45 637.398 1
 0 -13 7 13499.9 977.325 1
 0 13 7 13323.9 835.44 2
 0 13 7 13592.6 942.221 1
 0 13 -7 12527 939.342 1
 0 -13 -7 12363.8 808.811 5
 0 13 7 14276.3 853.53 6
 0 13 -7 13340.8 786.628 6
 0 13 -7 12962.7 790.385 2
 0 -13 -7 14476.2 998.518 1
 0 -13 8 2059.56 437.261 1
 0 -13 -8 1746.86 387.815 1
 0 13 8 2427.44 393.977 6
 0 13 -8 2215.03 381.974 6
 0 13 -8 2548.63 393.463 2
 0 13 -8 2201.8 443.299 1
 0 13 8 2270.64 387.54 2
 0 -13 -8 2290.58 380.994 5
 0 13 8 1854.41 370.615 1
 0 13 9 10183.8 740.449 2
 0 13 -9 10819.9 864.078 1
 0 -13 -9 10254.1 839.644 1
 0 13 9 9355.96 769.979 1
 0 13 -9 10907.9 716.227 6
 0 13 9 10032.2 734.546 6
 0 -13 9 11401.2 905.885 1
 0 13 -9 10936 718.225 2
 0 -13 -9 10517.7 777.693 5
 0 13 10 5666.37 625.317 1
 0 13 -10 6151.28 681.43 1
 0 13 10 7136.77 642.829 2
 0 -13 -10 6909.78 720.642 1
 0 -13 10 6521.95 710.862 1
 0 13 -10 7237.31 618.763 2
 0 -13 -10 6622.95 639.368 5
 0 13 10 7675.69 664.574 6
 0 13 -10 7336.94 615.525 6
 0 13 -11 41131.5 1678.53 1
 0 13 -11 40554.6 1364.08 2
 0 13 11 41859.1 1505.48 2
 0 -13 -11 41131.5 1556.48 5
 0 -13 11 40799.5 1685.02 1
 0 13 11 40840.6 1604.2 1
 0 -13 -11 44599.7 1721.98 1
 0 13 -11 40701.1 1358.27 6
 0 13 11 40894.2 1495.61 6
 0 -13 12 12137.2 939.82 1
 0 -13 -12 12957.8 942.578 1
 0 13 -12 13019.4 811.861 6
 0 -13 -12 11496.3 852.324 5
 0 13 12 12399.7 842.077 6
 0 13 -12 12302.2 930.267 1
 0 13 12 12484 857.967 2
 0 13 12 10224.7 836.139 1
 0 13 -12 11329.6 740.1 2
 0 13 -13 3765.54 450.151 6
 0 13 -13 2966.14 474.845 1
 0 13 13 3054.82 429.8 6
 0 13 13 2819.91 446.02 1
 0 -13 -13 3723.36 495.329 5
 0 13 13 3806.63 494.099 2
 0 -13 -13 3190.56 477.354 1
 0 13 -13 3207.44 402.842 2
 0 -13 13 2779.19 462.037 1
 0 -13 14 581.126 283.739 1
 0 13 -14 337.429 251.733 1
 0 13 14 676.613 300.256 2
 0 13 14 133.863 195.802 1
 0 13 -14 806.866 260.497 6
 0 13 -14 1189.85 351.676 2
 0 -13 -14 672.33 283.771 5
 0 -13 -14 212.554 232.748 1
 0 13 14 785.566 306.936 6
 0 -13 14 791.759 254.559 4
 0 -13 15 18464.8 1064.95 4
 0 13 15 17922 1032.69 2
 0 -13 15 19076.2 1159.61 1
 0 13 -15 18807.8 1140.92 1
 0 13 15 19584.6 1068.99 6
 0 -13 -15 20007 1165.7 1
 0 13 -15 19356.1 976.882 2
 0 13 -15 18585.8 933.78 6
 0 -13 -15 18569.8 1107.09 5
 0 13 15 18550.8 1100.99 1
 0 13 -16 22899.5 1063.85 2
 0 13 -16 22260.6 1265.28 1
 0 -13 -16 24286.2 1272.39 1
 0 13 16 22384.9 1159.03 6
 0 13 16 24524.5 1263.99 1
 0 13 16 24324 1201.18 2
 0 13 -16 23948.9 1073.93 6
 0 -13 16 22954.9 1205.94 4
 0 -13 -16 24221.7 1263.43 5
 0 -13 -17 24232.3 1260.52 1
 0 13 17 24367.1 1218.5 2
 0 13 -17 22096.3 1046.79 2
 0 -13 -17 22676.8 1252.59 5
 0 -13 17 22407.4 1213.12 4
 0 13 -17 23341.9 1056.21 6
 0 13 -17 23026.6 1270.83 1
 0 13 17 23444.2 1214.9 6
 0 13 -18 6183.88 635.456 7
 0 13 18 6164.62 639.397 6
 0 -13 -18 6726.66 700.906 5
 0 -13 -18 6233.76 629.706 1
 0 13 18 6405 656.87 2
 0 -13 18 6077.35 657.256 4
 0 13 -18 6273.38 597.563 2
 0 13 -18 7096.55 603.289 6
 0 13 -19 436.229 255.271 7
 0 -13 19 592.824 244.512 4
 0 13 -19 616.796 247.548 2
 0 -13 -19 -22.5197 231.926 5
 0 13 -20 8720.5 771.266 7
 0 -13 20 9180.83 821.374 4
 0 13 -20 9418.48 717.922 2
 0 -13 21 15591 1060.68 4
 0 13 -21 14313.5 996.181 7
 0 14 0 40591.4 1706.14 1
 0 14 0 42224.1 1468.31 2
 0 14 0 42154.1 1464.53 6
 0 -14 0 43626.1 1797.84 1
 0 -14 1 1480.65 414.436 1
 0 14 1 1850.83 448.225 2
 0 -14 -1 2182.46 433.291 1
 0 14 -1 1955.36 443.507 6
 0 14 1 1533.52 375.428 1
 0 14 -1 1608.13 425.561 2
 0 14 -1 1643.09 399.106 1
 0 14 1 2142.33 455.101 6
 0 -14 -2 6005.48 676.974 1
 0 14 -2 5237.52 530.296 6
 0 14 -2 5125.85 524.939 2
 0 14 2 5334.66 546.62 6
 0 14 2 4857.94 517.111 2
 0 -14 2 5114.43 639.411 1
 0 14 2 5029.01 596.647 1
 0 14 -2 5232.91 629.761 1
 0 14 3 1291.63 336.017 1
 0 14 -3 1582.98 352.843 6
 0 -14 3 2338.5 459.078 1
 0 14 -3 1431.06 324.638 2
 0 14 3 1569.11 400.567 6
 0 14 3 1169.16 312.325 2
 0 14 -3 1402.78 357.305 1
 0 -14 -3 1099.07 362.279 1
 0 -14 -4 26805 1384.92 1
 0 14 4 24319.9 1300.5 1
 0 14 4 27530.4 1205.91 6
 0 14 4 25592 1166.23 2
 0 14 -4 29375.1 1216 6
 0 14 -4 25016.6 1324.02 1
 0 -14 4 28260 1441.16 1
 0 14 -4 26432.6 1160.99 2
 0 14 5 2934.03 483.075 2
 0 14 -5 2679.21 459.308 2
 0 14 5 2907.93 543.92 6
 0 -14 -5 2135.79 477.027 1
 0 14 5 1651.19 398.93 1
 0 14 -5 2636.69 478.03 6
 0 14 -5 2224.35 457.418 1
 0 -14 5 2682.15 511.818 1
 0 -14 -5 2097.19 419.614 5
 0 14 -6 27775.4 1406.88 1
 0 14 6 27332.9 1362.82 1
 0 -14 -6 26839.5 1184.96 5
 0 -14 6 27522.5 1432.6 1
 0 14 -6 28700.8 1221.35 6
 0 14 6 28322.6 1237.68 2
 0 14 6 27905.3 1226.63 6
 0 14 -6 28501.3 1223.01 2
 0 -14 -6 29106.6 1442.94 1
 0 14 7 5773.22 596.734 6
 0 -14 -7 5302.46 556.443 3
 0 -14 -7 4903.19 516.108 5
 0 14 -7 5137.34 629.382 1
 0 14 7 5704.48 636.467 1
 0 14 7 5785.86 610.725 2
 0 14 -7 6425.01 607.683 2
 0 14 -7 6148.48 587.742 6
 0 -14 -7 6400.81 708.345 1
 0 -14 7 5831.46 679.587 1
 0 -14 8 224.775 211.079 1
 0 -14 -8 474.255 243.843 3
 0 14 8 -114.533 270.772 1
 0 14 8 457.726 238.876 2
 0 14 -8 457.947 239.976 6
 0 14 8 488.531 238.32 6
 0 -14 -8 402.768 200.28 5
 0 14 -8 604.62 287.156 1
 0 14 -8 585.034 253.328 2
 0 -14 -8 201.152 241.195 1
 0 14 9 201.947 211.651 1
 0 14 9 1081.37 368.67 2
 0 -14 -9 984.229 316.373 5
 0 -14 -9 196.197 244.056 1
 0 14 -9 1101.71 324.901 6
 0 14 -9 2113.2 495.569 2
 0 14 -9 1304.66 388.278 1
 0 14 9 895.228 368.78 6
 0 -14 -9 1405.11 346.345 3
 0 -14 9 1236.85 354.612 1
 0 14 10 31904.4 1351.33 2
 0 14 10 31113.4 1338.51 6
 0 -14 10 28660.3 1445.64 1
 0 14 -10 28152.8 1426.33 1
 0 14 -10 29622.1 1225.73 6
 0 -14 -10 30727 1358.74 5
 0 -14 -10 28984.4 1449.51 1
 0 14 10 29400.9 1387.83 1
 0 14 -10 30123 1236.77 2
 0 14 -11 14539.9 1034.31 1
 0 14 11 15994.4 993.603 6
 0 -14 -11 15238 966.446 5
 0 14 -11 14946.7 895.245 6
 0 14 11 15355.4 967.948 2
 0 -14 -11 15848.3 1061.7 1
 0 14 -11 16272.8 928.57 2
 0 -14 11 15319.1 1061.48 1
 0 14 11 14392.1 967.164 1
 0 14 -12 13998.1 857.363 2
 0 14 12 13928 911.068 6
 0 -14 12 13749.8 1000.63 1
 0 14 12 14076.7 983.211 1
 0 14 -12 13501.6 984.49 1
 0 -14 -12 15113.8 1044.42 1
 0 -14 -12 14912.4 970.595 5
 0 14 -12 14160.2 845.879 6
 0 14 12 15920.4 972.328 2
 0 -14 13 2439.18 463.519 1
 0 14 -13 1938.89 401.403 1
 0 -14 -13 2485.08 426.521 5
 0 14 13 1811.57 357.242 1
 0 14 -13 2637.1 406.292 6
 0 14 -13 3040.6 433.629 2
 0 14 13 2536.56 404.003 6
 0 14 13 3056.71 456.539 2
 0 -14 -13 2256.76 419.334 1
 0 14 -14 3651.94 555.121 1
 0 -14 14 3393.07 514.302 1
 0 14 14 3724.71 493.883 2
 0 14 -14 3760.21 498.956 2
 0 14 14 3111.3 454.392 6
 0 -14 -14 3168.19 493.11 1
 0 14 -14 4077.89 492.399 6
 0 -14 -14 4064.84 547.019 5
 0 14 14 4346.34 546.818 1
 0 -14 -15 12600.3 945.936 1
 0 14 15 11516 856.169 1
 0 -14 15 11971.6 935.28 1
 0 -14 -15 11729.3 912.9 5
 0 14 -15 13687.2 863.285 2
 0 14 -15 12584 820.109 6
 0 14 -15 11109.7 939.867 1
 0 -14 -16 21021.9 1227.41 1
 0 14 -16 20468.3 1216.55 1
 0 14 16 20529.1 1175.82 1
 0 14 -16 22208.5 1081.11 2
 0 14 -17 21002.9 1050.68 2
 0 -14 -17 21423.3 1216.49 1
 0 14 -18 3690.01 504.998 2
 0 15 0 400.17 251.095 1
 0 -15 0 545.765 306.229 1
 0 15 0 900.533 439.415 6
 0 15 0 1468.52 419.175 2
 0 15 1 25524.8 1386.08 1
 0 -15 -1 27438.4 1467.2 1
 0 -15 1 27163.4 1453.7 1
 0 15 1 26312.6 1225.98 2
 0 15 -1 27249.9 1229.18 6
 0 15 -1 26406.6 1195.86 2
 0 15 -1 25982.6 1403.76 1
 0 15 1 25920.1 1204.87 6
 0 -15 2 20187 1259.02 1
 0 15 2 17955 1164.99 1
 0 15 -2 19349.6 1052.06 6
 0 -15 -2 18618.9 1205.86 1
 0 15 2 19098.6 1044.56 6
 0 15 2 18753.3 1028.08 2
 0 15 -2 18658.7 1035.53 2
 0 15 -2 17758.7 1166.87 1
 0 15 -3 6171.31 655.14 6
 0 15 -3 6695.2 637.155 2
 0 15 3 5088.18 633.426 1
 0 -15 -3 6067.95 694.397 1
 0 15 3 5797.07 666.08 6
 0 15 -3 5656.22 665.955 1
 0 -15 3 5607.94 697.219 1
 0 15 3 6334.16 636.068 2
 0 -15 4 13356.5 1012.44 1
 0 -15 -4 13420.5 1005.86 1
 0 15 -4 13489.6 907.5 6
 0 15 4 13247.5 898.279 6
 0 15 4 12298.5 962.002 1
 0 15 -4 12245.8 978.546 1
 0 15 4 13786.5 942.666 2
 0 15 -4 13995.2 884.238 2
 0 15 -5 34007.9 1352.42 6
 0 15 -5 33255.5 1575.82 1
 0 15 5 33238.1 1371.51 6
 0 15 -5 32246.5 1333.2 2
 0 15 5 34084.4 1394.98 2
 0 15 5 30498.1 1473.32 1
 0 -15 5 35190.3 1630.45 1
 0 -15 -5 33776.1 1594.07 1
 0 15 6 893.351 314.662 1
 0 15 6 1258.49 400.5 6
 0 15 -6 1077.23 420.865 2
 0 15 -6 601.94 287.587 1
 0 -15 -6 996.377 364.344 1
 0 15 -6 1606.35 378.518 6
 0 -15 6 902.243 333.338 1
 0 15 6 1827.1 516.712 2
 0 15 -7 5186.48 599.571 2
 0 15 -7 3817.32 551.503 1
 0 15 7 4409.61 582.524 1
 0 15 7 5548.37 613.592 2
 0 -15 -7 4221.92 590.698 1
 0 15 7 4667.02 553.645 6
 0 -15 7 4423.14 598.892 1
 0 15 -7 5067.7 549.732 6
 0 15 -8 23140.9 1121.21 6
 0 -15 8 21929.7 1289.84 1
 0 15 -8 21002.9 1251.39 1
 0 15 -8 24051.4 1181.54 2
 0 -15 -8 22984.5 1326.25 1
 0 -15 -9 22509.8 1154.56 5
 0 -15 9 22737.5 1315.26 1
 0 15 -9 23401 1328.62 1
 0 15 -9 23747.8 1164.61 2
 0 15 -9 25626 1199.46 6
 0 15 -10 11367.7 843.457 2
 0 15 -10 11579.3 842.115 6
 0 -15 -10 10009 806.319 5
 0 15 -11 23305.4 1136.32 6
 0 15 -11 24021.3 1156.63 2
 0 -15 -11 22057.1 1178.44 5
 0 15 -12 5512.49 618.653 6
 0 15 -12 6013.81 617.637 2
 0 15 -13 3275.79 480.665 6
 1 0 -38 19341.6 1012.23 6
 -1 0 37 2136.62 412.313 2
 1 0 -37 2328.87 408.886 6
 1 0 -36 99546.2 2235.53 6
 -1 0 36 91969.4 2170.22 2
 1 0 -35 2186.75 402.055 6
 -1 0 35 3014.62 437.672 2
 1 0 -34 3518.33 449.704 6
 -1 0 34 3073.1 420.704 2
 -1 0 33 1981.46 366.171 2
 1 0 -33 1701.32 350.37 6
 1 0 -33 2094.73 420.852 7
 1 0 -32 77499.6 1873.35 6
 -1 0 32 74357 1839.27 2
 -1 0 31 4814.52 569.128 4
 -1 0 31 4397.31 514.011 2
 1 0 -31 5091.28 538.012 6
 1 0 -31 5812.02 620.298 7
 1 0 -31 5487.5 574.715 5
 1 0 -30 117277 2279.76 5
 1 0 -30 115391 2218.43 6
 -1 0 30 111893 2174.54 2
 -1 0 30 110211 2486.96 4
 1 0 -29 3990.78 470.259 5
 -1 0 29 3131.31 424.828 3
 1 0 -29 3123.69 432.909 6
 -1 0 29 3092.67 458.229 4
 1 0 -29 3938.87 502.541 7
 -1 0 29 3050.65 414.628 2
 -1 0 28 6906.78 565.268 3
 1 0 -28 7131.69 565.971 6
 -1 0 28 7941.18 578.327 2
 1 0 -28 7530.98 577.363 5
 -1 0 28 7207.2 633.535 4
 1 0 -27 3476.94 437.987 6
 -1 0 27 3310.96 455.706 3
 1 0 -27 3798.57 434.72 5
 -1 0 27 3030.14 410.209 2
 -1 0 27 3595.68 499.291 4
 -1 0 26 151429 2786.95 4
 1 0 -26 157220 2449.76 5
 1 0 -26 155286 2372.12 6
 -1 0 26 151033 2365.59 2
 1 0 -25 5920.32 526.913 5
 -1 0 25 5920.4 527.488 2
 -1 0 25 6023.54 553.475 3
 -1 0 25 5828.32 610.734 4
 1 0 -25 5337.77 518.769 6
 1 0 -24 77188.9 1622.78 6
 -1 0 24 74463.4 1647.98 3
 -1 0 24 76764.7 1606.05 2
 -1 0 24 77599 1965.22 4
 1 0 -24 78296.9 1658.75 5
 -1 0 23 3378.08 457.421 4
 1 0 -23 3848.52 429.015 5
 1 0 -23 3378.05 389.509 6
 -1 0 23 3739.99 420.277 2
 -1 0 23 3062.75 426.023 3
 -1 0 22 70555.2 1474.87 2
 -1 0 22 68031.3 1508.95 3
 -1 0 22 69488.4 1822.98 4
 1 0 -22 71872.5 1486.79 6
 1 0 -22 71475.7 1520.16 5
 -1 0 21 5055.86 487.729 3
 -1 0 21 4122.52 420.99 2
 1 0 -21 5203.86 465.437 5
 1 0 -21 4618.1 445.474 6
 -1 0 21 4379.58 510.912 4
 1 0 -20 147665 2077.56 5
 -1 0 20 149033 2038.25 2
 -1 0 20 147143 2588.33 4
 -1 0 20 143220 2094.01 3
 1 0 -20 147464 2017.52 6
 1 0 -19 4063.06 394.262 5
 -1 0 19 2954.16 353.602 2
 -1 0 19 2646.37 454.906 4
 1 0 -19 2799.67 349.29 6
 -1 0 19 2710.12 385.715 3
 -1 0 18 2380.43 271.981 3
 1 0 -18 1899.78 243.138 5
 1 0 -18 1905.97 226.172 6
 -1 0 18 1866.26 301.877 4
 -1 0 17 640.533 260.182 3
 -1 0 17 479.663 290.603 4
 1 0 -17 870.343 217.643 6
 -1 0 17 1027.47 225.784 2
 1 0 -17 1443.18 243.932 5
 1 0 -16 92163.2 1496.52 5
 -1 0 16 93109.4 1544.58 3
 -1 0 16 91586.1 1445.08 2
 -1 0 15 1959.12 274.763 2
 -1 0 15 1961.91 305.486 3
 -1 0 15 902.481 353.693 4
 1 0 -15 1034.12 290.494 5
 -1 0 14 55839.1 1055.81 2
 -1 0 14 58275.4 1539.5 4
 -1 0 14 58675.7 1162.9 3
 -1 0 14 51686.4 470.413 1
 1 0 -14 57320.2 1119.48 5
 1 0 -14 52602.2 482.27 1
 -1 0 13 719.357 177.219 2
 1 0 -13 378.803 154.204 5
 1 0 -13 272.325 37.8056 1
 -1 0 13 611.76 211.073 3
 -1 0 13 170.448 37.3844 1
 -1 0 13 461.628 199.541 4
 -1 0 12 9426.87 407.891 2
 -1 0 12 8998.61 565.463 4
 -1 0 12 9693.05 442.809 3
 1 0 -12 8875 404.672 5
 1 0 -12 9016.36 209.421 1
 -1 0 12 8655.62 204.042 1
 -1 0 11 367.48 160.201 4
 1 0 -11 135.434 34.1208 1
 -1 0 11 623.375 139.154 3
 -1 0 11 191.569 39.5264 1
 1 0 -11 338.407 108.05 5
 -1 0 11 476.065 149.823 2
 -1 0 10 78168.5 1518.15 4
 -1 0 10 80945.2 626.981 1
 -1 0 10 82480.7 1179.16 3
 1 0 -10 77870.2 1089.09 5
 1 0 -10 81503.1 636.719 1
 -1 0 10 78480.6 1085.51 2
 1 0 -9 381.924 52.9157 1
 1 0 -9 681.917 133.279 5
 -1 0 9 436.136 54.1897 1
 -1 0 9 675.6 128.077 3
 -1 0 9 401.202 130.087 2
 1 0 -8 12249.7 401.125 5
 -1 0 8 12355.5 408.284 2
 -1 0 8 13762.9 565.272 4
 -1 0 8 12876.1 432.863 3
 -1 0 8 12842.4 254.576 1
 -1 0 7 2412.55 119.179 1
 -1 0 7 2222.74 189.98 2
 -1 0 7 3674.28 289.378 4
 -1 0 7 2946.25 224.6 3
 1 0 -7 3137.47 214.821 5
 -1 0 7 3555.85 280.613 7
 -1 0 6 24309.2 487.723 2
 -1 0 6 23378.8 634.48 4
 -1 0 6 25085.3 363.304 1
 -1 0 6 24665.9 651.579 7
 1 0 -6 25036.4 507.726 5
 1 0 -6 25988.1 374.988 1
 1 0 -5 8035.7 307.773 5
 -1 0 5 7380.65 341.255 7
 -1 0 5 7409.75 331.346 4
 -1 0 5 4092.02 199.094 2
 -1 0 5 4919.27 169.453 1
 1 0 -5 5038.84 177.953 1
 1 0 -4 34636.9 432.153 1
 -1 0 4 34090.6 419.469 1
 -1 0 4 35463.5 653.719 7
 1 0 -4 33010.9 486.998 5
 -1 0 4 32155.7 477.415 2
 -1 0 4 32912 627.343 4
 -1 0 3 1567.83 140.196 4
 -1 0 3 1524.15 133.329 7
 -1 0 3 577.411 67.3658 2
 1 0 -3 541.384 66.36 1
 1 0 -3 272.106 39.9595 5
 -1 0 3 842.489 75.4274 1
 1 0 -3 839.939 78.4376 6
 -1 0 2 7823.66 205.844 1
 -1 0 2 11573.5 320.244 4
 -1 0 -2 3915.65 165.437 7
 1 0 2 4322.21 151.684 1
 1 0 2 3908.3 141.409 5
 1 0 2 4128.32 147.067 3
 -1 0 -3 5233.61 160.025 1
 1 0 3 5602.03 172.149 1
 1 0 4 6710.88 163.578 2
 -1 0 -4 5696.2 167.098 1
 1 0 4 5895.79 210.588 3
 -1 0 -4 6305.85 261.178 7
 1 0 4 6154.45 173.012 1
 1 0 4 6316.03 256.176 4
 -1 0 -5 1082.6 77.8965 1
 1 0 5 968.512 84.2232 2
 1 0 5 1074.91 115.734 3
 -1 0 -5 1140.81 133.228 7
 1 0 5 1120.66 132.49 4
 1 0 6 82914 746.255 2
 -1 0 -6 84239.3 596.597 1
 1 0 6 85900.4 1091.77 4
 -1 0 -6 84710.2 1087.17 7
 1 0 6 83696.7 899.782 3
 1 0 6 86488.4 599.902 1
 1 0 7 288.469 79.1608 3
 -1 0 -7 304.945 89.4268 7
 1 0 7 100.293 76.038 4
 -1 0 -7 129.12 37.2954 1
 1 0 7 94.9934 50.928 2
 1 0 7 126.263 31.4768 1
 1 0 8 7810.69 319.564 3
 -1 0 -8 8219.4 397.046 7
 -1 0 -8 8421.35 181.687 1
 1 0 8 7464.43 272.53 2
 1 0 8 8369.75 398.37 4
 1 0 8 7918.1 176.857 1
 1 0 9 842.763 172.139 4
 -1 0 -9 642.455 56.1621 1
 -1 0 -9 920.554 157.705 7
 1 0 9 553.094 109.454 3
 1 0 9 677.034 55.2538 1
 1 0 9 760.474 130.815 2
 1 0 10 78398.7 1343.91 4
 1 0 10 75375.3 512.021 1
 -1 0 -10 77519.2 1353.91 7
 1 0 10 76682.7 953.174 2
 -1 0 -10 75001.3 512.777 1
 -1 0 -11 279.948 35.6029 1
 1 0 11 1134.9 177.307 2
 -1 0 -11 720.34 224.451 7
 1 0 11 499.631 43.7816 1
 1 0 11 504.213 180.104 3
 1 0 11 984.767 248.111 4
 -1 0 -12 115593 1829.01 7
 1 0 12 111845 1267.38 2
 1 0 12 116029 1795.38 4
 1 0 12 116513 1468.06 3
 1 0 13 1206.87 214.934 3
 1 0 13 1308.52 180.511 2
 1 0 13 1068.43 241.938 4
 1 0 14 12541.7 645.249 4
 1 0 14 11385.9 493.612 3
 1 0 14 10923.4 430.764 2
 -1 0 -14 11712.6 635.203 7
 1 0 15 3274.5 297.115 2
 1 0 15 3286.81 323.496 3
 1 0 15 3453.46 482.208 4
 -1 0 -16 190490 2664.56 7
 1 0 16 192842 2623.06 4
 1 0 16 194505 1930 2
 1 0 16 193701 2158.09 3
 1 0 17 3227.18 494.749 4
 1 0 17 3874.14 347.097 2
 -1 0 -17 4256.93 511.75 7
 1 0 17 3729.39 391.134 3
 1 0 18 48246.3 1370.92 4
 1 0 18 48531.7 1039.81 2
 1 0 18 49615.6 1160.91 3
 -1 0 -18 48523.2 1383.75 7
 -1 0 -19 3915.22 491.903 7
 1 0 19 3881.24 509.331 4
 1 0 19 2492.84 386.372 3
 1 0 19 3660.43 365.764 2
 1 0 20 130629 1978.78 3
 1 0 20 127982 1777.71 2
 1 0 20 131795 2345.58 4
 1 0 21 4276.86 470.97 3
 -1 0 -21 5832.28 460.835 6
 -1 0 -21 5783.76 605.467 7
 1 0 21 5820.55 439.483 2
 1 0 21 4714.09 555.155 4
 1 0 22 114914 1794.26 2
 1 0 22 110421 1921.1 3
 -1 0 -22 114547 1766.15 6
 1 0 22 111800 2233 4
 1 0 23 1986.68 297.694 2
 1 0 23 2835.9 365.163 3
 -1 0 -23 2345.59 345.114 5
 -1 0 -23 2370.05 415.98 7
 1 0 23 1865.12 394.207 4
 -1 0 -23 2523.42 318.091 6
 -1 0 -24 3304.62 439.11 7
 1 0 24 3751.99 405.322 3
 1 0 24 2683.55 398.76 4
 -1 0 -24 2672.11 337.065 5
 -1 0 -24 3200.86 346.133 6
 1 0 24 2882.49 324.737 2
 -1 0 -25 4080.96 528.803 7
 1 0 25 3658.62 402.172 2
 -1 0 -25 4938.67 449.775 6
 1 0 25 4212.1 550.514 4
 1 0 25 4187.4 445.838 3
 -1 0 -25 3397.73 421.347 5
 1 0 26 145623 2200.38 2
 -1 0 -26 146889 2366.69 5
 -1 0 -26 154570 2258.47 6
 1 0 26 141022 2375.15 3
 -1 0 -26 156781 2790.28 7
 1 0 26 145422 2717.98 4
 1 0 27 5270.38 481.461 2
 1 0 27 5759.25 630.313 4
 1 0 27 5033.12 526.503 3
 -1 0 -27 5679.13 511.285 6
 -1 0 -27 5729.54 539.958 5
 -1 0 -27 5967.11 631.414 7
 1 0 28 80362.1 1696.4 2
 -1 0 -28 87810.5 2153.65 7
 -1 0 -28 84118.3 1746.06 6
 1 0 28 80085.2 2075.6 4
 1 0 28 77183.2 1827.46 3
 -1 0 -28 83814.6 1867.67 5
 -1 0 -29 2781.34 371.67 6
 -1 0 -29 2843.74 461.572 7
 -1 0 -29 2085.67 374.151 5
 1 0 29 1970.04 305.587 2
 1 0 29 1898.7 379.179 3
 1 0 29 1979.61 404.921 4
 1 0 30 12416.8 790.773 3
 -1 0 -30 13097.7 792.176 5
 1 0 30 14248 905.826 4
 -1 0 -30 14702.7 912.414 7
 -1 0 -30 14608.4 767.211 6
 -1 0 -31 5242 494.26 6
 -1 0 -31 4676.43 581.798 7
 1 0 31 4403.17 549.618 4
 -1 0 -31 3495.08 490.091 5
 1 0 31 3404.88 481.046 3
 1 0 32 127651 2544.92 3
 -1 0 -32 137941 2589.5 5
 -1 0 -33 3990.36 530.797 5
 -1 0 -33 3463.17 499.287 7
 1 0 33 3453.62 494.42 3
 -1 0 -34 19294 1027.27 5
 1 0 34 17336.1 995.263 3
 -1 0 -35 1768.68 391.85 5
 1 1 -38 -188.853 209.413 6
 1 1 -37 -183.932 225.636 6
 -1 1 37 -280.858 252.97 2
 1 -1 -37 60.3637 170.806 6
 -1 -1 37 157.316 180.531 2
 1 -1 -36 -442.523 317.384 6
 -1 1 36 -767.527 322.313 2
 1 1 -36 -11.7627 160.952 6
 -1 -1 36 8.93089 187.132 2
 1 -1 -35 201.382 192.362 6
 -1 1 35 12.2142 169.957 2
 1 1 -35 217.096 196.14 7
 -1 -1 35 165.205 170.308 2
 1 1 -35 -15.0239 203.522 6
 -1 1 34 122.162 169.895 2
 1 1 -34 111.137 201.384 7
 1 1 -34 -243.722 232.377 6
 -1 -1 34 9.56015 192.131 2
 1 -1 -34 144.889 155.406 6
 1 -1 -33 1065.9 266.719 5
 1 1 -33 579.087 174.748 6
 1 -1 -33 873.055 260.402 6
 -1 -1 33 509.809 188.84 2
 1 1 -33 1044.17 276.116 7
 -1 -1 33 663.501 233.157 4
 -1 1 33 706.733 234.797 2
 1 -1 -32 2084 317.285 6
 1 1 -32 2214.54 343.267 6
 -1 -1 32 1592.37 284.413 2
 1 1 -32 2306.19 386.351 7
 1 -1 -32 2285.23 373.132 5
 -1 1 32 2047.55 309.749 2
 -1 -1 32 2138.3 400.797 4
 -1 -1 31 843.716 261.13 4
 1 1 -31 650.447 241.131 7
 1 1 -31 586.046 195.646 6
 1 -1 -31 900.345 223.994 5
 -1 -1 31 727.488 204.329 2
 1 -1 -31 821.433 219.51 6
 -1 1 31 692.863 204.413 2
 1 1 -30 5822.29 497.46 6
 1 1 -30 6286.51 619.375 7
 1 -1 -30 6234.36 559.814 7
 -1 -1 30 5301.86 589.694 4
 1 -1 -30 6052.4 518.587 6
 -1 -1 30 5283.81 480.018 2
 -1 1 30 5518.43 485.399 2
 1 -1 -30 6844.17 583.875 5
 -1 1 29 2374 336.551 2
 1 -1 -29 2499.83 352.507 7
 1 -1 -29 2967.42 373.369 6
 1 1 -29 2444.98 317.564 6
 -1 -1 29 2345.11 330.232 2
 -1 1 29 2131.97 350.298 3
 1 1 -29 3111.92 373.653 5
 -1 -1 29 2030.23 369.713 4
 1 -1 -29 2474.9 382.427 5
 1 1 -28 1138.49 256.124 5
 -1 -1 28 882.569 244.147 4
 -1 1 28 508.081 184.428 2
 1 -1 -28 559.923 209.905 7
 1 -1 -28 900.789 239.18 5
 -1 -1 28 915.837 203.143 2
 1 1 -28 605.836 182.025 6
 1 -1 -28 643.562 212.129 6
 -1 1 28 682.936 220.243 4
 -1 1 28 485.716 217.961 3
 1 -1 -27 3004.41 372.535 5
 -1 1 27 3082.82 389.621 4
 1 1 -27 3146.95 350.796 6
 1 -1 -27 3270.35 405.787 7
 -1 -1 27 3259.11 382.771 3
 -1 1 27 3258.26 392.618 3
 -1 -1 27 2770.54 435.66 4
 1 -1 -27 2984.63 367.039 6
 -1 1 27 3267.39 399.561 2
 -1 -1 27 2917.49 347.383 2
 1 1 -27 3523.46 387.336 5
 -1 1 26 30661.8 1169.31 4
 1 1 -26 29866.8 1026.41 6
 1 1 -26 31837.3 1056.24 5
 1 -1 -26 30874.8 1139.42 5
 -1 1 26 30701.2 1082.86 2
 -1 -1 26 28664.8 1025.55 3
 -1 1 26 29602.1 1138.4 3
 -1 -1 26 29868.1 1311.44 4
 -1 -1 26 29627.2 1024.59 2
 1 -1 -26 31722.1 1092.87 6
 1 1 -25 1062.37 245.825 6
 -1 -1 25 1061.19 230.208 2
 -1 -1 25 1095.16 248.545 3
 1 -1 -25 1516.7 290.479 5
 -1 -1 25 1501.99 382.703 4
 1 -1 -25 1057.31 260.911 6
 -1 1 25 1198.37 294.816 3
 -1 1 25 967.625 251.183 4
 1 1 -25 1342.96 269.25 5
 -1 1 25 948.147 252.324 2
 1 1 -24 21923.5 838.271 5
 -1 1 24 20170.1 841.802 2
 -1 1 24 20223.9 932.871 4
 -1 -1 24 20430.4 827.343 3
 1 -1 -24 20655.1 902.35 5
 -1 -1 24 21080 828.784 2
 -1 -1 24 21020.1 1083.9 4
 -1 1 24 20932.5 924.266 3
 1 1 -24 20514.7 818.891 6
 -1 1 23 21419.9 945.363 4
 -1 -1 23 20446.3 807.762 2
 1 -1 -23 22279.6 913.431 5
 -1 -1 23 20987.1 1074.71 4
 -1 1 23 20687.9 905.239 3
 -1 -1 23 20374 814.432 3
 1 1 -23 21968.7 836.299 6
 1 1 -23 22022.4 824.729 5
 -1 1 23 21543.2 855.267 2
 1 1 -22 29271.5 924.852 5
 -1 -1 22 28696.7 922.475 2
 -1 -1 22 28739.2 1237.26 4
 1 1 -22 29805.9 954.621 6
 -1 1 22 27983.6 1062.61 4
 -1 -1 22 29300.8 945.204 3
 1 -1 -22 29042.3 1028.73 5
 -1 1 22 28906.4 967.846 2
 -1 1 22 28436.1 1040.95 3
 -1 1 21 1885.43 349.129 4
 1 1 -21 3200.83 369.515 6
 -1 -1 21 2358.04 324.869 2
 1 1 -21 3309.88 364.268 5
 1 -1 -21 2650.94 352.463 5
 -1 -1 21 1940.65 400.986 4
 -1 -1 21 2184.23 329.204 3
 -1 1 21 2628.56 375.712 3
 -1 1 21 1798.73 312.162 2
 -1 1 20 92116.9 1806.27 3
 1 -1 -20 93473.8 1769.36 5
 -1 1 20 92560.4 1872.46 4
 1 1 -20 94512.7 1609.69 6
 -1 1 20 92630.9 1662.33 2
 1 1 -20 93660.8 1546.87 5
 -1 -1 20 93690.1 1579.12 2
 -1 -1 20 90964.8 1570.28 3
 -1 -1 20 93086.5 2175.51 4
 1 -1 -19 10178.2 633.765 5
 -1 1 19 11044.2 575.884 2
 -1 -1 19 11062.7 563.779 2
 -1 1 19 11022.7 667.629 3
 -1 -1 19 11083.9 550.166 3
 -1 1 19 10873.9 645.993 4
 1 1 -19 11992.3 556.818 5
 1 1 -19 11213.2 575.717 6
 -1 -1 19 10061 765.076 4
 1 -1 -18 3355.5 344.985 5
 -1 1 18 2697.36 328.699 3
 -1 1 18 2366.88 276.231 2
 -1 1 18 1775.39 292.391 4
 1 1 -18 2816.2 266.789 5
 -1 -1 18 2426.24 268.182 2
 1 1 -18 2737.37 282.581 6
 -1 -1 18 2149.29 353.717 4
 -1 -1 18 2633.96 268.39 3
 -1 1 17 19120.8 844.882 4
 -1 -1 17 20315.5 709.068 2
 -1 -1 17 21017.1 1065.5 4
 -1 1 17 21352.8 835.352 3
 -1 1 17 20000 729.548 2
 1 1 -17 22408.6 714.278 5
 1 -1 -17 19827 781.982 5
 1 -1 -17 16833.1 257.47 1
 1 1 -17 21214.8 744.641 6
 -1 -1 17 20551.8 709.497 3
 1 1 -16 133771 1727.04 6
 -1 1 16 133428 1786.27 2
 -1 1 16 139313 2049 3
 -1 1 16 135221 2155.97 4
 1 1 -16 133627 1632.53 5
 -1 1 16 124502 760.446 1
 1 1 -16 129630 1094.77 1
 -1 -1 16 137195 2622.48 4
 -1 -1 16 132328 1712.99 2
 -1 -1 16 131859 1663.71 3
 1 -1 -16 132229 800.391 1
 1 -1 -16 130102 1934.46 5
 -1 1 15 2240.7 342.258 2
 -1 -1 15 2769.02 329.667 3
 -1 -1 15 1511.78 427.727 4
 1 1 -15 3411.98 361.2 6
 -1 1 15 1734.57 410.39 3
 1 1 -15 544.625 73.9458 1
 1 1 -15 3494.12 324.075 5
 1 -1 -15 1404.92 373.208 5
 -1 1 15 2138.91 326.296 4
 -1 -1 15 2996.12 350.333 2
 -1 -1 15 611.364 73.9899 1
 -1 1 14 108550 1534.78 2
 -1 -1 14 109487 2227.03 4
 -1 -1 14 110163 1477.34 2
 -1 -1 14 108094 1420.94 3
 -1 1 14 109517 1729.19 3
 -1 1 14 114016 1960 4
 -1 -1 14 98337.7 860.662 1
 1 1 -14 103632 891.742 1
 1 1 -14 109799 1366.5 5
 1 -1 -14 103802 1606.23 5
 1 -1 -14 106305 793.693 1
 -1 1 14 103499 765.203 1
 1 1 -14 109025 1482.59 6
 -1 1 13 44963.5 1071.85 3
 -1 1 13 41844.1 499.244 1
 1 -1 -13 41219.8 989.141 5
 -1 -1 13 40497.3 544.891 1
 -1 1 13 45582.1 1224.27 4
 -1 -1 13 45704.9 929.376 2
 -1 1 13 43563 946.264 2
 1 1 -13 46134.7 945.765 6
 1 -1 -13 41091.2 511.16 1
 1 1 -13 43015.6 573.109 1
 -1 -1 13 44107.2 878.518 3
 1 1 -13 44954.6 856.115 5
 -1 -1 13 43619.9 1391.69 4
 -1 -1 12 32735.4 1147.88 4
 -1 1 12 33939.3 898.842 3
 1 -1 -12 30964.7 817.068 5
 -1 1 12 34614.1 1025.23 4
 1 1 -12 32261.8 491.538 1
 -1 -1 12 31660 475.663 1
 1 1 -12 32787 696.423 5
 -1 1 12 32963.2 796.105 2
 -1 -1 12 31995.6 745.722 2
 1 1 -12 32534.3 764.605 6
 -1 -1 12 34199.4 743.276 3
 -1 1 12 31439.9 439.67 1
 1 -1 -12 31779.1 451.584 1
 -1 1 11 23964.3 815.851 4
 -1 -1 11 27985.2 1034.04 4
 -1 -1 11 26828.2 660.139 2
 1 -1 -11 23048.4 679.418 5
 1 1 -11 28217.4 675.599 6
 1 1 -11 26514.5 610.313 5
 -1 1 11 24779.1 741.541 3
 -1 1 11 23186.8 385.918 1
 1 1 -11 24560.9 425.014 1
 -1 1 11 24785.2 669.123 2
 1 -1 -11 23959.5 401.274 1
 -1 -1 11 24100.3 407.353 1
 -1 -1 11 26720.7 640.206 3
 1 1 -10 310460 1915.13 5
 -1 -1 10 317673 2124.88 2
 -1 1 10 283522 2641.72 4
 -1 1 10 321904 2309.48 2
 1 1 -10 307414 2114.14 6
 -1 1 10 316789 2604.66 3
 -1 1 10 307268 1437.88 1
 1 -1 -10 297830 2371.57 5
 1 -1 -10 317541 1468.87 1
 1 1 -10 319002 1478.63 1
 -1 -1 10 322902 2007.91 3
 -1 -1 10 302729 3206.08 4
 -1 -1 10 308343 1438.52 1
 -1 -1 9 27684.3 561.391 3
 1 1 -9 25950.8 599.968 6
 1 -1 -9 24822.7 670.756 5
 -1 -1 9 26359.4 420.312 1
 -1 1 9 26447 427.04 1
 -1 -1 9 26543.9 598.145 2
 1 1 -9 26754.6 529.98 5
 1 -1 -9 26273.9 439.524 1
 -1 -1 9 27208.4 923.369 4
 -1 1 9 26304.9 759.583 4
 -1 1 9 28027.1 668.655 2
 1 1 -9 27064.7 430.359 1
 1 -1 -8 84784.4 793.986 1
 1 1 -8 83722.4 834.851 5
 -1 -1 8 85942.9 743.907 1
 1 1 -8 83543.7 742.882 1
 -1 1 8 84527 770.678 1
 1 -1 -8 83345.8 1192.09 5
 1 1 -8 85589.5 1007.16 6
 -1 1 8 87086.6 1094.71 2
 -1 -1 8 86711 1534.02 4
 -1 -1 8 87338.2 895.027 3
 -1 1 8 83377.4 1219.99 4
 -1 -1 8 86930.2 1005.98 2
 -1 -1 7 121502 1140.68 2
 -1 1 7 116946 923.45 1
 -1 1 7 114339 1281.94 4
 -1 -1 7 119148 880.239 1
 1 -1 -7 121770 959.612 1
 1 1 -7 125039 900.205 1
 -1 1 7 112009 1273.12 7
 1 1 -7 112953 886.94 5
 -1 1 7 116004 1213.94 2
 -1 -1 7 132438 1778.96 4
 -1 -1 7 130729 1786.73 7
 -1 -1 7 123514 959.415 3
 1 1 -7 126949 1153.43 6
 1 -1 -7 114435 1397.07 5
 -1 1 6 286394 1813.49 4
 -1 1 6 275522 1768.3 2
 -1 -1 6 292356 1641.82 2
 1 1 -6 275354 1332.89 1
 -1 -1 6 285228 1310.32 3
 -1 -1 6 270851 1321.94 1
 -1 -1 6 288946 2471.18 7
 -1 1 6 259247 1743.69 7
 -1 1 6 283209 1451.89 1
 -1 -1 6 276438 2436.69 4
 1 -1 -6 267447 2039.55 5
 1 1 -6 285782 1640.95 6
 1 -1 -6 281089 1470.13 1
 1 1 -6 269529 1164.41 5
 1 -1 -5 21306 565.019 5
 -1 1 5 20132 434.982 4
 1 1 -5 21565.7 383.405 1
 1 -1 -5 22502.7 425.324 1
 -1 -1 5 22581.4 650.348 7
 -1 -1 5 22011.1 332.04 3
 -1 -1 5 22781.9 645.789 4
 -1 1 5 21116.6 455.442 2
 -1 1 5 20264.7 450.682 7
 1 1 -5 22086.1 430.897 6
 -1 1 5 21571.6 416.299 1
 -1 -1 5 21303.9 418.504 2
 -1 -1 5 21605.2 379.219 1
 -1 1 4 724132 2479.07 2
 -1 1 4 712565 2351.75 1
 1 -1 -4 716594 2377.16 1
 -1 -1 4 749402 2284.84 2
 -1 -1 4 742137 3489.9 7
 1 1 -4 711897 2137.91 1
 1 1 -4 743200 2292.4 6
 -1 -1 4 727074 2134.79 1
 -1 -1 4 732842 3375.92 4
 1 -1 -3 167403 1164.83 1
 1 1 -3 175067 1045.23 1
 -1 -1 3 183743 1597.37 4
 -1 -1 3 175701 1048.73 1
 -1 1 3 184934 1175.01 7
 1 -1 -3 167271 1339.5 5
 -1 1 3 174277 1103.52 2
 -1 1 3 163652 1137.39 1
 -1 -1 3 177296 1523.97 7
 1 1 -3 174835 1026.11 6
 -1 1 3 191502 1194.07 4
 -1 1 2 6383.84 192.471 4
 -1 1 2 7024.84 247.827 1
 1 -1 -2 6900.01 260.418 5
 1 1 -2 6146.43 207.799 1
 -1 1 2 6951.54 200.807 7
 -1 -1 2 6730.67 218.623 1
 1 1 -2 6121.78 180.401 6
 -1 -1 2 6553.63 272.341 7
 -1 -1 2 7452.56 298.13 4
 1 -1 -2 6280.54 244.626 1
 1 -1 -1 120806 965.267 3
 -1 -1 1 136897 929.764 1
 1 1 -1 140927 797.986 6
 -1 -1 1 110045 1012.39 4
 -1 1 1 142294 867.711 7
 1 1 -1 126276 896.545 1
 1 -1 -1 128241 1019.15 1
 -1 1 1 141241 1061.55 1
 1 -1 -1 109657 918.013 5
 1 -1 0 626868 2047.44 5
 -1 1 0 600132 2171.75 1
 -1 1 -1 28664.4 454.028 7
 1 -1 1 27810.1 429.937 3
 1 -1 1 28448.6 421.211 5
 -1 -1 -1 24020.3 385.91 1
 1 1 1 29067.1 375.159 6
 1 -1 1 30613.4 497.66 1
 1 1 1 29605.3 429.09 1
 1 1 1 28851.1 362.414 2
 -1 1 -1 26813.5 462.282 1
 -1 -1 -1 22490.5 398.64 4
 1 1 2 216637 1139.81 1
 1 1 2 213139 1085.05 6
 1 -1 2 212899 1137.32 3
 -1 1 -2 208923 1252.13 1
 1 -1 2 203910 1366.8 4
 -1 1 -2 213389 1373.61 7
 1 -1 2 208739 1136.81 5
 1 1 2 213966 1167.24 3
 1 1 2 210284 1053.47 2
 -1 -1 -2 201984 1102.52 1
 -1 -1 -2 200381 1137.58 7
 1 -1 2 210703 1273.43 1
 1 -1 3 132188 1203.39 4
 1 1 3 140604 911.718 1
 -1 -1 -3 133181 901.319 1
 -1 1 -3 136077 1004.52 1
 1 1 3 148171 1001.92 6
 1 -1 3 137936 954.245 5
 1 1 3 139553 1041.82 3
 -1 -1 -3 142620 975.731 7
 -1 1 -3 131105 1204.35 7
 1 -1 3 137150 934.049 3
 1 1 3 146595 960.097 2
 1 -1 3 135537 1006.88 1
 -1 1 -4 53117.5 846.106 7
 -1 -1 -4 51982 555.769 1
 1 -1 4 51967.4 613.493 3
 -1 -1 -4 52525.4 640.157 7
 1 1 4 55143.4 622.642 6
 1 1 4 54889.9 710.19 3
 1 -1 4 52885.8 616.937 5
 -1 1 -4 54375.5 397.448 6
 1 1 4 52926.7 596.436 2
 1 -1 4 54399.3 626.187 1
 1 -1 4 54210.8 845.07 4
 -1 1 -4 53796.3 617.122 1
 1 1 4 52193.6 559.323 1
 -1 -1 -5 45666.8 521.559 1
 1 -1 5 46805.7 570.917 1
 -1 1 -5 45615.8 558.712 1
 1 -1 5 43120.1 825.649 4
 1 -1 5 44542.5 427.339 2
 1 1 5 46881.6 619.758 6
 -1 1 -5 44859.7 843.138 7
 1 1 5 47792.6 609.216 2
 1 -1 5 45089.3 602.231 5
 -1 1 -5 46048.4 430.425 6
 -1 -1 -5 48028.8 656.633 7
 1 -1 5 45113.9 600.348 3
 1 1 5 46592.2 718.228 3
 1 1 5 45103.5 522.864 1
 1 -1 6 610020 3279.64 4
 -1 1 -6 628403 1834.63 6
 1 -1 6 648854 2074.62 1
 -1 1 -6 606204 2000.82 1
 -1 1 -6 613065 3341.29 7
 -1 -1 -6 621659 2615.23 7
 1 -1 6 628909 2354.49 3
 1 1 6 601710 1909.16 1
 1 1 6 628908 2355.38 2
 1 1 6 605205 2717.28 3
 -1 -1 -6 587035 1865.1 1
 1 -1 6 617405 1802.63 2
 1 1 7 68313.9 832.043 2
 -1 -1 -7 64038.8 624.399 1
 1 1 7 66219.7 949.702 3
 -1 1 -7 66276.6 667.852 6
 -1 1 -7 64070.1 1177.52 7
 1 1 7 65360.4 630.567 1
 1 -1 7 64297.4 646.613 2
 1 -1 7 69411.2 656.764 1
 1 -1 7 65927.2 812.848 3
 -1 1 -7 66635 643.065 1
 -1 -1 -7 65841.2 910.162 7
 1 -1 7 64205.4 1158 4
 1 -1 8 27705.1 470.06 2
 -1 1 -8 28269.7 845.013 7
 1 1 8 28864.5 657.831 3
 -1 1 -8 28340.9 404.261 1
 1 -1 8 29558.6 842.264 4
 1 1 8 28477.7 638.204 4
 -1 -1 -8 27998.2 635.081 7
 1 1 8 28137.6 569.42 2
 1 1 8 28075.9 421.959 1
 -1 -1 -8 27542.5 418.863 1
 1 -1 8 29462.3 415.513 1
 -1 1 -8 27881.7 486.547 6
 1 -1 8 28377.9 557.302 3
 1 1 9 83765.1 1033.43 2
 1 -1 9 80906.6 865.9 2
 1 1 9 79448.2 1137 4
 -1 -1 -9 78290.8 705.215 1
 1 -1 9 80300.6 1464.27 4
 -1 -1 -9 82577.6 1154.07 7
 1 -1 9 78518.7 661.409 1
 1 1 9 80141.1 1144.65 3
 1 -1 9 77618.6 972.493 3
 -1 1 -9 77729.9 641.207 1
 -1 1 -9 78140.1 870.574 6
 -1 1 -9 78341.2 1472.93 7
 1 1 9 78095.3 710.028 1
 1 -1 10 240688 1107 1
 -1 -1 -10 244174 2122.95 7
 -1 -1 -10 249536 1304.99 1
 1 1 10 241108 2058.17 3
 1 -1 10 246283 2686.01 4
 1 -1 10 246236 1810.85 3
 -1 1 -10 252240 1653.22 6
 1 1 10 245596 2107.86 4
 1 1 10 245301 1299.5 1
 1 -1 10 250796 1637.14 2
 -1 1 -10 238932 1079.09 1
 1 1 10 252981 1865.24 2
 -1 1 -10 244247 2720.98 7
 -1 1 -11 3011.21 286.183 6
 -1 1 -11 3718.07 435.635 7
 1 -1 11 1590.75 89.0376 1
 1 1 11 1588.79 108.954 1
 1 1 11 4121.47 373.828 3
 -1 -1 -11 2881.53 298.848 7
 -1 1 -11 1432.24 80.3827 1
 1 1 11 1692.13 198.822 2
 -1 -1 -11 1594.6 111.2 1
 1 -1 11 1632.82 167.213 3
 1 -1 11 3234.37 434.596 4
 1 1 11 1956.73 268.883 4
 1 -1 11 3145.1 275.38 2
 1 -1 12 243798 979.594 1
 -1 1 -12 268655 1924.11 6
 -1 -1 -12 250219 1444.2 1
 1 -1 12 262994 1903.5 2
 1 1 12 257996 2287.69 3
 -1 -1 -12 257601 2427.03 7
 1 1 12 239303 1445.65 1
 1 1 12 252905 2379.33 4
 1 -1 12 261898 2054.97 3
 -1 1 -12 255880 3107.31 7
 1 1 12 267589 2092.69 2
 1 -1 12 263618 3030.59 4
 -1 1 -13 63660.7 987.46 6
 -1 -1 -13 57287 723.262 1
 1 -1 13 65106.4 1010.1 2
 1 -1 13 61242.5 1052.64 3
 1 -1 13 64890.7 1548.19 4
 -1 1 -13 55360.3 416.614 1
 1 1 13 64114.9 1192.08 3
 1 1 13 62377.4 1245.26 4
 -1 -1 -13 63293.5 1264.68 7
 -1 1 -13 61899.3 1564.59 7
 1 1 13 57378.6 757.867 1
 1 1 13 64261.7 1080.8 2
 1 -1 13 55868.1 419.613 1
 -1 -1 -14 14215.4 332.434 1
 1 -1 14 16983.7 574.474 3
 1 1 14 16489.9 575.799 2
 -1 1 -14 16180 816.892 7
 1 -1 14 16530.5 806.527 4
 -1 1 -14 16622 526.66 6
 1 1 14 16518.1 679.715 4
 -1 -1 -14 15679.1 676.25 7
 1 1 14 16026.8 619.241 3
 1 -1 14 16257.9 524.447 2
 -1 1 -15 26740.3 1078.47 7
 -1 1 -15 26905.1 707.254 6
 1 -1 15 26148.5 692.122 2
 1 1 15 25247.7 816.236 3
 1 1 15 25068.7 910.547 4
 1 1 15 25055.5 757.133 2
 1 -1 15 26203.2 762.54 3
 -1 -1 -15 27937.8 956.69 7
 1 -1 15 25775.5 1043.58 4
 1 -1 16 218203 2016.12 2
 1 -1 16 219786 2232.09 3
 1 1 16 220026 2166.46 2
 1 -1 16 218522 2982.85 4
 -1 1 -16 218380 3035.73 7
 1 1 16 215304 2378.59 3
 -1 1 -16 223644 2038.8 6
 -1 -1 -16 216632 2631.19 7
 1 1 16 221406 2624.98 4
 -1 1 -17 8384.97 446.037 6
 1 -1 17 8108.3 451.231 2
 1 -1 17 6646.98 492.229 3
 1 1 17 6698.2 564.523 4
 1 1 17 7890.34 455.398 2
 -1 1 -17 7772.95 696.885 7
 1 -1 17 8252.99 647.03 4
 -1 -1 -17 7074.29 556.933 7
 1 1 17 7526.41 514.36 3
 -1 1 -18 36484.7 879.492 6
 1 1 18 36598 1120.03 4
 1 1 18 35863.2 928.469 2
 1 -1 18 35886.8 880.025 2
 1 -1 18 34057.5 926.676 3
 1 1 18 35768.3 1031.37 3
 -1 1 -18 38852.3 1326.24 7
 1 -1 18 36828.7 1292.98 4
 -1 -1 -18 35313.7 1119.91 7
 1 -1 19 35723.9 1289.25 4
 1 1 19 37908.2 1166.1 4
 -1 1 -19 37118.6 1325.55 7
 1 1 19 34778.3 1043.92 3
 -1 -1 -19 36306.2 1033.69 5
 1 -1 19 34878.7 966.853 3
 -1 1 -19 35319.6 897.823 6
 -1 -1 -19 36936.8 1171.35 7
 1 -1 19 34865.1 890.396 2
 1 1 19 35054.8 945.562 2
 1 1 20 59086.3 1247.77 2
 -1 -1 -20 58540.5 1474.47 7
 1 -1 20 60990.2 1700.68 4
 -1 1 -20 60296.3 1198.07 6
 1 1 20 58469 1380.9 3
 -1 1 -20 62774.2 1738.23 7
 -1 -1 -20 59073.5 1340.46 5
 1 1 20 59101.3 1471.55 4
 1 -1 20 60218.4 1198.84 2
 1 -1 20 58945.6 1290.89 3
 1 1 21 1768.57 319.078 3
 -1 -1 -21 2053.35 377.853 7
 1 1 21 1814.11 296.065 2
 -1 -1 -21 2016.5 323.246 5
 1 -1 21 2053.2 294.707 3
 1 1 21 1550.34 367.742 4
 1 -1 21 1776.26 396.446 4
 -1 1 -21 1710.97 395.226 7
 1 -1 21 2341.66 303.927 2
 -1 1 -21 2237.91 294.197 6
 1 -1 22 40969.8 1443.57 4
 -1 1 -22 41718.2 1049.65 6
 1 1 22 40334 1084.19 2
 1 1 22 39582.8 1191.36 3
 1 1 22 39301.2 1246.17 4
 -1 1 -22 42612.2 1488.57 7
 1 -1 22 39680.1 1117.14 3
 -1 -1 -22 40825.4 1171.21 5
 -1 -1 -22 41529.9 1279.34 7
 1 -1 22 39385.6 1019.98 2
 -1 1 -23 12966.5 832.402 7
 -1 -1 -23 11526.8 706.002 7
 1 1 23 11283 653.088 3
 1 1 23 11295.7 700.424 4
 1 -1 23 11463.4 617.694 3
 1 1 23 11572.3 603.904 2
 -1 -1 -23 12111.9 667.051 5
 1 -1 23 12067 806.313 4
 1 -1 23 11470.6 565.445 2
 -1 1 -23 11450.2 568.41 6
 1 -1 24 1936.78 260.855 2
 -1 1 -24 2643.68 392.376 7
 1 1 24 2076.21 290.217 2
 -1 -1 -24 2536.82 356.576 7
 1 -1 24 1787.31 306.935 3
 1 -1 24 1885.62 362.698 4
 1 1 24 2082.59 328.697 4
 -1 -1 -24 2394.44 324.115 5
 -1 1 -24 2153.73 268.419 6
 1 1 24 2587.03 339.69 3
 -1 1 -25 3753.93 351.783 6
 1 1 25 4188.98 391.338 2
 1 1 25 4679.72 466.749 3
 -1 1 -25 4120.25 502.664 7
 1 -1 25 4515.3 527.05 4
 1 -1 25 3892.67 394.922 3
 -1 -1 -25 4253.66 431.348 5
 1 -1 25 4119.51 369.978 2
 1 1 25 4653.08 474.512 4
 -1 -1 -25 4598.16 476.4 7
 -1 1 -26 21691.2 831.457 6
 -1 1 -26 22247.8 1107.4 7
 1 -1 26 21875.3 909.157 3
 -1 1 -26 21378.9 881.284 5
 1 1 26 20734.8 936.386 3
 1 1 26 22287.5 1015.92 4
 1 1 26 22000.5 874.192 2
 -1 -1 -26 22361.8 998.867 7
 1 -1 26 21443.7 1111.7 4
 -1 -1 -26 21062.2 853.921 6
 -1 -1 -26 22497.5 962.196 5
 1 -1 26 21117.6 825.132 2
 -1 -1 -27 1470.4 295.89 7
 -1 1 -27 935.985 236.905 5
 -1 1 -27 1361.81 246.647 6
 -1 -1 -27 1272.77 279.983 5
 -1 -1 -27 1012.06 239.85 6
 1 1 27 749.628 197.713 2
 1 -1 27 967.114 260.9 3
 1 1 27 918.024 246.235 4
 1 1 27 1075.47 282.096 3
 -1 1 -27 1242.45 285.35 7
 1 -1 27 781.652 237.118 4
 1 -1 27 1363.14 244.668 2
 1 1 28 6600.24 580.167 4
 -1 1 -28 6654.86 487.265 6
 -1 -1 -28 6084.56 551.737 7
 1 -1 28 6013.56 507.58 3
 1 -1 28 5737.23 452.066 2
 -1 1 -28 6151.69 502.268 5
 -1 1 -28 6708.38 620.029 7
 1 1 28 5748.28 472.658 2
 -1 -1 -28 6746.36 567.906 5
 1 1 28 5668.89 520.557 3
 1 -1 28 5119.47 562.383 4
 -1 -1 -28 6739.55 512.914 6
 -1 1 -29 3909.46 421.297 5
 1 1 29 3570.08 426.736 4
 -1 -1 -29 3588.95 386.578 6
 1 -1 29 3335.12 397.733 3
 -1 1 -29 3659.59 469.409 7
 -1 1 -29 3112.23 326.779 6
 -1 -1 -29 3690.04 429.196 7
 1 1 29 3386.77 378.364 2
 1 -1 29 3453.11 466.465 4
 -1 -1 -29 3185.59 411.565 5
 1 1 29 3436.33 403.665 3
 -1 1 -30 161.227 163.395 7
 1 -1 30 701.256 273.283 4
 -1 1 -30 641.058 227.711 5
 -1 1 -30 379.413 136.662 6
 -1 -1 -30 503.049 209.377 5
 -1 -1 -30 806.633 239.495 7
 1 1 30 766.173 234.801 3
 1 1 30 315.609 134.764 2
 1 -1 30 747.063 238.294 3
 -1 -1 -30 664.396 207.886 6
 -1 1 -31 228.639 145.969 5
 -1 -1 -31 419.624 177.374 6
 1 1 31 869.792 241.241 3
 1 -1 31 514.165 200.814 3
 -1 1 -31 824.712 260.709 7
 1 -1 31 457.477 227.923 4
 -1 -1 -31 755.928 260.247 7
 -1 -1 -31 656.299 250.314 5
 1 -1 32 2231.32 416.609 4
 1 1 32 2029.83 384.262 3
 -1 1 -32 2449.1 355.008 5
 -1 -1 -32 1673.24 278.875 6
 -1 -1 -32 2626.37 393.811 5
 1 -1 32 1781.09 317.36 3
 -1 1 -32 2175.92 419.921 7
 -1 1 -33 142.342 230.22 7
 -1 1 -33 637.731 232.07 5
 1 -1 33 -204.244 303.394 4
 1 1 33 395.773 216.825 3
 -1 -1 -33 354.692 207.336 5
 -1 1 -34 283.608 202.42 5
 1 1 34 393.042 223.533 3
 -1 -1 -34 150.16 166.367 5
 1 -1 34 170.624 183.147 4
 -1 1 -34 172.975 178.478 7
 -1 -1 -35 157.569 179.626 5
 -1 1 -35 688.928 266.793 7
 1 1 35 531.219 255.301 3
 -1 -1 -36 149.784 182.995 5
 -1 1 -36 65.6396 219.085 7
 -1 -1 -37 186.232 183.884 5
 1 2 -37 19885.9 1017.25 6
 1 -2 -37 20417.8 1082.49 6
 1 2 -37 21700.2 1251.39 7
 -1 2 36 31912 1321.55 2
 1 2 -36 34125.3 1293.24 6
 1 -2 -36 34283.9 1367.67 6
 -1 -2 36 31938.4 1564.57 4
 -1 2 35 24372.2 1138.27 2
 1 -2 -35 28165.2 1310.79 5
 -1 -2 35 24712.1 1372.92 4
 1 2 -35 26160.9 1119.1 6
 1 -2 -35 26469.5 1199.18 6
 1 2 -35 27047.8 1397.52 7
 1 2 -34 6773.45 582.576 6
 1 -2 -34 7596.78 695.094 5
 1 2 -34 6712.37 730.894 7
 1 -2 -34 7180.22 665.207 6
 -1 2 34 6481.85 628.818 2
 -1 -2 34 5770.48 697.092 4
 1 2 -33 65330 1713.32 6
 1 -2 -33 69500 1868.61 6
 -1 2 33 63808.6 1806.35 2
 1 2 -33 70122.4 2171.11 7
 1 -2 -33 70125.3 1994.19 5
 -1 -2 33 65140.5 1711.95 2
 -1 -2 33 67501.4 2206.73 4
 1 2 -32 23011.8 1252.64 7
 1 -2 -32 22413.2 1134.73 5
 1 2 -32 22344.4 996.146 6
 -1 2 32 22068.9 1045.45 2
 1 -2 -32 22804.7 1066.74 6
 -1 -2 32 21724.2 1244.95 4
 -1 -2 32 20262.1 954.912 2
 -1 -2 31 2197.81 371.799 2
 -1 -2 31 1962.38 463.1 4
 1 -2 -31 2893.21 477.971 5
 1 -2 -31 1860.43 383.187 6
 -1 2 31 2240.87 412.173 2
 1 2 -31 1796.26 444.305 7
 1 2 -31 2333.96 380.019 6
 -1 2 30 39443 1343.63 2
 1 -2 -30 40683.4 1384.25 6
 -1 -2 30 39350.2 1632.65 4
 1 -2 -30 42479.5 1485.62 5
 -1 -2 30 38692.6 1265.99 2
 1 2 -30 39352.1 1259.49 6
 -1 2 29 67471.7 1739.23 2
 1 -2 -29 70668.9 1893.38 5
 1 -2 -29 68361.6 1738.69 6
 -1 -2 29 65621.6 2086.42 4
 -1 -2 29 65680 1607.14 2
 1 2 -29 64866.4 1578.64 6
 -1 -2 28 3057.93 426.067 2
 -1 2 28 2816.61 427.336 2
 -1 -2 28 2281.44 466.663 4
 1 2 -28 3010.02 419.14 6
 1 -2 -28 3729.67 512.193 5
 1 2 -27 53445.2 1390.81 6
 -1 -2 27 55008.9 1868.63 4
 -1 -2 27 54534.2 1402.95 2
 1 -2 -27 61471.9 1562.57 7
 -1 2 27 57052.4 1532.83 2
 1 2 -27 58433.6 1417.24 5
 1 -2 -27 58919.9 1663.54 5
 1 -2 -26 49132.1 1508.51 5
 -1 2 26 49317.9 1406.6 2
 -1 -2 26 46965.6 1288.91 2
 -1 -2 26 45845 1703.39 4
 1 2 -26 47200.5 1280.48 6
 1 -2 -26 51106.8 1410.87 7
 1 2 -26 48240.8 1260.67 5
 -1 2 25 17489.4 910.137 3
 1 -2 -25 19083.1 857.598 7
 -1 -2 25 17915.9 784.177 2
 1 -2 -25 18586.1 924.354 5
 1 2 -25 16718 777.07 6
 -1 -2 25 17206.8 1049.73 4
 -1 2 25 17100.8 839.957 2
 1 2 -25 18095.7 763.8 5
 1 2 -24 25957.4 917.834 6
 -1 -2 24 24857.3 1233.06 4
 -1 2 24 25937.5 1004.11 2
 -1 -2 24 25864.7 899.34 3
 1 2 -24 27280.5 907.866 5
 -1 -2 24 26838.7 958.872 2
 -1 2 24 25064.4 955.049 4
 -1 2 24 25622.1 1106.05 3
 1 -2 -24 27911.9 1108.54 5
 1 -2 -24 28622.6 1038.12 7
 1 2 -23 104744 1772.84 6
 -1 2 23 104723 2112.62 3
 -1 2 23 107564 1952.53 2
 -1 -2 23 101668 2447.29 4
 -1 -2 23 98716.1 1691.57 3
 1 2 -23 109058 1738.47 5
 1 -2 -23 107841 2124.4 5
 -1 -2 23 103365 1785.01 2
 -1 2 23 104402 1901.18 4
 -1 2 22 31029.5 1149.53 3
 -1 -2 22 30830.4 1370.18 4
 1 2 -22 32602.1 932.955 5
 1 -2 -22 33413.4 1173.91 5
 -1 -2 22 30401.9 922.323 3
 1 2 -22 30294 967.616 6
 -1 2 22 30373.3 1017.15 4
 -1 2 22 31774.2 1057.44 2
 -1 -2 22 31543.2 966.824 2
 -1 2 21 7891.94 531.231 2
 -1 -2 21 7501.69 701.152 4
 -1 2 21 8022.18 524.593 4
 -1 2 21 7381.44 593.869 3
 -1 -2 21 7903.09 471.83 3
 1 2 -21 9054.21 485.096 5
 -1 -2 21 7982.28 510.574 2
 1 2 -21 8531.47 507.529 6
 -1 2 20 30617.1 1119.77 3
 -1 2 20 31347.8 1003.24 2
 1 -2 -20 33179.5 1135.12 5
 -1 -2 20 30469.1 863.935 3
 -1 2 20 31378.4 989.563 4
 1 2 -20 32000.7 863.801 5
 1 2 -20 31516.6 924.411 6
 -1 -2 20 31248.8 1333.9 4
 -1 -2 20 31788.4 933.183 2
 1 2 -19 63264.9 1275.02 6
 -1 2 19 64140.7 1389.95 2
 1 2 -19 62749.6 1160.26 5
 -1 -2 19 65034.1 1306.66 2
 -1 2 19 62836.5 1364.06 4
 -1 -2 19 60960.7 1180.4 3
 -1 -2 19 62636.6 1884.05 4
 1 -2 -19 65759.8 1570.87 5
 -1 2 19 64918.3 1607.32 3
 -1 -2 18 5230.46 366.658 3
 -1 -2 18 4885.17 595.358 4
 -1 2 18 4590.47 494.613 3
 1 2 -18 5700.36 415.854 6
 1 2 -18 5847.87 377.638 5
 1 -2 -18 5555.94 497.766 5
 -1 -2 18 5283.87 408.535 2
 1 -2 -18 3732.79 166.546 1
 -1 2 18 4786 400.91 4
 1 2 -18 3457.56 213.242 1
 -1 2 18 5970.39 448.836 2
 1 -2 -17 71820.8 1563.75 5
 1 2 -17 79087.9 1146.57 1
 -1 2 17 74439.5 1435.92 2
 1 2 -17 74351.5 1167.57 5
 -1 -2 17 70834.3 1182.6 3
 1 -2 -17 72838.2 762.755 1
 -1 2 17 71583.7 1395.44 4
 1 2 -17 70502.4 1277.23 6
 -1 2 17 75614.1 1671.5 3
 -1 -2 17 65097.6 986.623 1
 -1 -2 17 72782.6 1307.89 2
 -1 2 17 69096.3 720.82 1
 -1 -2 17 73894 2055.17 4
 1 -2 -16 26929.3 478.463 1
 1 2 -16 29322.7 760.103 1
 -1 2 16 26873.4 843.844 4
 -1 -2 16 27454.5 795.62 2
 -1 -2 16 25145 689.797 1
 -1 2 16 27225.4 851.014 2
 1 2 -16 27105.5 782.297 6
 1 -2 -16 28185.8 970.483 5
 -1 2 16 25283.3 457.845 1
 -1 2 16 27080.4 977.819 3
 -1 -2 16 26602.5 1235.87 4
 -1 -2 16 26024.7 692.802 3
 1 -2 -15 8481.97 524.472 5
 -1 2 15 9170.68 554.608 3
 -1 2 15 7956.95 264.289 1
 -1 -2 15 8916.3 398.394 1
 1 -2 -15 8528.36 279.342 1
 -1 -2 15 8054.11 686.396 4
 -1 -2 15 8270.19 380.06 3
 1 2 -15 8483.37 387.82 1
 1 2 -15 8296.6 421.306 6
 -1 2 15 8613.27 478.388 2
 -1 2 15 8511.84 475.985 4
 -1 -2 15 8951.76 437.785 2
 -1 -2 14 29710.8 678.085 3
 1 2 -14 29498 755.41 6
 -1 2 14 29492.6 528.371 1
 -1 2 14 30423 865.757 4
 -1 -2 14 33586.5 1306.16 4
 -1 2 14 31418.6 869.887 2
 -1 2 14 31188.9 1001.26 3
 1 2 -14 31389.2 699.797 1
 1 -2 -14 30320.2 937.152 5
 1 -2 -14 30973.4 554.014 1
 -1 -2 14 29337.7 672.087 1
 -1 -2 14 31106.2 782.827 2
 1 -2 -13 96101.7 1012.97 1
 -1 -2 13 98633.9 2158.47 4
 1 -2 -13 92873.5 1603.7 5
 -1 -2 13 94707.5 1122.86 3
 -1 -2 13 97785.3 1331.07 2
 1 2 -13 94355.8 1304.09 6
 -1 2 13 98089.4 1502.27 4
 -1 2 13 95343.4 974.801 1
 -1 2 13 99058.6 1494.89 2
 -1 -2 13 98107.8 1178.36 1
 1 2 -13 97428.5 1179.37 1
 1 2 -12 171.981 97.0053 6
 1 2 -12 464.487 104.467 1
 -1 2 12 637.616 156.829 2
 -1 2 12 296.851 78.6155 1
 -1 -2 12 646.748 99.0866 1
 -1 -2 12 896.687 144.24 3
 -1 -2 12 487.102 125.016 2
 -1 2 12 983.204 189.5 4
 1 -2 -12 623.828 102.006 1
 1 -2 -12 598.697 166.013 5
 -1 -2 12 415.17 190.798 4
 -1 2 11 4089.59 298.95 2
 -1 2 11 4425.85 226.108 1
 1 -2 -11 4308.63 226.177 1
 -1 -2 11 4441.32 265.416 2
 -1 -2 11 4417.9 227.049 3
 -1 -2 11 4259.2 459.899 4
 1 2 -11 4043.49 237.471 1
 1 2 -11 3832.47 256.954 6
 1 -2 -11 3926.78 337.765 5
 -1 2 11 4144.76 303.196 4
 -1 -2 11 4574.88 241.63 1
 -1 2 10 42221.8 889.287 2
 1 2 -10 41740.8 794.923 6
 -1 -2 10 42019.5 607.94 3
 1 -2 -10 41682.8 1021.75 5
 -1 -2 10 41764.9 1300.29 4
 1 2 -10 42327.8 718.093 1
 -1 2 10 42807.1 906.8 4
 1 -2 -10 42199.9 708.225 1
 -1 2 10 42780.3 699.66 1
 -1 -2 10 40891.9 700.505 1
 -1 -2 10 42001.5 783.254 2
 -1 2 9 14091.9 493.832 4
 1 2 -9 14899.7 429.814 1
 -1 -2 9 14366.3 738.403 4
 1 -2 -9 14477.9 424.775 1
 -1 2 9 15180.8 514.745 2
 -1 -2 9 13608.7 433.73 2
 1 2 -9 14220.3 444.962 6
 -1 -2 9 15319.6 338.195 3
 -1 -2 9 14913.4 417.638 1
 1 -2 -9 15063.9 613.495 5
 -1 2 9 15125.5 428.002 1
 -1 -2 8 8451.19 312.417 1
 -1 -2 8 9009.69 556.785 4
 1 2 -8 8908.78 335.492 6
 -1 2 8 9152.79 387.74 2
 -1 2 8 8710.12 340.438 4
 -1 -2 8 9508.89 236.306 3
 -1 2 8 9127.06 336.875 1
 1 -2 -8 8269.88 444.43 5
 1 -2 -8 9298.23 347.32 1
 1 2 -8 8821.24 331.76 1
 -1 -2 7 43929.3 1145.87 4
 1 -2 -7 42725.1 741.148 1
 1 2 -7 41808.9 701.352 1
 -1 2 7 40675.1 648.798 7
 1 2 -7 42572.6 696.929 6
 -1 2 7 44727 795.533 2
 1 -2 -7 41809 956.904 5
 -1 -2 7 46176 450.63 3
 -1 -2 7 42399.2 683.719 1
 -1 2 7 43417 740.619 1
 -1 2 7 41079.1 650.091 4
 -1 2 6 2943.36 155.399 7
 -1 -2 6 2995.85 202.643 1
 1 2 -6 2784.46 178.956 6
 -1 2 6 3091.7 214.665 2
 1 -2 -6 3335.74 227.491 1
 1 2 -6 3205.11 215.449 1
 1 -2 -6 3064.65 270.815 5
 -1 2 6 3041.48 216.418 1
 -1 -2 6 3208.19 321.327 4
 -1 -2 6 3304.08 326.88 7
 -1 2 6 3044.31 153.788 4
 -1 -2 5 5538.04 372.999 4
 1 -2 -5 5386.96 279.021 1
 -1 -2 5 5829.95 388.632 7
 1 -2 -5 5305.2 327.707 5
 -1 -2 5 5813.26 254.016 1
 1 2 -5 5387.59 228.118 6
 -1 2 5 5327.58 177.382 4
 -1 2 5 5269.45 185.09 7
 -1 2 5 5992.62 269.281 2
 1 2 -5 5509.12 259.972 1
 -1 2 5 5737.11 282.985 1
 -1 -2 4 20694.6 485.062 1
 1 2 -4 22204.6 496.791 1
 -1 2 4 21309.6 479.735 2
 1 -2 -4 20893.1 598.078 5
 -1 2 4 22178.3 488.098 6
 -1 -2 4 21686.7 658.205 7
 -1 2 4 21251.4 551.961 1
 1 2 -4 20835.1 426.025 6
 -1 2 4 22580.7 353.21 7
 -1 -2 4 22131.6 687.023 4
 1 -2 -4 21521.6 552.998 1
 -1 2 4 21581.2 325.758 4
 -1 2 3 3645.27 240.328 1
 1 2 -3 3382.83 168.622 6
 1 -2 -3 3719.5 244.556 1
 -1 -2 3 3421.86 256.56 7
 -1 -2 3 3478.55 267.269 4
 -1 2 3 3441.17 134.417 7
 1 -2 -3 3059.33 235.77 5
 -1 -2 3 3533.54 207.909 1
 -1 2 3 3472.24 184.882 6
 1 2 -3 3707.25 216.611 1
 -1 2 3 3401.17 185.147 2
 1 2 -2 1076.33 133.276 1
 -1 2 2 915.883 75.8626 7
 1 -2 -2 1279.2 155.586 5
 -1 2 2 851.515 98.4042 6
 -1 -2 2 1023.42 141.172 4
 -1 -2 2 1100.08 85.4352 5
 1 -2 -2 1151.8 162.398 1
 -1 -2 2 1176.26 156.098 7
 -1 2 2 969.193 149.99 1
 1 2 -2 1133.75 101.409 6
 -1 2 2 1022.05 104.577 2
 -1 -2 2 964.059 126.298 1
 -1 2 1 13570.3 459.365 1
 -1 2 1 13309.6 320.761 2
 1 2 -1 14788 405.916 1
 -1 -2 1 14226.9 394.958 1
 1 -2 -1 13843.7 422.569 5
 -1 2 1 13573 284.258 7
 1 2 -1 13539.8 280.351 3
 -1 -2 1 13237.9 403.045 7
 -1 -2 1 13615.8 281.448 5
 1 -2 -1 13718.7 421.656 3
 1 -2 -1 13893.6 456.506 1
 1 2 -1 13571.2 321.523 6
 -1 -2 1 13742.3 419.493 4
 -1 2 1 13386 314.754 6
 1 2 0 47672.8 713.236 1
 1 2 0 45669.4 558.103 3
 -1 2 0 44140 571.764 2
 -1 -2 0 47551.8 699.057 1
 1 -2 0 44842.2 708.931 3
 1 -2 0 44825.9 715.897 5
 1 2 0 44395.2 588.381 6
 1 -2 0 44160.2 580.112 4
 -1 -2 0 45458.9 694.482 4
 -1 2 0 45936.1 816.901 1
 1 -2 0 44565.4 808.134 1
 1 2 0 45016.5 587.376 2
 -1 -2 0 45769 553.533 5
 -1 2 0 46060.2 598.909 7
 -1 -2 0 44688.2 664.665 7
 -1 2 0 46222.9 582.544 6
 1 -2 1 15156.4 396.822 5
 -1 -2 -1 14484.3 358.459 7
 -1 2 -1 14819.7 295.794 2
 -1 -2 -1 15067 346.817 5
 -1 2 -1 14729.4 381.195 7
 -1 -2 -1 14705.2 397.072 1
 1 2 1 15351.2 351.967 3
 -1 2 -1 15436.6 480.504 1
 -1 -2 -1 14403.7 377.756 4
 1 -2 1 14444.2 379.51 4
 1 -2 1 14344.8 386.683 3
 1 2 1 14768.1 344.234 2
 -1 2 -1 14751.8 291.42 6
 1 2 1 14778.3 353.638 6
 1 2 1 14963.2 403.481 1
 1 -2 1 14450.1 465.085 1
 1 -2 2 196.084 78.895 4
 1 2 2 374.659 98.2671 1
 -1 -2 -2 440.201 99.3995 1
 1 2 2 586.451 87.4997 6
 -1 -2 -2 367.763 83.9499 5
 -1 2 -2 634.647 138.761 1
 -1 -2 -2 231.509 57.3173 7
 1 -2 2 414.02 138.996 1
 -1 2 -2 391.519 51.4969 2
 -1 -2 -2 448.26 72.6613 4
 -1 2 -2 327.758 50.895 6
 1 2 2 329.902 70.7971 2
 1 -2 2 258.831 71.737 5
 -1 2 -2 278.304 72.6397 7
 1 -2 2 379.535 78.2748 3
 -1 2 -3 920.961 145.161 7
 1 -2 3 730.706 127.841 1
 1 2 3 870.248 120.157 1
 1 -2 3 510.654 85.8231 3
 -1 2 -3 848.104 143.269 1
 -1 -2 -3 432.787 78.859 7
 -1 -2 -3 698.962 113.549 1
 1 -2 3 1092.6 151.401 4
 -1 -2 -3 557.95 75.3521 4
 -1 2 -3 567.419 58.78 2
 1 2 3 723.35 121.847 3
 1 2 3 488.54 87.7766 6
 1 2 3 574.136 96.898 2
 -1 2 -3 596.447 61.6682 6
 1 -2 3 594.829 90.8401 5
 -1 -2 -3 650.123 111.414 5
 -1 2 -4 20034.4 306.683 6
 1 -2 4 21764.4 429.464 3
 -1 2 -4 21432 524.3 1
 1 2 4 20826.9 491.555 2
 1 -2 4 19842.6 594.875 4
 -1 -2 -4 20597.3 496.315 5
 -1 -2 -4 21155.1 479.365 1
 -1 2 -4 20384 622.893 7
 1 2 4 20692.2 475.728 1
 1 2 4 21361.8 514.556 3
 1 2 4 20700.3 485.673 6
 1 -2 4 20575.3 527.394 1
 -1 -2 -4 20883.1 393.405 7
 1 -2 4 21143.1 432.164 5
 -1 2 -5 14820.2 279.013 6
 -1 -2 -5 14225.8 330.308 7
 1 -2 5 15073 365.054 3
 -1 2 -5 14688.5 581.092 7
 1 -2 5 14062.3 564.341 4
 1 2 5 14995.9 409.554 1
 1 2 5 15565.8 423.712 2
 1 2 5 16339.1 486.68 3
 -1 -2 -5 14412.7 449.422 5
 -1 2 -5 14219 440.575 1
 1 -2 5 14596.9 367.383 5
 -1 -2 -5 15527.1 416.021 1
 1 -2 5 15192.1 445.285 1
 1 2 5 15238.1 425.498 6
 -1 -2 -6 23212.8 586.106 5
 1 -2 6 22831.4 528.533 1
 -1 -2 -6 23939.8 530.795 1
 1 -2 6 23494 473.131 5
 -1 2 -6 22290.5 754.847 7
 -1 2 -6 24348.7 383.76 6
 1 2 6 24313 524.11 1
 -1 2 -6 23148.6 524.614 1
 1 2 6 23239.1 541.106 6
 1 2 6 23293.8 527.829 2
 1 -2 6 22005.4 750.79 4
 1 2 6 25417.4 633.778 3
 1 -2 6 24020.1 472.923 3
 -1 -2 -6 23909.5 451.812 7
 1 -2 7 5485.17 256.802 1
 -1 -2 -7 5587.04 320.386 5
 1 -2 7 5143.31 232.767 3
 1 -2 7 5822.42 425.33 4
 -1 -2 -7 5410.32 266.005 1
 -1 2 -7 5386.48 422.237 7
 1 2 7 5248.79 264.273 2
 -1 2 -7 5313.03 256.87 1
 1 2 7 5801.85 338.779 3
 1 2 7 4975.49 253.786 1
 -1 -2 -7 5314.54 232.374 7
 1 2 7 5172.48 265.257 6
 -1 2 -7 5331.48 196.09 6
 1 -2 7 5486.4 242.332 5
 1 -2 8 3901.34 223.997 1
 1 2 8 3894.49 243.849 1
 1 -2 8 3906.13 209.819 3
 -1 -2 -8 3837.07 215.143 7
 1 2 8 3588.49 228.007 6
 -1 2 -8 4843.76 446.157 7
 1 2 8 4821.88 331.64 3
 1 2 8 4132.54 243.924 2
 -1 -2 -8 4273.58 307.586 5
 1 -2 8 3353.54 195.245 5
 -1 -2 -8 3857.84 233.928 1
 1 -2 8 4929.02 429.873 4
 -1 2 -8 3907.52 178.7 6
 -1 2 -8 3948.96 220.263 1
 -1 -2 -9 73862.9 1178.48 5
 1 2 9 73041.3 1066.51 6
 1 -2 9 76805.8 1638.79 4
 -1 2 -9 76425.1 1657.69 7
 -1 -2 -9 72971.5 962.427 7
 1 2 9 73013 1050.02 2
 -1 -2 -9 72954.4 991.721 1
 1 2 9 74060.4 1198.24 3
 -1 2 -9 75854.2 820.566 6
 1 -2 9 74182.4 886.571 1
 1 -2 9 74291.4 935.241 3
 1 2 9 72511.3 979.939 1
 -1 2 -9 73042.5 872.992 1
 -1 2 -10 14307.6 379.279 1
 1 2 10 14689.1 469.106 1
 -1 2 -10 14093.5 377.767 6
 1 -2 10 17006.4 823.954 4
 -1 -2 -10 15707.7 564.854 5
 -1 2 -10 15949.1 817.9 7
 1 2 10 14706.1 493.94 2
 1 2 10 16416.4 593.314 3
 1 -2 10 14568.5 389.62 1
 -1 -2 -10 15613.1 480.166 7
 -1 -2 -10 15435.5 471.01 1
 1 -2 10 15064 439.28 3
 -1 -2 -11 612.305 124.792 7
 1 2 11 615.674 119.192 2
 1 2 11 1010.24 202.708 3
 1 -2 11 917.733 119.126 3
 1 -2 11 1125.1 273.354 4
 -1 2 -11 986.929 278.833 7
 -1 -2 -11 1101.5 146.384 1
 1 2 11 754.726 126.758 1
 -1 2 -11 663.978 91.9694 1
 1 -2 11 757.243 90.7264 1
 -1 -2 -11 1150.26 191.65 5
 1 -2 11 697.433 97.6319 2
 -1 2 -11 608.106 96.4816 6
 -1 -2 -12 34705.9 758.357 1
 1 -2 12 34628.9 723.278 3
 -1 2 -12 35575.5 558.084 1
 1 2 12 35459.7 920.248 3
 1 2 12 34409.7 780.93 1
 -1 2 -12 35690.8 1257.66 7
 1 -2 12 35530.1 556 1
 1 -2 12 33146.8 653.965 2
 1 2 12 35121.7 814.861 2
 -1 -2 -12 34207.6 886.682 5
 -1 2 -12 35065.5 660.556 6
 -1 -2 -12 34681.3 793.781 7
 1 -2 12 35518.2 1224.74 4
 -1 2 -13 93918.7 856.162 1
 1 2 13 92334 1356.2 2
 1 -2 13 91562.6 1991.86 4
 1 2 13 91799.8 1502.18 3
 -1 -2 -13 88940.3 1241.58 1
 1 -2 13 90648.5 1214.76 3
 1 -2 13 87260.3 1103.46 2
 -1 2 -13 89458.1 1104.13 6
 1 2 13 90053.7 1341.01 4
 -1 -2 -13 91395.7 1480.87 5
 1 2 13 86206.8 1244.16 1
 -1 2 -13 94225.3 2048.97 7
 -1 -2 -13 91330 1349.52 7
 1 -2 13 93514.7 859.229 1
 -1 -2 -14 4710.27 341.977 7
 1 -2 14 4649.12 286.428 3
 -1 2 -14 4254.37 173.015 1
 1 -2 14 4860.23 293.175 2
 -1 -2 -14 4752.35 272.73 1
 1 -2 14 5202.7 536.721 4
 -1 2 -14 5750.04 570.479 7
 1 2 14 5519.81 429.872 3
 1 2 14 4625.12 331.901 4
 -1 -2 -14 5287.69 402.474 5
 1 2 14 4754.22 267.407 1
 1 2 14 4392.01 311.334 2
 -1 2 -14 4646.8 274.014 6
 1 -2 14 4220.69 176.875 1
 1 -2 15 74507.8 1867.47 4
 1 -2 15 71845.2 1175.43 3
 1 2 15 73159.9 1291.63 2
 -1 2 -15 71729.6 1078.57 6
 1 2 15 72141.1 1417.71 3
 1 2 15 73016.9 1306.21 4
 -1 2 -15 75255.6 1911.04 7
 -1 -2 -15 69354.1 957.213 1
 -1 -2 -15 70894.1 1378.74 5
 1 -2 15 70015.7 1064.43 2
 -1 2 -15 69303.3 637.732 1
 1 2 15 63189.5 937.416 1
 -1 -2 -15 72350.2 1317.76 7
 1 -2 15 67648.6 639.213 1
 1 2 16 62969.9 1237.28 2
 -1 -2 -16 59354.2 837.917 1
 -1 -2 -16 61279.1 1301.74 5
 -1 -2 -16 61498.2 1261.48 7
 1 -2 16 59560.5 1112.1 3
 1 -2 16 64961.5 1768.65 4
 -1 2 -16 59697.8 1030.28 6
 1 2 16 60617.4 1246.28 4
 1 2 16 58639 834.23 1
 1 -2 16 60612.5 1037.07 2
 -1 2 -16 56220 518.952 1
 -1 2 -16 64471.6 1768.13 7
 1 2 16 62665.7 1343.97 3
 -1 2 -17 18096.5 240.643 1
 1 -2 17 22602.3 1076.1 4
 1 -2 17 20942.1 681.82 3
 -1 2 -17 21524.8 645.699 6
 -1 2 -17 22435.3 1063.83 7
 1 2 17 22559.4 840.939 3
 -1 -2 -17 21224.6 773.517 7
 1 -2 17 21295.9 650.514 2
 1 2 17 21065.2 731.138 2
 1 2 17 21183.8 771.554 4
 -1 -2 -17 22943.2 828.052 5
 -1 -2 -17 18887.1 394.179 1
 1 2 18 21059.8 761.42 2
 1 2 18 20189.8 809.508 4
 1 -2 18 21369.1 1067.53 4
 1 -2 18 20424.7 669.004 2
 -1 -2 -18 20300.8 795.293 7
 -1 2 -18 21825 1060.7 7
 -1 -2 -18 20447.5 817.182 5
 1 2 18 20375.5 831.761 3
 1 -2 18 20105 696.025 3
 -1 2 -18 21037 663.983 6
 1 -2 19 119169 1737.24 3
 -1 -2 -19 121742 1960.95 7
 1 -2 19 122340 1624.59 2
 -1 -2 -19 123681 1986.72 5
 1 -2 19 125294 2553.28 4
 1 2 19 124338 1863.53 2
 -1 2 -19 118369 1598.08 6
 -1 2 -19 123840 2513 7
 1 2 19 119269 1994.51 3
 1 2 19 124863 1971.49 4
 1 2 20 40129.5 1187.94 3
 -1 2 -20 41991.4 1485.25 7
 1 2 20 38347.4 1129.63 4
 1 -2 20 39962.2 1479.8 4
 -1 2 -20 38377.9 948.616 6
 -1 -2 -20 39368.6 1164.74 5
 -1 -2 -20 38683.7 1133.37 7
 1 -2 20 39197.7 952.73 2
 1 -2 20 39575.6 1029.54 3
 1 2 20 39393 1094.38 2
 1 2 21 16970.8 746.75 2
 -1 -2 -21 17315.9 789.932 7
 1 -2 21 17487.2 1007.3 4
 1 2 21 17113.6 781.539 4
 -1 2 -21 17060.8 664.211 6
 -1 2 -21 18879.2 1019.32 7
 1 -2 21 16382.7 713.491 3
 -1 -2 -21 17845 814.119 5
 1 2 21 18114.4 839.882 3
 1 -2 21 18247.8 667.456 2
 -1 2 -22 61027.6 1241.53 6
 -1 2 -22 61621.8 1840.23 7
 -1 -2 -22 60293.1 1456.1 7
 1 2 22 60695.2 1462.32 4
 1 2 22 60935.1 1526.94 3
 1 -2 22 62148.6 1878.67 4
 1 -2 22 58982.4 1334.72 3
 1 2 22 59790.3 1375.66 2
 1 -2 22 56852.8 1203.64 2
 -1 -2 -22 61944.8 1506.82 5
 -1 2 -23 46557.8 1606.36 7
 1 2 23 42950 1315.06 3
 1 -2 23 44722.7 1185.86 3
 1 -2 23 44136 1621.37 4
 1 2 23 42003.3 1240.64 4
 1 -2 23 42532.7 1067.31 2
 -1 -2 -23 43258.5 1296.41 5
 -1 2 -23 44527.9 1086.19 6
 -1 -2 -23 44654.4 1273.58 7
 1 2 23 42961.8 1188.67 2
 1 2 24 2631.08 412.325 2
 -1 -2 -24 2861.29 442.103 5
 1 -2 24 2721.06 401.496 3
 1 2 24 2581.6 433.253 3
 -1 2 -24 2929.07 355.31 6
 1 -2 24 2911.17 345.758 2
 -1 -2 -24 2215.75 425.958 7
 1 -2 24 2428.31 506.946 4
 -1 2 -24 2840.24 543.851 7
 1 2 24 2577.82 396.606 4
 1 -2 25 95735 1664.1 2
 1 -2 25 98578.2 2457.78 4
 -1 2 -25 97522.7 1680.05 6
 -1 -2 -25 98383.7 1939.3 7
 -1 -2 -25 101010 2038.05 5
 1 2 25 96632.7 1942.17 4
 1 2 25 95135.2 2039.29 3
 1 2 25 96165.5 1839.02 2
 1 -2 25 97505.8 1847.61 3
 -1 2 -25 105273 2468.51 7
 -1 2 -26 52233.9 1259.68 6
 1 -2 26 52595.1 1389.2 3
 -1 -2 -26 54670 1481.31 7
 1 2 26 50793.5 1506.29 3
 1 -2 26 49185.1 1238.61 2
 -1 2 -26 57344 1858.35 7
 1 2 26 52774.5 1411.57 2
 -1 -2 -26 55578.7 1556.2 5
 1 -2 26 54457.2 1859.48 4
 1 -2 27 2139.15 396.04 3
 -1 -2 -27 2654.39 383.579 7
 1 2 27 2602.48 435.218 3
 -1 -2 -27 2847.04 428.421 5
 1 -2 27 2449.12 335.027 2
 1 -2 27 2171.4 461.7 4
 -1 2 -27 2553.41 360.364 6
 1 2 27 3444.85 394.39 2
 -1 2 -27 2399.82 490.718 7
 1 2 28 25921.5 1025.73 2
 -1 2 -28 29549.5 1352.64 7
 1 -2 28 26967.3 1351.45 4
 -1 -2 -28 27290.3 1135.79 5
 1 -2 28 27277.8 1051.11 3
 -1 2 -28 27419.2 954.923 6
 1 2 28 26183.7 1121.45 3
 -1 -2 -28 27837.2 1085.08 7
 -1 2 -29 72147.5 1706 5
 1 -2 29 69048.6 1703.25 3
 1 2 29 69978.4 1687.41 2
 -1 2 -29 75852.1 2187.03 7
 -1 2 -29 71583.9 1554.23 6
 -1 -2 -29 71620.6 1848.32 5
 1 2 29 68049.5 1838.73 3
 1 -2 29 70237.4 2188.53 4
 -1 -2 -30 7440.63 651.713 5
 -1 -2 -30 7380.59 604.22 6
 1 2 30 6522.03 570.355 2
 1 -2 30 6860.31 745.255 4
 1 -2 30 7299.92 585.389 3
 1 2 30 6221.4 620.909 3
 -1 2 -30 6794.75 715.788 7
 -1 2 -30 7151.45 568.119 5
 -1 2 -31 27553.9 1098.56 5
 -1 -2 -31 28360.5 1117.86 6
 -1 -2 -31 27916.2 1214.99 5
 1 -2 31 28278.5 1419.16 4
 -1 2 -31 29454.1 1395.73 7
 1 2 31 26093.2 1191.55 3
 -1 -2 -32 41960.4 1509.21 5
 1 -2 32 42229.7 1747.01 4
 1 2 32 39116.3 1476.91 3
 -1 2 -32 41100.2 1361.28 5
 -1 -2 -32 43269 1389.81 6
 -1 2 -32 43113.2 1694.82 7
 -1 -2 -33 25182.5 1094.87 6
 -1 2 -33 25210 1316.96 7
 -1 -2 -33 24016.2 1158.79 5
 1 -2 33 24237.2 1333.78 4
 1 2 33 22390.8 1147.57 3
 -1 -2 -34 5890.26 624.451 5
 1 2 34 5074.66 592.665 3
 1 -2 34 6145.23 721.71 4
 -1 2 -34 5462.93 668.423 7
 1 -2 35 49297.5 1929.64 4
 1 2 35 47147.6 1689.37 3
 -1 -2 -35 51307.6 1730.26 5
 -1 -2 -36 16440.5 1010.96 5
 1 -2 36 14897 1084.88 4
 1 2 36 14087.5 951.838 3
 -1 2 -36 17303.6 1116.61 7
 1 3 -37 242.525 292.097 7
 1 -3 -36 370.505 230.472 5
 1 3 -36 127.783 237.526 7
 -1 -3 36 144.441 241.953 4
 -1 3 36 225.839 178.486 2
 1 3 -36 237.889 190.984 6
 1 -3 -36 81.1676 200.902 6
 -1 3 35 -101.385 183.07 2
 1 -3 -35 573.087 279.236 5
 1 3 -35 -131.335 229.79 6
 -1 -3 35 -175.889 256.75 4
 1 -3 -35 319.619 172.704 6
 1 3 -35 351.682 238.947 7
 1 -3 -34 3050.08 413.972 6
 1 3 -34 3181.89 478.517 7
 1 3 -34 2549.02 340.731 6
 1 -3 -34 3491.05 491.45 5
 -1 3 34 3413.82 449.409 2
 -1 -3 34 3332.28 543.595 4
 1 -3 -33 1859.46 345.262 6
 1 3 -33 1510.81 291.691 6
 -1 -3 33 1567.31 359.518 4
 1 3 -33 2152.19 428.727 7
 -1 3 33 2315.46 381.356 2
 1 -3 -33 1786.15 376.833 5
 1 -3 -32 4809.16 503.33 6
 1 3 -32 6198.96 524.168 6
 -1 -3 32 5018.89 637.545 4
 1 -3 -32 5939.35 610.83 5
 1 3 -32 5560.54 626.147 7
 -1 3 32 4822.92 493.396 2
 1 -3 -31 890.829 267.456 5
 -1 -3 31 910.794 307.646 4
 -1 3 31 960.771 253.326 2
 1 3 -31 667.137 192.51 6
 1 -3 -30 948.567 313.434 5
 1 3 -30 455.923 160.175 6
 -1 3 30 487.932 194.129 2
 -1 -3 30 551.243 252.194 4
 1 3 -29 7648.51 553.474 6
 -1 3 29 7774.42 597.398 2
 -1 -3 29 7247.07 712.804 4
 1 -3 -29 8488.15 687.613 5
 1 3 -28 3978.29 401.308 6
 -1 3 28 3736.48 413.766 2
 1 -3 -28 4121.28 506.919 5
 -1 -3 28 3562.73 529.702 4
 1 -3 -27 17089.8 934.329 5
 -1 3 27 15186 812.957 2
 -1 -3 27 14917.1 1015.32 4
 1 3 -27 15866.8 762.583 6
 1 3 -26 3025.66 346.222 6
 -1 3 26 2658.37 342.465 2
 -1 -3 26 2468.78 420.931 4
 1 -3 -26 3411.48 438.98 5
 1 3 -25 2769.5 308.926 6
 -1 -3 25 2692.3 442.023 4
 1 -3 -25 3595.27 471.659 5
 -1 3 25 3284.73 366.224 2
 1 3 -24 1929.51 300.819 6
 -1 -3 24 1798.23 398.538 4
 1 -3 -24 3233.83 432.265 5
 1 -3 -24 2574.75 315.665 7
 -1 3 24 1729.51 345.553 2
 1 3 -24 2815.27 308.558 5
 1 -3 -23 59023.1 1658.15 5
 1 3 -23 60968.8 1243.45 5
 -1 3 23 60025.7 1496.02 2
 1 -3 -23 62742.9 1353.99 7
 -1 -3 23 56988.4 1923.26 4
 1 3 -23 60283.5 1382.86 6
 1 -3 -22 9667.94 685.885 5
 1 -3 -22 8562.09 507.74 7
 -1 -3 22 8960.83 789.478 4
 1 3 -22 8424.1 544.832 6
 1 3 -22 8915.52 475.346 5
 -1 3 22 7527.91 546.287 2
 1 3 -21 4329.18 366.441 6
 -1 -3 21 4189.75 323.836 3
 -1 3 21 4332.22 396.558 2
 1 -3 -21 4302.41 348.344 7
 1 -3 -21 4476.18 472.235 5
 1 3 -21 4648.64 328.119 5
 -1 -3 21 4321.74 552.226 4
 1 -3 -20 1965.59 251.347 7
 1 3 -20 1717.68 257.925 6
 -1 3 20 2033.13 309.521 2
 -1 -3 20 2051.6 254.326 3
 -1 -3 20 2305.83 425.375 4
 -1 3 20 2152.87 248.016 4
 1 -3 -20 1665.05 346.981 5
 1 -3 -19 47871.5 1400.7 5
 1 3 -19 46912.5 1109.3 6
 -1 3 19 48324.8 1250.78 2
 -1 -3 19 46394.6 974.978 3
 -1 3 19 44930.2 1014.05 4
 1 -3 -19 46432.5 718.781 1
 -1 -3 19 47715.7 1736.65 4
 1 3 -18 8876.11 439.979 1
 1 3 -18 9909.64 515.745 6
 1 -3 -18 10435.8 685.189 5
 -1 3 18 10142.9 479.536 4
 -1 3 18 10482.1 594.238 2
 -1 -3 18 10319.5 851.816 4
 1 -3 -18 9678.46 342.429 1
 -1 -3 18 10528 474.037 3
 -1 -3 17 135387 1525.81 3
 -1 3 17 126769 1651.16 4
 -1 3 17 131197 1290.69 1
 1 -3 -17 138869 1340.88 1
 1 3 -17 136049 1790.64 6
 1 3 -17 147276 1944.77 1
 -1 -3 17 145976 3021.68 4
 -1 3 17 137371 2025.93 2
 -1 -3 17 131463 1729.45 1
 1 -3 -17 138096 2278.16 5
 -1 3 16 12543.4 411.621 1
 -1 3 16 12497.5 505.407 4
 1 3 -16 14781.5 669.901 1
 -1 -3 16 13766.8 941.318 4
 -1 -3 16 13090 590.968 1
 1 -3 -16 13475.5 429.583 1
 -1 3 16 13215.2 653.691 2
 1 -3 -16 13890.2 725.649 5
 1 3 -16 13883.8 581.991 6
 -1 -3 16 13419.7 470.651 3
 1 -3 -15 3560.38 367.548 5
 1 3 -15 3526.68 346.151 1
 1 -3 -15 3368.48 224.825 1
 -1 -3 15 3225.84 220.395 3
 -1 3 15 3346.73 249.122 4
 -1 3 15 3258.21 305.786 2
 -1 3 15 3123.7 213.66 1
 1 3 -15 3214.15 266.091 6
 -1 -3 15 3355.41 316.518 1
 -1 -3 15 3298.12 465.7 4
 -1 3 14 673.657 170.245 4
 -1 -3 14 617.647 182.811 3
 -1 3 14 729.37 114.369 1
 1 3 -14 466.756 149.668 1
 -1 3 14 380.547 144.183 2
 1 -3 -14 703.916 222.047 5
 -1 -3 14 535.671 150.788 1
 -1 -3 14 815.518 298.375 4
 1 -3 -14 225.012 78.6418 1
 1 3 -14 598.974 172.204 6
 1 3 -13 292586 2322.98 6
 1 -3 -13 282044 2114.2 1
 -1 -3 13 282125 1777.1 3
 -1 -3 13 297840 3950.06 4
 1 -3 -13 281879 3033.14 5
 -1 -3 13 294248 2640.89 1
 1 3 -13 302415 2696.78 1
 -1 3 13 291701 2113.86 1
 -1 3 13 276650 2026.08 4
 -1 3 13 291333 2640.74 2
 -1 -3 12 22370 474.57 3
 -1 3 12 21732.3 594.244 1
 1 -3 -12 23815.6 884.488 5
 1 3 -12 23067.3 728.575 1
 -1 3 12 20775.8 538.321 4
 -1 -3 12 22837.2 717.768 1
 -1 -3 12 24064 1116.56 4
 1 3 -12 23390.7 649.277 6
 -1 3 12 22140.1 720.057 2
 1 -3 -12 20935 597.708 1
 -1 3 11 129429 1666.95 2
 1 3 -11 135693 1692.37 1
 1 -3 -11 124376 1465.99 1
 -1 -3 11 126407 1026.02 3
 1 -3 -11 131476 2035.21 5
 1 3 -11 131414 1457.27 6
 -1 -3 11 132084 2523.09 4
 -1 3 11 122672 1190.71 4
 -1 -3 11 125600 1641.85 1
 -1 3 11 127689 1473.99 1
 -1 -3 10 7588 231.143 3
 1 -3 -10 7654.33 375.354 1
 -1 3 10 7093.93 275.15 4
 -1 -3 10 7957.81 408.184 1
 -1 3 10 7518.79 396.81 2
 1 3 -10 8403.69 425.843 1
 -1 -3 10 8740.72 653.809 4
 1 -3 -10 7736.29 471.8 5
 -1 3 10 7630.63 378.6 1
 1 3 -9 115311 1496.86 1
 -1 3 9 102887 929.182 4
 1 -3 -9 103797 1384.37 1
 1 -3 -9 109200 1711.88 5
 -1 3 9 107811 1414.05 1
 1 3 -9 111407 1265.68 6
 -1 -3 9 108640 1459.34 1
 -1 3 9 111920 1439.73 2
 -1 -3 9 112145 776.723 3
 -1 -3 9 110666 2174.49 4
 -1 3 8 984.714 171.759 1
 1 3 -8 387.345 86.6194 6
 -1 -3 8 424.076 48.8868 3
 -1 3 8 576 73.6702 4
 1 3 -8 826.488 164.995 1
 1 -3 -8 726.438 157.792 1
 -1 -3 8 584.135 147.897 1
 1 -3 -8 779.912 162.409 5
 -1 -3 8 742.244 241.484 4
 -1 3 8 527.784 122.227 2
 -1 -3 7 481360 4198.36 4
 1 3 -7 478671 2446.36 6
 -1 -3 7 456085 2870.94 1
 1 -3 -7 451069 2947.82 1
 1 3 -7 470182 2981.5 1
 -1 -3 7 481565 1369.77 5
 -1 3 7 474611 2828.42 6
 -1 3 7 460184 2958.94 1
 -1 -3 7 469481 1272.19 3
 -1 3 7 474801 2784.38 2
 1 -3 -7 463347 3376.17 5
 1 -3 -6 10380.2 460.3 1
 -1 3 6 11142.6 421.264 2
 1 -3 -6 10467 529.513 5
 -1 -3 6 10809 198.097 5
 1 3 -6 10793.6 360.788 6
 -1 -3 6 11181.8 631.624 4
 -1 3 6 10612 467.928 1
 -1 3 6 10733.9 414.481 6
 1 3 -6 12291.1 489.91 1
 -1 -3 6 12163.9 480.785 1
 -1 -3 6 10379.6 175.57 3
 -1 -3 5 71905.1 1129.11 1
 -1 -3 5 72166.7 1388.4 7
 1 3 -5 74865.8 1165.63 1
 1 -3 -5 71534.7 1316.48 5
 1 -3 -5 70394.6 1203.44 1
 -1 3 5 73035.7 1030.91 6
 -1 3 5 69876.3 1014.55 2
 -1 -3 5 70584.8 483.25 3
 1 3 -5 74494.4 909.052 6
 -1 -3 5 72513 542.354 5
 -1 -3 5 72586.5 1482.6 4
 -1 3 5 71766.8 1227.23 1
 -1 -3 4 19241 302.902 3
 -1 3 4 18371.5 507.243 6
 -1 -3 4 18999.1 329.381 5
 -1 -3 4 19127.9 687.212 4
 -1 -3 4 19557.5 599.597 1
 -1 3 4 19130.8 281.421 7
 -1 3 4 18366.7 506.11 2
 1 -3 -4 18153.5 636.802 5
 -1 3 4 18264.5 658.847 1
 1 3 -4 18792.4 456.381 6
 -1 -3 4 18901.5 659.615 7
 1 -3 -4 18063.1 638.298 1
 1 3 -4 19953.5 617.873 1
 1 3 -3 346523 1919.8 6
 -1 -3 3 331274 2528.04 7
 1 3 -3 359924 2539.19 1
 -1 3 3 346061 2094.25 6
 -1 3 3 346664 2120.5 2
 -1 -3 3 326072 2548.82 4
 -1 -3 3 340093 1613.61 5
 1 -3 -3 333854 2595.08 5
 1 -3 -3 322070 2650.99 1
 -1 -3 3 349320 2484.96 1
 -1 3 3 336620 2752.23 1
 -1 3 2 4478.09 396.496 1
 1 -3 -2 4855.37 387.116 1
 -1 -3 2 4508.15 308.65 4
 1 3 -2 2403.21 183.039 6
 -1 -3 2 4015.09 210.71 5
 -1 3 2 3119.93 227.973 6
 -1 -3 2 4852.39 346.824 1
 1 3 -2 5056.27 357.919 1
 -1 3 2 3200 231.907 2
 -1 -3 2 3989.93 296.639 7
 1 -3 -2 3578.34 291.808 5
 -1 3 2 4022.54 169.978 7
 -1 3 1 203715 1527.57 6
 1 3 -1 209056 1481.97 2
 1 3 -1 219956 1989.99 1
 1 -3 -1 204257 1889.87 5
 -1 -3 1 211932 1792.92 4
 -1 3 1 206020 1531.64 2
 -1 -3 1 199729 1514.74 5
 1 3 -1 215515 1508.89 6
 -1 3 1 215050 2239.31 1
 -1 -3 1 216541 1811.18 7
 -1 -3 1 216875 1976.4 1
 -1 3 1 219049 1346.49 7
 1 -3 -1 205438 1907.56 3
 1 -3 -1 202425 2163.11 1
 1 -3 -1 214923 1322.62 4
 1 3 0 6092.41 271.279 6
 1 3 0 7025.56 375.097 1
 -1 -3 0 7310.55 382.547 1
 -1 -3 0 7182.22 320.807 7
 -1 3 0 7654.54 461.981 1
 1 -3 0 6920.55 347.757 5
 -1 3 0 6521.78 272.586 6
 -1 3 0 7120.04 284.438 7
 1 -3 0 6836.62 347.992 3
 1 -3 0 6178.95 271.182 4
 -1 3 0 6188.89 267.695 2
 1 -3 0 7254.88 447.536 1
 1 3 0 6085.96 264.602 2
 -1 -3 0 7107.95 330.567 4
 -1 -3 -1 5615.9 266.972 7
 1 -3 1 6695.77 318.669 3
 -1 3 -1 5244.55 229.888 2
 -1 -3 -1 5875.66 285.23 5
 1 3 1 4883.93 253.594 6
 1 3 1 5790.16 338.585 1
 -1 3 -1 5214.14 230.154 6
 1 -3 1 5709.35 299.08 4
 -1 -3 -1 5688.5 278.736 4
 1 -3 1 6470.56 415.523 1
 -1 -3 -1 6077.97 339.953 1
 -1 3 -1 6130.61 304.665 7
 1 3 1 6054.04 287.646 3
 1 3 1 6019.38 274.602 2
 1 -3 1 5913.8 312.043 5
 -1 3 -1 6714.05 442.326 1
 1 3 2 11155.4 379.281 6
 -1 3 -2 13058 336.117 6
 1 -3 2 10990.5 536.401 1
 -1 3 -2 12075.5 459.564 7
 -1 3 -2 13438.9 572.262 1
 1 3 2 11919.5 473.807 1
 -1 -3 -2 12134.2 408.968 5
 -1 3 -2 12851.6 337.668 2
 -1 -3 -2 12166.1 477.367 1
 -1 -3 -2 12097.4 359.503 4
 -1 -3 -2 12612.4 356.669 7
 1 -3 2 11185.9 437.926 4
 1 -3 2 11596.2 385.776 3
 1 3 2 11465.9 381.587 2
 1 -3 2 11911.4 399.765 5
 1 3 2 14583.9 447.179 3
 1 3 3 370940 2340.75 3
 1 -3 3 354392 2803.47 1
 -1 3 -3 373049 2716.13 7
 -1 -3 -3 368314 2547.83 1
 -1 3 -3 360845 1704.26 6
 -1 -3 -3 375968 1810.25 7
 1 -3 3 364853 2128.5 5
 1 3 3 362694 2217.27 6
 1 -3 3 348513 2640.88 4
 1 3 3 362617 2536.62 1
 -1 3 -3 363115 1729.52 2
 -1 -3 -3 377268 1908.65 4
 -1 -3 -3 370607 2301.01 5
 1 3 3 365986 2222.57 2
 -1 3 -3 368886 2880.36 1
 1 -3 3 370060 2084.38 3
 1 3 4 2420.46 195.436 6
 1 3 4 1949.41 224.483 1
 -1 -3 -4 1578.9 177.851 5
 1 -3 4 1713.85 152.892 5
 -1 -3 -4 1706.93 134.56 4
 -1 3 -4 2244.83 136.696 2
 1 -3 4 1404.97 132.787 3
 -1 3 -4 2210.35 273.802 1
 1 3 4 1818.82 196.689 3
 1 3 4 2775.34 208.983 2
 -1 -3 -4 1598.79 124.133 7
 -1 3 -4 1975.53 259.282 7
 1 -3 4 2134.06 273.225 4
 1 -3 4 1687.99 240.013 1
 -1 -3 -4 3143.62 267.999 1
 -1 3 -4 1947.95 127.998 6
 1 3 5 118121 1416.86 3
 1 3 5 117663 1463.65 1
 1 3 5 109984 1319.6 6
 -1 3 -5 120999 1585.85 1
 1 -3 5 110065 1752.47 4
 -1 3 -5 113122 945.929 6
 -1 -3 -5 117374 973.007 7
 1 -3 5 119171 1165.71 5
 -1 -3 -5 123329 1495.11 1
 -1 3 -5 116332 1818.44 7
 -1 -3 -5 116164 1012.03 4
 -1 -3 -5 117128 1385.66 5
 1 3 5 116153 1320.01 2
 1 -3 5 113972 1147.52 3
 1 -3 5 114983 1569.83 1
 1 -3 6 15449.8 569.366 1
 -1 -3 -6 15787.1 535.862 5
 1 3 6 15759.1 554.724 1
 -1 3 -6 14837.5 715.067 7
 -1 -3 -6 17358.9 573.318 1
 1 3 6 16314.9 525.393 2
 -1 3 -6 14820.2 348.54 6
 1 3 6 14683.5 502.384 6
 -1 -3 -6 16548.1 366.819 7
 -1 3 -6 15824.3 575.762 1
 1 3 6 14933.4 539.462 3
 1 -3 6 15610.5 422.569 5
 1 -3 6 15644.4 729.975 4
 1 -3 6 14456.4 404.657 3
 1 -3 7 203960 1544.31 5
 1 3 7 200209 1851.02 6
 1 -3 7 192570 2632.08 4
 -1 -3 -7 201551 1322.63 7
 1 -3 7 188239 1921.25 1
 1 3 7 202711 2008.08 3
 -1 -3 -7 206808 2011.66 1
 1 3 7 198804 1818 2
 1 3 7 204281 1994.84 1
 -1 3 -7 209437 2756.52 7
 -1 3 -7 196556 1290.89 6
 1 -3 7 198810 1489.04 3
 -1 -3 -7 198416 1944.09 5
 -1 3 -7 195101 1946.1 1
 -1 3 -8 11869.5 731.837 7
 1 3 8 10401.6 429.308 2
 1 3 8 12186.6 539.415 3
 1 -3 8 10218.8 356.446 5
 1 3 8 10734 439.477 6
 1 -3 8 10817.6 358.621 3
 1 -3 8 10854.8 451.375 1
 -1 -3 -8 12122.5 522.364 5
 -1 3 -8 11290.3 466.293 1
 -1 -3 -8 11999.5 504.33 1
 -1 3 -8 10362.4 310.899 6
 -1 -3 -8 10464.9 314.366 7
 1 -3 8 11689.1 734.356 4
 1 3 8 11313.4 504.716 1
 1 -3 9 304965 3691.19 4
 -1 -3 -9 295741 2570.64 5
 -1 3 -9 312518 2347.8 1
 1 3 9 321671 2662.32 1
 1 -3 9 302385 2298.74 1
 1 3 9 307734 2346.44 2
 1 3 9 317287 2692.44 3
 1 3 9 308687 2394.74 6
 1 -3 9 318578 1974.01 3
 -1 -3 -9 311525 1777.41 7
 -1 -3 -9 324266 2647.18 1
 1 -3 9 310018 1988.59 5
 -1 3 -9 303373 1755.02 6
 -1 3 -10 6598.81 336.663 1
 -1 3 -10 6549.85 268.829 6
 1 3 10 6564.15 360.328 2
 1 -3 10 6590.17 299.666 3
 -1 -3 -10 6735.08 277.83 7
 1 3 10 6484.69 361.128 6
 1 -3 10 7345.88 616.148 4
 1 3 10 7366.66 429.113 1
 1 -3 10 6364.74 332.865 1
 -1 -3 -10 7560.68 441.072 5
 1 -3 10 6912.29 306.954 5
 1 3 10 7433.64 462.161 3
 -1 -3 -11 785.137 180.458 5
 -1 3 -11 554.997 238.17 7
 1 -3 11 277.944 82.0325 3
 1 -3 11 336.361 84.6871 5
 1 -3 11 879.473 133.752 1
 1 3 11 884.164 197.472 3
 1 3 11 884.772 144.203 2
 1 3 11 534.348 172.322 1
 -1 -3 -11 577.179 98.6488 7
 -1 3 -11 742.9 128.657 1
 -1 -3 -11 734.534 174.144 1
 -1 3 -11 504.684 89.8626 6
 1 -3 11 1045.5 286.396 4
 1 3 11 786.89 147.324 6
 -1 -3 -12 13786.9 608.025 1
 1 3 12 13271.5 529.063 2
 -1 -3 -12 16368.6 691.441 5
 1 -3 12 13320.5 452.623 1
 -1 3 -12 15025.7 882.32 7
 -1 3 -12 13891.1 426.972 6
 1 -3 12 15841.5 902.941 4
 -1 3 -12 13669.3 448.325 1
 1 3 12 14790.6 678.806 3
 1 3 12 15120.2 649.141 1
 1 -3 12 13321.4 445.736 3
 -1 -3 -12 13612.4 444.633 7
 -1 3 -13 259905 1894.76 6
 1 -3 13 255127 2011.85 3
 -1 3 -13 246691 3449.02 7
 1 3 13 260997 2720.49 3
 1 -3 13 252552 1891.69 1
 -1 -3 -13 247331 2425.76 1
 -1 3 -13 262543 1901.42 1
 1 -3 13 250241 3551.82 4
 1 3 13 253892 2385.55 2
 -1 -3 -13 257166 2665.58 5
 -1 -3 -13 261473 2046.69 7
 -1 3 -14 2166.26 174.719 1
 -1 3 -14 3486.68 525.134 7
 1 -3 14 2388.1 183.002 1
 -1 -3 -14 3188.68 267.329 1
 1 3 14 4353.91 477.11 3
 -1 -3 -14 2264.32 215.954 7
 1 3 14 2480.56 258.926 2
 1 3 14 2520.18 256.423 1
 -1 -3 -14 3624.78 406.916 5
 -1 3 -14 2495.16 213.632 6
 1 -3 14 2632.48 228.901 3
 1 -3 14 4146.16 560.122 4
 1 -3 15 115254 1172.33 1
 -1 -3 -15 116378 1510.71 7
 1 3 15 114651 1877.97 3
 -1 3 -15 114345 1170.9 1
 1 -3 15 113011 1432.93 3
 -1 3 -15 111960 2370.87 7
 -1 -3 -15 111732 1487.71 1
 1 3 15 113803 1675.54 2
 1 -3 15 112600 2454.78 4
 -1 3 -15 112180 1337.42 6
 -1 -3 -15 118582 1894.21 5
 1 3 16 4001.26 429.211 3
 1 3 16 3064.94 241.259 1
 -1 3 -16 3714.5 494.393 7
 -1 3 -16 3045.34 242.074 6
 -1 3 -16 3331.51 196.269 1
 1 -3 16 3350.03 191.03 1
 -1 -3 -16 2952.19 264.832 7
 1 3 16 2806.06 319.471 2
 1 -3 16 3341.28 260.443 3
 -1 -3 -16 4581.78 439.6 5
 1 -3 16 3839.68 515.07 4
 -1 -3 -16 3479.35 253.119 1
 -1 3 -17 41882.2 640.258 1
 -1 3 -17 40043.9 854.569 6
 1 3 17 39813.5 1046.64 2
 1 -3 17 39331.9 912.653 3
 1 -3 17 41019.6 1524.99 4
 -1 3 -17 41393.6 1472.74 7
 -1 -3 -17 41196.6 1160.16 5
 1 3 17 40989.7 1171.25 3
 -1 -3 -17 42339.6 992.121 7
 -1 -3 -17 39072.7 817.647 1
 -1 -3 -18 10576.4 654.679 5
 -1 3 -18 9475.23 768.251 7
 1 -3 18 9438.99 783.448 4
 -1 -3 -18 9235.19 500.301 7
 1 -3 18 10229.2 487.544 3
 1 3 18 7635.6 477.197 2
 -1 3 -18 8555.32 422.378 6
 1 3 18 9609.79 642.904 3
 -1 -3 -19 131393 2143.44 5
 -1 3 -19 128642 1636.13 6
 -1 -3 -19 133873 1898.98 7
 -1 3 -19 132915 2685.39 7
 1 -3 19 132170 2784.77 4
 1 3 19 133054 2001.88 2
 1 3 19 131799 2180.19 3
 1 -3 19 126367 1741.46 3
 -1 -3 -20 4536.63 490.254 5
 1 -3 20 3767.04 538.451 4
 -1 -3 -20 3594 377.904 7
 1 -3 20 3750 381.574 3
 -1 3 -20 3838.27 542.584 7
 1 3 20 3448.23 417.458 2
 -1 3 -20 3617.04 335.305 6
 1 3 20 4019.16 463.685 3
 1 3 21 9621.31 570.711 2
 -1 -3 -21 10304.8 562.827 7
 1 3 21 9768.62 639.392 3
 -1 3 -21 9049.1 461.65 6
 -1 -3 -21 9661.52 616.962 5
 1 -3 21 9712.18 778.175 4
 -1 3 -21 9657.86 753.404 7
 1 -3 21 8678.89 498.124 3
 -1 -3 -22 3134.51 359.621 7
 1 -3 22 2513.82 452.474 4
 1 3 22 3270.29 346.73 2
 -1 -3 -22 2947.41 382.049 5
 1 -3 22 2961.11 350.078 3
 -1 3 -22 3421.81 478.187 7
 1 3 22 3307.73 413.922 3
 -1 3 -22 2759.6 296.279 6
 1 3 23 34448.8 1108.52 2
 1 -3 23 35576.2 1515.78 4
 1 -3 23 35325.2 1032.6 3
 1 3 23 34707.4 1220.65 3
 -1 -3 -23 35082.3 1199.93 5
 -1 3 -23 35686.7 955.528 6
 -1 3 -23 37471.6 1498.47 7
 -1 -3 -23 38765.5 1129.19 7
 1 3 24 9410.27 675.189 3
 -1 3 -24 8816.24 512.771 6
 -1 -3 -24 9633.49 657.408 5
 -1 -3 -24 9794.68 595.94 7
 1 -3 24 8643.4 784.113 4
 1 -3 24 9419.92 563.033 3
 1 3 24 9392.15 597.268 2
 -1 3 -24 9323.14 795.94 7
 1 3 25 29407 1057.32 2
 -1 3 -25 30842.5 1387.13 7
 -1 -3 -25 29032 1138.89 5
 -1 3 -25 28167 890.185 6
 1 -3 25 29163.1 1424.79 4
 1 -3 25 28494.9 980.044 3
 1 3 25 29336.1 1169.08 3
 -1 3 -26 1544.75 360.244 7
 -1 -3 -26 1307.55 322.01 5
 1 -3 26 678.071 265.137 4
 1 -3 26 1050.21 221.965 3
 -1 3 -26 799.893 188.671 6
 1 3 26 1014.44 287.75 3
 1 3 26 739.306 243.051 2
 1 -3 27 1313.99 255.371 3
 -1 3 -27 1068.26 326.593 7
 -1 3 -27 1206.58 221.541 6
 1 3 27 1023.85 276.222 3
 1 3 27 1061.81 220.699 2
 -1 -3 -27 1249.33 272.692 5
 1 -3 27 1851.83 402.787 4
 1 -3 28 4857.54 612.006 4
 1 3 28 4028.15 421.246 2
 -1 -3 -28 4522.08 484.609 5
 1 3 28 4475.32 506.145 3
 -1 3 -28 4923.17 595.608 7
 -1 3 -28 4777.96 401.436 6
 1 -3 29 7956.62 791.43 4
 1 3 29 8159.71 593.303 2
 -1 3 -29 9422.07 810.578 7
 -1 -3 -29 8756.4 688.801 5
 1 3 29 7519.58 639.16 3
 1 3 30 1881.73 339.386 3
 1 3 30 2483.13 343.585 2
 -1 3 -30 2362.39 414.537 7
 -1 3 -30 2973.91 363.144 5
 -1 -3 -30 2842.46 398.991 5
 1 -3 30 2421.25 441.448 4
 1 3 31 378.397 199.101 2
 -1 3 -31 649.137 321.364 7
 1 -3 31 683.971 232.374 4
 1 3 31 127.433 197.485 3
 -1 -3 -31 324.689 196.786 5
 -1 3 -32 694.586 228.869 7
 1 -3 32 563.803 210.186 4
 1 3 32 538.583 217.344 3
 -1 -3 -32 686.307 254.976 5
 1 -3 33 779.42 255.428 4
 -1 -3 -33 467.96 254.815 5
 -1 3 -33 430.22 238.873 7
 -1 -3 -33 696.726 228.056 6
 1 3 33 500.414 238.377 3
 1 3 34 858.801 289.258 3
 -1 3 -34 755.713 304.906 7
 1 -3 34 787.446 323.328 4
 -1 -3 -34 699.306 205.733 6
 -1 -3 -34 824.958 278.952 5
 1 -3 35 118.086 225.376 4
 1 3 35 205.123 197.558 3
 -1 3 -35 271.267 271.454 7
 -1 -3 -35 398.678 270.188 5
 1 4 -36 8979.38 894.052 7
 1 -4 -36 8021.09 745.178 5
 1 -4 -36 7704.71 686.849 6
 1 -4 -35 31592.7 1430.46 5
 1 4 -35 31424.1 1568.77 7
 -1 4 35 28805.5 1271.28 2
 -1 -4 35 28602.8 1554.89 4
 1 4 -35 31418.9 1232.53 6
 1 -4 -35 29606 1301.06 6
 -1 4 34 1783.15 449.663 2
 1 4 -34 1581.38 542.512 7
 1 -4 -34 2088.72 495.228 5
 1 4 -34 3147.27 430.599 6
 -1 -4 34 1400.94 471.332 4
 -1 -4 33 93360.2 2771.89 4
 1 4 -33 95610.4 2066.15 6
 -1 4 33 94005.6 2241.56 2
 1 4 -33 103004 2813.43 7
 1 -4 -33 103352 2535.88 5
 -1 4 32 7917.5 705.771 2
 1 4 -32 9016.31 861.352 7
 1 4 -32 9751.49 681.782 6
 1 -4 -32 9481.05 836.948 5
 -1 -4 32 7508.1 835.85 4
 -1 4 31 1752.08 345.085 2
 -1 -4 31 1739.64 421.235 4
 1 -4 -31 1652.3 397.282 5
 1 4 -31 1940.66 330.816 6
 1 4 -30 6200.85 538.741 6
 1 -4 -30 6207.94 664.672 5
 -1 4 30 6903.09 611.865 2
 -1 -4 30 6255.44 747.47 4
 -1 -4 29 81714.1 2498.09 4
 -1 4 29 81945.4 1981.84 2
 1 4 -29 84258.3 1815.56 6
 1 -4 -29 87699.1 2268.63 5
 1 -4 -28 4318.05 614.423 5
 -1 4 28 3901.49 505.418 2
 1 4 -28 4718.66 499.028 6
 -1 -4 28 3071.73 590.383 4
 -1 4 27 64237 1715.07 2
 1 -4 -27 67604.3 1949.52 5
 1 4 -27 64473.4 1548.69 6
 -1 -4 27 64032 2166.46 4
 1 4 -26 11631 685.855 6
 -1 4 26 11910.1 741.117 2
 1 -4 -26 14094.3 911.049 5
 -1 -4 26 11732.1 944.982 4
 1 4 -25 11253.3 623.489 6
 -1 4 25 12268.1 736.173 2
 -1 -4 25 11362.3 926.148 4
 -1 4 24 1160.31 319.12 2
 1 -4 -24 1807.32 424.183 5
 1 4 -24 997.395 277.16 6
 -1 -4 24 1170.8 449.118 4
 1 -4 -23 116696 2467.32 5
 1 4 -23 111570 1879.95 6
 -1 4 23 114047 2132.1 2
 -1 -4 23 113443 2802.93 4
 -1 -4 22 18489.2 1172.29 4
 1 4 -22 20304.7 822.392 6
 -1 4 22 21224.5 924.39 2
 1 -4 -22 20599.4 1081.34 5
 -1 4 21 12644.8 692.274 2
 1 4 -21 11614.2 579.451 6
 -1 -4 21 12361.1 926.419 4
 1 -4 -21 12287.3 789.121 5
 1 -4 -20 4321.18 503.489 5
 -1 -4 20 5300.71 648.556 4
 -1 4 20 4080.81 413.881 2
 1 4 -20 4424.06 368.3 6
 -1 4 19 46334.3 1251.62 2
 1 -4 -19 45626.4 925.591 7
 1 -4 -19 46647.8 1462.18 5
 -1 -4 19 48557.9 1834.89 4
 1 -4 -19 46810.6 877.543 1
 1 4 -19 45061.6 1091.27 6
 1 4 -19 47435.2 1123.52 1
 -1 -4 18 18745.9 578.34 3
 1 -4 -18 18731.7 579.222 7
 1 -4 -18 17872.4 564.71 1
 1 -4 -18 20679.1 977.897 5
 1 4 -18 19290.6 702.491 6
 -1 -4 18 21336.9 1235.89 4
 -1 4 18 17391.5 543.619 1
 1 4 -18 20092.5 779.853 1
 -1 4 18 19610 810.332 2
 -1 -4 17 93815 1206.15 3
 1 4 -17 94883.3 1499.42 6
 -1 4 17 92862 1299.89 1
 -1 -4 17 101863 2631.99 4
 1 -4 -17 92689.9 1225.94 7
 -1 -4 17 91626.9 1701.6 1
 -1 4 17 94381 1720.97 2
 1 -4 -17 95194.1 2027.15 5
 1 -4 -17 92339.2 1321.76 1
 1 4 -17 104350 1864.38 1
 1 -4 -16 21110.5 953.371 5
 1 -4 -16 19566.4 620.254 1
 1 -4 -16 19543.9 539.492 7
 -1 4 16 21153.2 535.225 4
 -1 4 16 20260.6 623.363 1
 -1 -4 16 21873.4 1213.8 4
 -1 -4 16 20091.5 540.549 3
 1 4 -16 20320.2 696.301 6
 -1 4 16 19962.8 773.823 2
 -1 -4 16 21069.3 870.466 1
 -1 -4 15 473.939 254.465 4
 -1 -4 15 667.112 113.424 3
 -1 -4 15 319.864 142.909 1
 1 -4 -15 154.728 144.756 5
 1 4 -15 11.5582 100.434 6
 -1 4 15 483.555 109.625 1
 1 -4 -15 1058.38 126.722 7
 1 4 -15 428.484 170.599 1
 1 -4 -15 381.241 92.3496 1
 -1 4 15 428.351 81.9903 4
 -1 4 15 241.644 121.566 2
 -1 -4 14 1808.51 271.739 1
 1 -4 -14 1870.86 162.386 7
 1 -4 -14 1996.31 211.688 1
 -1 4 14 1768.64 239.231 2
 1 -4 -14 1842.79 293.906 5
 -1 -4 14 1828.88 155.924 3
 1 4 -14 1780.1 197.603 6
 -1 -4 14 2182.29 414.878 4
 -1 4 14 1745.52 136.489 4
 -1 4 14 1765.83 204.181 1
 1 -4 -13 78356.9 1322.26 1
 -1 -4 13 78560.7 2212.14 4
 1 -4 -13 78926.7 1706.7 5
 1 4 -13 82953.5 1270.14 6
 1 -4 -13 79261.8 893.331 7
 -1 4 13 79726.3 1323.04 1
 -1 -4 13 81694.4 1718.01 1
 -1 4 13 80321.1 1444.21 2
 -1 4 13 78582.8 801.72 4
 -1 -4 13 79801.5 891.254 3
 -1 4 12 57649.8 1147.4 1
 1 4 -12 59161.8 1042.88 6
 -1 4 12 55486.7 1179.31 2
 1 4 -12 61485.4 1446.19 1
 1 -4 -12 56253.1 679.274 7
 -1 -4 12 56707.6 694.458 3
 1 -4 -12 56234 1388.89 5
 -1 4 12 55209.2 591.503 4
 1 -4 -12 55214.6 1129.92 1
 -1 -4 12 60028.7 1840.01 4
 -1 -4 12 60432 1415.33 1
 1 -4 -11 48064.3 1076.15 1
 1 -4 -11 46521 537.971 7
 -1 4 11 48758 1074.35 2
 -1 -4 11 49350.7 598.121 3
 -1 4 11 45097.9 442.709 4
 1 -4 -11 49523.6 1277.02 5
 -1 -4 11 49145.3 1243.2 1
 -1 4 11 49431.2 1093.98 1
 -1 -4 11 51642.6 1690.45 4
 1 4 -11 49887.8 936.383 6
 1 4 -11 50397.1 1260.13 1
 -1 4 10 2418.74 242.153 2
 1 4 -10 2392.73 207.472 6
 -1 4 10 2794.52 273.514 1
 -1 -4 10 2122.82 119.123 3
 1 4 -10 3261.91 340.919 1
 1 -4 -10 2587.89 307.941 5
 -1 -4 10 2937.35 320.518 1
 -1 -4 10 3223.38 455.246 4
 1 -4 -10 2232.42 250.27 1
 -1 4 9 9085.56 448.457 2
 1 -4 -9 8764.19 529.294 5
 -1 -4 9 8981.31 222.815 3
 -1 -4 9 9941.16 718.139 4
 1 4 -9 9324.59 386.839 6
 -1 4 9 9229.01 460.816 6
 1 4 -9 9494.33 545.538 1
 1 -4 -9 8757.46 483.55 1
 -1 4 9 9245.35 499.873 1
 -1 -4 9 9123.88 235.974 5
 -1 -4 9 9190.69 528.451 1
 -1 4 8 11456.7 497.219 6
 1 -4 -8 11191 553.691 1
 -1 4 8 11134 488.066 2
 -1 -4 8 12338.6 594.56 1
 1 4 -8 12369.4 600.162 1
 -1 -4 8 11214.3 237.491 3
 -1 -4 8 10982.2 256.058 5
 1 -4 -8 12109.8 603.992 5
 -1 4 8 11658.2 570.119 1
 1 4 -8 11141.2 415.521 6
 -1 4 7 36221.6 857.14 6
 1 4 -7 37974.7 1030.58 1
 1 -4 -7 35999.4 1021.71 5
 1 4 -7 36717.2 733.176 6
 -1 4 7 37667.7 1033.78 1
 -1 -4 7 37465.4 1016 1
 -1 4 7 36065.2 850.135 2
 1 -4 -7 35299.4 995.967 1
 -1 -4 7 36384 430.967 3
 -1 -4 7 36395.6 467.736 5
 -1 -4 6 25958.3 853.677 1
 1 4 -6 24525.4 845.834 1
 -1 4 6 25245.6 859.769 1
 1 4 -6 24820.4 602.982 6
 -1 -4 6 24955.7 372.584 3
 -1 4 6 24909.4 687.19 2
 -1 4 6 24848.8 686.247 6
 -1 -4 6 24656 405.047 5
 1 -4 -6 23741.8 831.946 1
 -1 -4 6 25603.8 963.33 4
 1 -4 -6 25715.9 871.205 5
 -1 -4 5 8183.56 243.76 3
 -1 4 5 8608.33 402.597 2
 -1 -4 5 8079.24 260.804 5
 1 -4 -5 8089.55 496.366 1
 -1 4 5 8129.26 394.434 6
 1 4 -5 9410.08 510.715 1
 1 -4 -5 8166.31 510.562 5
 -1 4 5 8806.97 533.071 1
 -1 -4 5 8630.3 497.777 1
 1 4 -5 8084.12 342.376 6
 -1 -4 5 8387.37 522.217 4
 1 -4 -4 1530.22 223.049 5
 -1 4 4 1787.86 196.236 6
 -1 -4 4 1863.85 255.956 4
 -1 4 4 1230.06 164.193 2
 -1 -4 4 1340.86 250.86 1
 -1 -4 4 1759.86 148.717 5
 1 4 -4 1389.95 151.607 6
 1 -4 -4 1497.42 253.943 1
 -1 4 4 1316.74 78.9239 7
 1 4 -4 1156.8 238.921 1
 -1 4 4 1784.55 278.365 1
 -1 -4 4 1407.07 130.002 3
 1 4 -3 1923.64 255.941 1
 1 -4 -3 2290.35 288.084 1
 -1 -4 3 1525.93 207.798 7
 1 4 -3 1718.03 159.23 2
 1 -4 -3 1300.38 181.997 5
 -1 4 3 1722.16 182.636 6
 -1 4 3 1869.36 290.178 1
 -1 4 3 1938.63 109.688 7
 1 4 -3 1429.81 151.244 6
 -1 4 3 1761.99 178.393 2
 -1 -4 3 1597.4 144.723 5
 -1 -4 3 1592.13 230.498 1
 -1 -4 3 1792.09 227.017 4
 -1 4 2 21223.2 572.155 6
 -1 4 2 22775.4 900.361 1
 1 -4 -2 22612.4 447.66 4
 1 4 -2 21599.5 545.317 2
 -1 4 2 20872.7 570.539 2
 -1 -4 2 22712.7 801.674 1
 -1 -4 2 21815.6 673.823 7
 1 4 -2 22266.4 789.461 1
 -1 -4 2 21085.6 676.591 4
 -1 4 2 22985.6 439.764 7
 -1 -4 2 21832.8 549.043 5
 1 -4 -2 22040.8 720.831 5
 1 4 -2 20444.2 541.242 6
 1 -4 -2 21835.1 861.183 1
 1 4 -1 1747.58 162.153 2
 -1 4 1 1626.7 268.331 1
 -1 -4 1 1818.37 193.594 7
 -1 4 1 1552.34 163.476 6
 -1 -4 1 1488.94 234.96 1
 1 -4 -1 1505.38 208.164 3
 -1 4 1 1542.96 161.521 2
 1 4 -1 1945.18 267.085 1
 1 -4 -1 1677.54 216.247 5
 1 4 -1 1651.91 162.319 6
 1 -4 -1 2116.04 168.976 4
 1 -4 -1 2091.47 302.492 1
 -1 -4 1 1761.84 194.56 4
 -1 4 1 1898.41 145.039 7
 -1 -4 1 1714.1 182.564 5
 1 4 0 2791.63 213.831 6
 1 -4 0 3154.52 262.968 5
 -1 4 0 3685.95 404.162 1
 1 4 0 2620.64 207.72 2
 -1 -4 0 3054.59 234.552 5
 -1 4 0 2892.47 209.101 6
 -1 -4 0 3011.31 237.544 7
 -1 4 0 2514.66 194.986 2
 -1 4 0 3087.47 218.186 7
 1 4 0 2745.09 303 1
 -1 -4 0 2979.86 313.103 1
 -1 -4 0 2775.12 227.936 4
 1 -4 0 2894.86 259.839 3
 1 -4 0 2790.04 371.631 1
 1 -4 0 2450.23 205.117 4
 -1 4 -1 2435.82 189.795 2
 1 -4 1 2553.34 239.342 3
 -1 4 -1 3431.95 260.092 7
 -1 -4 -1 3121.71 224.317 7
 1 -4 1 3231.52 270.52 4
 1 4 1 2652.2 213.511 2
 1 -4 1 3816.67 403.381 1
 -1 -4 -1 3069.56 228.191 4
 -1 -4 -1 2788.96 243.764 5
 1 -4 1 2612.95 234.724 5
 1 4 1 2446.53 205.703 6
 -1 4 -1 2889.02 205.792 6
 1 4 1 3555.94 328.27 1
 -1 4 -1 4177.72 429.01 1
 -1 -4 -1 3539.35 330.536 1
 -1 4 -2 29008.2 590.364 6
 -1 4 -2 31048.6 1049.04 1
 1 4 2 29728 897.815 1
 -1 4 -2 31721.7 850.38 7
 1 4 2 29434.7 686.57 6
 -1 -4 -2 30439.2 644.514 4
 1 -4 2 29273.5 1009.58 1
 1 4 2 29898 682.632 2
 1 -4 2 29880 826.655 4
 -1 4 -2 28942.4 593.906 2
 -1 -4 -2 30104.9 776.889 5
 1 -4 2 28917.1 716.408 5
 1 -4 2 28944.3 719.402 3
 -1 -4 -2 30988.2 914.816 1
 -1 -4 -2 30151.2 610.004 7
 1 -4 3 9099.54 398.66 5
 1 4 3 9808.96 410.732 2
 -1 -4 -3 9586.17 442.257 5
 -1 4 -3 9780.34 593.194 1
 -1 -4 -3 9535.14 524.924 1
 1 -4 3 8945.23 387.368 3
 -1 4 -3 10329.4 538.889 7
 -1 -4 -3 9323.17 329.231 7
 1 -4 3 9585.83 519.306 4
 -1 4 -3 8921.19 322.467 6
 1 4 3 8891.92 395.849 6
 -1 4 -3 8968.36 325.668 2
 1 -4 3 9741.81 591.315 1
 1 4 3 9841.73 521.961 1
 -1 -4 -3 9971.31 349.53 4
 1 -4 4 5982.71 453.112 1
 1 4 4 6453.68 358.748 6
 -1 -4 -4 6338.22 431.547 1
 1 -4 4 6204.64 314.076 5
 1 4 4 6574.34 437.008 1
 -1 4 -4 6303.04 484.213 1
 1 4 4 5910.45 368.201 3
 -1 4 -4 6671.39 484.391 7
 -1 -4 -4 6265.16 265.749 4
 1 -4 4 5736.49 299.854 3
 1 -4 4 6625.3 470.821 4
 -1 -4 -4 5955.81 355.762 5
 -1 4 -4 6143.64 261.854 6
 1 4 4 6133.11 340.28 2
 -1 4 -4 6081.85 264.268 2
 -1 -4 -4 6019.25 251.032 7
 1 -4 5 1974.58 173.548 3
 1 4 5 2364.87 217.527 2
 -1 -4 -5 2430.77 157.611 4
 -1 4 -5 2351.26 289.311 1
 -1 4 -5 2294.13 161.451 6
 -1 4 -5 2829.08 350.35 7
 -1 -4 -5 2826.54 290.061 1
 1 4 5 2320.56 219.576 6
 1 4 5 2055.16 235.827 3
 1 -4 5 1928.78 288.557 4
 1 -4 5 2335.23 295.564 1
 1 -4 5 2289.73 190.418 5
 1 4 5 2485.43 274.135 1
 -1 -4 -5 2516.85 149.089 7
 -1 4 -5 2269.84 162.35 2
 -1 -4 -5 2199.9 235.942 5
 1 -4 6 4149.27 249.378 5
 -1 -4 -6 4755.65 334.728 5
 -1 -4 -6 4492.96 218.313 4
 -1 -4 -6 4450.34 202.473 7
 1 4 6 4403.4 329.218 3
 1 4 6 4064.36 290.607 2
 1 -4 6 4698.49 396.652 1
 1 4 6 4143.85 291.281 6
 -1 -4 -6 4445.61 383.199 1
 -1 4 -6 4761.4 395.058 1
 1 -4 6 5078.88 480.703 4
 -1 4 -6 4266.93 223.537 6
 1 -4 6 3667.41 230.844 3
 1 4 6 5018.62 399.565 1
 -1 4 -7 34848.1 989.894 1
 -1 4 -7 34098.6 621.466 6
 1 -4 7 32993.7 980.795 1
 1 4 7 35445.9 928.777 3
 -1 -4 -7 36712.6 1040.55 1
 1 4 7 32966 829.426 2
 1 4 7 32169.5 814.65 6
 1 -4 7 34061.4 687.281 5
 -1 -4 -7 35332.7 904.615 5
 1 -4 7 36633.7 1320.86 4
 -1 -4 -7 34833.4 588.493 4
 -1 -4 -7 34912.8 548.54 7
 1 4 7 35612.6 1032.14 1
 1 -4 7 33611.6 670.559 3
 1 -4 8 57277.1 891.56 5
 1 4 8 58645.4 1357.35 1
 -1 -4 -8 57570 1181.66 5
 1 -4 8 58812.9 1741.24 4
 1 -4 8 57791.2 881.001 3
 -1 -4 -8 57500.2 708.613 7
 -1 -4 -8 57648.2 742.349 4
 -1 4 -8 56847.9 1246.08 1
 1 4 8 56091 1128.79 2
 -1 4 -8 55833.5 803.405 6
 -1 -4 -8 59771 1361.66 1
 1 -4 8 56222.8 1251.04 1
 1 4 8 57725.7 1143.89 6
 1 4 8 57439.6 1212.41 3
 -1 4 -9 48226 770.125 6
 1 -4 9 52380 1179.89 1
 -1 -4 -9 51204.9 684.958 7
 1 4 9 54396.9 1352.93 1
 1 4 9 50510.8 1067.32 2
 1 4 9 50447.6 1073.76 6
 -1 -4 -9 51523.4 1145.38 5
 -1 -4 -9 54871.4 1339.46 1
 1 -4 9 50513.3 831.424 3
 1 -4 9 51598.2 1640.83 4
 -1 4 -9 52120.1 1150.08 1
 1 4 9 50735.1 1159.11 3
 1 -4 9 50872.8 849.012 5
 1 4 10 387.989 152.645 1
 1 -4 10 245.555 77.7513 3
 1 -4 10 142.668 59.5145 5
 1 -4 10 627.778 235.377 4
 -1 -4 -10 109.764 133.923 1
 -1 4 -10 315.343 133.766 1
 1 4 10 425.129 145.532 6
 -1 -4 -10 445.171 170.551 5
 -1 4 -10 283.717 58.23 6
 -1 -4 -10 277.528 69.3262 7
 1 4 10 589.371 175.893 3
 1 -4 10 374.144 128.516 1
 1 4 10 494.362 136.141 2
 1 -4 11 4642.94 342.758 1
 1 4 11 4974.59 394.304 3
 -1 4 -11 5027.1 345.077 1
 1 -4 11 4795.75 272.764 5
 -1 -4 -11 5005.95 237.708 7
 1 4 11 4773.81 339.041 6
 -1 -4 -11 5786.91 456.328 1
 -1 4 -11 4952.09 257.367 6
 1 -4 11 4607.59 515.611 4
 -1 -4 -11 5062.19 391.651 5
 1 4 11 5533.14 359.362 2
 1 4 11 5443.95 454.393 1
 1 -4 11 5242.17 276.857 3
 1 -4 12 17229.8 994.123 4
 -1 -4 -12 17658.3 462.716 7
 1 -4 12 16705.2 514.958 5
 1 4 12 16946.9 740.032 1
 1 4 12 16878.7 656.016 6
 1 -4 12 16585.3 627.548 1
 1 -4 12 16699.7 506.119 3
 1 4 12 17291.5 655.365 2
 1 4 12 17043.3 747.011 3
 -1 -4 -12 17960.3 743.457 5
 -1 4 -12 16697.7 605.166 1
 -1 4 -12 16977.3 495.515 6
 -1 -4 -12 17169.2 748.284 1
 -1 4 -13 103116 1255.75 6
 -1 4 -13 105096 1487.1 1
 1 4 13 106478 1869.37 3
 -1 -4 -13 105315 1828.29 5
 1 4 13 102258 1636.42 6
 -1 -4 -13 107008 1785.11 1
 1 4 13 104667 1621.85 2
 1 -4 13 102169 1501.06 1
 -1 -4 -13 110227 1185.93 7
 1 -4 13 103082 2425.92 4
 1 4 13 96027.2 1735.01 1
 1 -4 13 104896 1295.25 3
 1 4 14 12960.9 699.997 3
 -1 -4 -14 9983.03 536.842 1
 1 4 14 10490 531.074 2
 1 4 14 10308.7 543.813 1
 -1 4 -14 11026.5 466.647 1
 -1 4 -14 10900.1 419.975 6
 1 -4 14 10554.6 473.992 1
 1 -4 14 10611.8 428.07 3
 -1 -4 -14 11582.6 645.723 5
 -1 -4 -14 10244.6 384.005 7
 1 -4 14 11091.9 825.612 4
 1 4 15 56376.8 1420.18 3
 1 -4 15 52999.1 1013.2 1
 -1 -4 -15 52753 1182.05 1
 -1 4 -15 55238.7 968.546 6
 1 4 15 53959.7 1214.93 2
 1 4 15 52125.6 1172.33 1
 -1 -4 -15 55490.1 1389.9 5
 1 -4 15 55076.8 1822.83 4
 -1 -4 -15 55051.6 915.111 7
 1 -4 15 54840.9 997.123 3
 -1 4 -15 55674.5 1015.21 1
 -1 4 -15 53505.8 1715.24 7
 -1 -4 -16 3346.4 415.146 5
 1 -4 16 2610.29 227.33 1
 1 4 16 2573.18 287.725 2
 1 4 16 2522.54 256.874 1
 -1 4 -16 2920.12 228.687 1
 1 -4 16 2136.88 409.342 4
 1 4 16 3898.34 426.912 3
 -1 -4 -16 3403.47 252.104 7
 -1 4 -16 2193.65 211.798 6
 -1 -4 -16 1982.21 253.924 1
 1 -4 16 2413.05 222.51 3
 -1 4 -16 2597.03 435.614 7
 -1 -4 -17 45285.2 1017.94 1
 1 4 17 46254 1324.33 3
 -1 -4 -17 44119.2 1279.24 5
 -1 -4 -17 46470.7 925.271 7
 -1 4 -17 45534.9 1612.41 7
 1 -4 17 43956.6 950.573 3
 -1 4 -17 46206.9 940.765 6
 1 4 17 45138.6 1164.97 2
 1 -4 17 44209.5 1677.02 4
 -1 4 -17 46413.6 868.859 1
 -1 4 -18 19686.2 642.185 6
 1 4 18 21098.2 946.374 3
 1 -4 18 21768 1214.92 4
 1 4 18 19737.8 806.295 2
 -1 -4 -18 19166.5 657.602 1
 -1 4 -18 20589 1114.13 7
 -1 -4 -18 21176.8 662.361 7
 -1 -4 -18 22922.5 964.535 5
 1 -4 18 17966.9 655.617 3
 -1 4 -19 157751 1831.28 6
 1 4 19 151103 2480.99 3
 1 4 19 154352 2235.07 2
 1 -4 19 154247 3171.2 4
 1 -4 19 151808 1873.56 3
 -1 -4 -19 157168 2475.52 5
 -1 4 -19 160617 3076.94 7
 -1 -4 -19 159411 1849.3 7
 1 4 20 453.237 227.869 2
 -1 -4 -20 1132.83 348.488 5
 1 -4 20 800.388 340.599 4
 1 4 20 1261.64 339.382 3
 1 -4 20 787.209 219.23 3
 -1 4 -20 461.88 182.604 6
 -1 -4 -20 759.71 173.668 7
 -1 4 -20 1249.37 425.748 7
 1 -4 21 11766.3 565.738 3
 1 4 21 11132.6 624.138 2
 -1 4 -21 11298.3 514.985 6
 1 -4 21 11618.3 893.463 4
 -1 4 -21 11572.2 855.579 7
 -1 -4 -21 11740.2 540.577 7
 1 4 21 11281.9 712.695 3
 -1 -4 -21 10888.9 676.671 5
 1 -4 22 15857.9 679.94 3
 1 -4 22 15724.5 1067.57 4
 -1 -4 -22 19564.3 940.858 5
 -1 4 -22 16737.4 1036.13 7
 1 4 22 16805 796.732 2
 1 4 22 19229.2 951.609 3
 -1 4 -22 15986.3 663.18 6
 1 4 23 83684.6 1979.06 3
 -1 4 -23 91167.9 2408.9 7
 -1 4 -23 78657.2 1432.32 6
 1 -4 23 84732.5 1587.95 3
 1 -4 23 87383.3 2466.82 4
 -1 -4 -23 87661 1969.68 5
 1 4 23 85895.9 1799.28 2
 -1 4 -24 6435.51 731.084 7
 1 -4 24 7100.65 492.599 3
 1 4 24 7777.69 580.759 2
 1 -4 24 5629.89 718.441 4
 -1 -4 -24 7496.87 676.05 5
 1 4 24 6778.03 649.265 3
 -1 4 -24 6114.79 483.834 6
 1 4 25 109535 2102.44 2
 1 -4 25 105076 1844.81 3
 -1 -4 -25 112240 2302.02 5
 1 4 25 109720 2336.32 3
 1 -4 25 106325 2778.07 4
 -1 4 -25 112273 2754.34 7
 1 -4 26 4109.58 606.347 4
 -1 4 -26 4117.74 399.837 6
 -1 -4 -26 5082.33 568.835 5
 -1 4 -26 5558.24 683.602 7
 1 4 26 4630.96 555.193 3
 1 4 26 4634.08 500.881 2
 -1 -4 -27 1867.3 350.497 5
 -1 4 -27 1711.56 400.363 7
 1 -4 27 1717.29 413.357 4
 1 4 27 1804.36 345.898 3
 1 4 27 1723.84 336.89 2
 1 4 28 12438.3 880.924 3
 1 4 28 11950.2 723.699 2
 -1 4 -28 11979 957.955 7
 1 -4 28 11437.6 968.95 4
 -1 -4 -28 13890.1 895.4 5
 1 4 29 95215.8 2337.98 3
 1 -4 29 100236 2799.57 4
 -1 -4 -29 102595 2352.06 5
 1 4 29 96502.4 2078.63 2
 -1 4 -29 107293 2773.57 7
 -1 4 -30 879.285 442.22 7
 -1 -4 -30 1619.12 425.347 5
 1 4 30 913.183 378.287 2
 1 4 30 1155.27 393.867 3
 1 -4 30 1154.33 463.164 4
 1 4 31 22362.6 1172.34 3
 1 4 31 23933.5 1064.01 2
 -1 -4 -31 25470 1219.92 5
 1 -4 31 24024.9 1410.14 4
 -1 4 -31 24840.1 1366.82 7
 1 4 32 6594.94 684.137 3
 1 -4 32 7393.72 814.994 4
 -1 -4 -32 8049.84 733.503 5
 -1 4 -32 6533.61 756.045 7
 1 4 32 6197.46 569.967 2
 1 -4 33 18592.8 1267.9 4
 -1 4 -33 21748.9 1302.86 7
 1 4 33 17846.4 1077.87 3
 -1 -4 -33 21516.2 1163.61 5
 1 -4 34 1786.51 462.726 4
 -1 4 -34 2301.99 522.461 7
 -1 -4 -34 2517.14 500.716 5
 1 -5 -35 4020.5 556.242 5
 -1 5 35 3024.53 447.736 2
 1 5 -34 6524.5 545.936 6
 -1 -5 34 7539.93 836.873 4
 1 5 -34 7410.72 775.246 7
 1 -5 -34 8148.37 736.253 5
 -1 5 34 6510.52 623.687 2
 -1 5 33 -50.747 193.575 2
 1 5 -33 -153.371 219.136 6
 -1 -5 33 -64.5711 298.784 4
 1 5 -33 51.9002 274.674 7
 1 -5 -33 93.5008 248.777 5
 1 5 -32 -78.0889 203.439 6
 -1 5 32 -161.267 274.879 2
 1 -5 -32 235.181 239.313 5
 1 5 -32 -299.548 327.049 7
 -1 -5 32 -464.001 338.773 4
 1 -5 -31 2653.39 437.175 5
 -1 5 31 2936.51 419.426 2
 1 5 -31 1925.88 285.077 6
 -1 -5 31 2316.11 475.518 4
 1 5 -30 7870.24 572.772 6
 1 -5 -30 8413.22 738.466 5
 -1 5 30 7741.66 668.714 2
 -1 -5 30 8622.93 865.122 4
 1 -5 -29 12449.4 886.391 5
 -1 5 29 11812.8 781.633 2
 -1 -5 29 10569.8 916.241 4
 1 5 -29 10777.9 663.69 6
 1 -5 -28 4682.24 565.926 5
 -1 -5 28 3788.29 568.889 4
 1 5 -28 4389.26 423.999 6
 -1 5 28 4396.23 465.295 2
 1 5 -27 414.681 158.26 6
 1 -5 -27 821.858 277.585 5
 -1 5 27 588.625 221.207 2
 -1 -5 27 423.01 205.07 4
 1 5 -26 6463.83 482.484 6
 -1 -5 26 7118.3 738.973 4
 1 -5 -26 7904.45 703.912 5
 -1 5 26 6654.22 560.915 2
 1 -5 -25 14994.1 935.033 5
 1 5 -25 12707.1 676.552 6
 -1 5 25 13086.7 774.537 2
 -1 -5 25 13129.3 1007.06 4
 1 5 -24 20708.1 846.704 6
 -1 -5 24 21639.8 1280.09 4
 1 -5 -24 21824.7 1121.65 5
 -1 5 24 21869.2 981.573 2
 1 -5 -23 33254.8 1359.64 5
 -1 -5 23 33812.5 1580.94 4
 1 5 -23 32266.5 1014.41 6
 -1 5 23 33503.3 1187.68 2
 -1 -5 22 71.332 215.773 4
 -1 5 22 45.9417 180.738 2
 1 5 -22 469.985 178.36 6
 1 -5 -21 979.355 286.448 5
 1 5 -21 987.849 204.277 6
 -1 5 21 1550.98 281.44 2
 -1 -5 21 1915.96 404.476 4
 -1 5 20 38265.6 1201.19 2
 -1 -5 20 39519.8 1700.31 4
 1 5 -20 36928.7 1025.06 6
 -1 5 19 56680.4 1447.96 2
 1 5 -19 57940 1255.96 6
 1 -5 -19 55333.5 1638.94 5
 1 -5 -19 57252.9 1132.51 1
 1 5 -19 61451.3 1440.42 1
 -1 -5 19 61208.1 2111.67 4
 -1 5 18 14474.9 725.497 2
 1 -5 -18 14490.6 587.322 1
 1 -5 -18 14492.8 834.148 5
 1 5 -18 13752.5 610.464 6
 -1 5 18 14042.5 575.084 1
 -1 -5 18 15609.5 1110.11 4
 1 5 -18 15004.4 761.614 1
 1 -5 -17 40176.3 1329.34 5
 1 5 -17 38135.6 972.881 6
 -1 -5 17 40811.7 1738.17 4
 -1 -5 17 38771.2 1215.71 1
 -1 5 17 38237.1 966.744 1
 -1 5 17 38030.4 1137.17 2
 1 -5 -17 38874.3 987.958 1
 1 -5 -16 32486.3 933.196 1
 -1 -5 16 32182.6 1523.72 4
 -1 -5 16 32243.3 1155.85 1
 -1 5 16 30769.5 893.94 1
 1 5 -16 29326.5 841.617 6
 1 -5 -16 34300.4 1213.35 5
 -1 5 16 29501.2 985.832 2
 1 5 -16 32808.9 1202.41 1
 -1 5 15 12495 586.131 1
 1 5 -15 11639.7 531.557 6
 1 5 -15 10943 754.292 1
 1 -5 -15 12516.2 582.626 1
 -1 -5 15 12030.6 378.61 3
 1 -5 -15 12791.4 750.749 5
 -1 -5 15 12923.7 973.579 4
 -1 -5 15 12166.8 700.834 1
 -1 5 15 11680.4 612.309 2
 -1 -5 14 88291.4 2452.41 4
 1 5 -14 86439.3 1947.89 1
 -1 5 14 76378 1522.84 2
 -1 -5 14 77110.9 1760.89 1
 -1 5 14 81531.7 1506.34 1
 1 -5 -14 78821.1 1493.21 1
 1 -5 -14 77605 1797.5 5
 1 5 -14 78642.4 1317.28 6
 -1 -5 14 77880 907.754 3
 1 -5 -13 133411 1980.75 1
 1 -5 -13 129504 2251.16 5
 -1 -5 13 142534 3128.62 4
 1 5 -13 146633 2568.85 1
 -1 5 13 133654 1958.45 2
 -1 5 13 135416 2005.12 1
 -1 -5 13 129604 2305.18 1
 -1 -5 13 135023 1119.3 3
 1 5 -13 133939 1689.48 6
 1 5 -12 2914.6 390.196 1
 -1 -5 12 2613.58 346.565 1
 -1 -5 12 2489.39 442.477 4
 1 5 -12 2263.12 223.318 6
 1 -5 -12 2859.53 328.401 1
 -1 5 12 2407.08 298.76 1
 -1 -5 12 2066.61 128.293 3
 -1 5 12 2356.41 285.56 2
 -1 5 11 43882.3 1106.87 6
 -1 -5 11 47252.7 1745.77 4
 -1 5 11 42919.3 1074.77 2
 -1 -5 11 44250.6 1409.43 1
 1 -5 -11 42948.2 1179.73 1
 -1 5 11 44112.2 1217.8 1
 1 5 -11 44597.3 930.983 6
 1 -5 -11 43115.3 1251.78 5
 1 5 -11 46688.5 1442.07 1
 -1 -5 11 43240.3 600.986 5
 -1 -5 11 42210 567.777 3
 1 5 -10 173063 2733.86 1
 -1 -5 10 155364 1111.73 5
 -1 -5 10 158696 1050.38 3
 1 -5 -10 163461 2369.37 5
 -1 5 10 159213 2051.93 6
 -1 5 10 165064 2333.78 1
 -1 5 10 158369 2029.39 2
 1 5 -10 162639 1751.91 6
 -1 -5 10 173978 3130.28 4
 1 -5 -10 161033 2311.57 1
 -1 -5 10 160342 2577.82 1
 -1 -5 9 86916.6 1878.45 1
 -1 5 9 88063.8 1493.49 2
 1 5 -9 86743.8 1268.23 6
 1 -5 -9 83656.8 1708.25 1
 1 -5 -9 84699.4 1700.49 5
 -1 -5 9 82924.4 751.44 3
 -1 5 9 87948.5 1748.92 1
 -1 -5 9 83940.1 822.217 5
 1 5 -9 91583.9 1945.36 1
 -1 -5 9 90903.1 2164.75 4
 -1 5 9 85520.7 1490.91 6
 -1 -5 8 38602.5 1253.66 1
 -1 5 8 40960.5 1225.5 1
 1 -5 -8 39519.4 1194.64 1
 -1 -5 8 38313.9 567.493 5
 1 -5 -8 37791.4 1123.73 5
 1 5 -8 39505 1270.21 1
 -1 -5 8 39400.1 1379.22 4
 -1 5 8 39250.1 984.368 2
 -1 5 8 39297.1 986.676 6
 -1 -5 8 37581.9 517.711 3
 1 5 -8 39124.4 838.66 6
 1 5 -7 218414 1950.55 6
 1 5 -7 208045 2837.77 1
 -1 5 7 215991 2287.08 6
 -1 5 7 218691 2289.26 2
 1 -5 -7 211892 2615.06 5
 -1 -5 7 212787 1389.91 5
 1 -5 -7 211315 2800.58 1
 -1 -5 7 209798 2818.69 1
 -1 5 7 218506 2905.52 1
 -1 -5 7 214617 1295.84 3
 -1 -5 7 213089 3006.09 4
 1 5 -6 74097.9 1677.03 1
 1 -5 -6 74371.7 1629.63 5
 -1 -5 6 70240.9 801.789 3
 1 -5 -6 75196.9 1714.39 1
 -1 -5 6 72675.3 1666.84 4
 -1 5 6 74993.7 1341.32 6
 -1 -5 6 69043.1 858.847 5
 -1 5 6 75737.5 1743.94 1
 1 5 -6 72409.4 1116.28 6
 -1 5 6 74520 1328.74 2
 -1 -5 6 73021.1 1664.02 1
 -1 5 5 24862.3 1035.59 1
 -1 -5 5 22203.4 879.815 4
 -1 5 5 22016 703.813 2
 1 5 -5 23584.2 948.743 1
 -1 -5 5 20812.5 488.241 3
 1 -5 -5 24052.9 1005.62 1
 -1 5 5 22584.9 707.529 6
 -1 -5 5 23018.7 938.241 1
 1 5 -5 22565.6 621.87 6
 -1 -5 5 21692.4 519.637 5
 1 -5 -5 22826.3 877.07 5
 1 5 -4 273831 2122.54 2
 1 5 -4 271557 3215.46 1
 -1 -5 4 256784 2799.54 4
 -1 -5 4 266234 1961.89 5
 1 5 -4 274871 2150.27 6
 -1 5 4 260708 2299.38 2
 -1 -5 4 273052 3212.67 1
 -1 5 4 257865 2330.07 6
 1 -5 -4 283000 2988.71 5
 -1 5 4 280054 3530.35 1
 -1 5 4 253598 1152.02 7
 1 -5 -4 269301 3397.63 1
 -1 -5 4 269068 1881.54 3
 1 5 -3 242810 2002.18 2
 -1 5 3 235387 2137.29 2
 1 -5 -3 251473 3330.2 1
 -1 -5 3 249083 3053.41 1
 -1 5 3 233141 2124.45 6
 1 5 -3 239807 2033.67 6
 1 -5 -3 254960 1443.44 4
 -1 -5 3 247524 1989.38 5
 -1 5 3 244767 1363.92 7
 1 5 -3 249534 3071.75 1
 -1 -5 3 233812 2531.52 4
 -1 5 3 265396 3508.14 1
 1 -5 -3 246761 2679.54 5
 -1 -5 2 1529.94 214.583 4
 -1 5 2 4012.74 288.777 2
 -1 -5 2 766.718 104.403 5
 1 -5 -2 1693.74 159.831 4
 1 -5 -2 2736.55 461.45 1
 -1 5 2 1511.63 177.841 6
 1 5 -2 1230.6 185.122 6
 1 5 -2 3416.95 459.284 1
 1 -5 -2 725.216 153.432 5
 1 5 -2 1433.88 179.266 2
 -1 5 2 1483.58 144.259 7
 -1 5 2 2015.57 422.035 1
 -1 -5 2 2443.54 413.136 1
 1 -5 -1 240801 1861.83 4
 -1 5 1 233465 2047.37 6
 -1 -5 1 247383 3085.82 1
 1 -5 -1 235432 2468.28 5
 1 -5 -1 243048 3441.12 1
 -1 -5 1 231463 2244.3 4
 -1 5 1 225415 1734.85 7
 1 5 -1 234253 2017.49 2
 -1 -5 1 217383 2196.15 7
 1 -5 -1 228193 2417.1 3
 -1 5 1 260913 3653.73 1
 -1 -5 1 242957 2225.01 5
 1 5 -1 246461 3059.1 1
 1 5 -1 240021 2032.93 6
 -1 5 1 234287 2082.49 2
 -1 5 0 230983 1924.99 7
 1 5 0 235132 2028.59 2
 1 5 0 234171 2973.37 1
 1 -5 0 241374 2091.52 4
 1 -5 0 241436 2429.58 3
 -1 -5 0 217930 2061.09 7
 1 5 0 232206 2033.92 6
 -1 5 0 235272 2046.12 6
 1 -5 0 239722 2441.68 5
 -1 -5 0 243185 3031.05 1
 -1 5 0 240106 2059.01 2
 -1 -5 0 226112 2095.15 4
 1 -5 0 249912 3580.14 1
 -1 5 0 258347 3655.24 1
 -1 -5 0 231897 2194.77 5
 -1 5 -1 11491.3 779.663 1
 -1 -5 -1 10287.6 428.024 7
 1 -5 1 9964.51 476.053 3
 1 -5 1 10344.9 492.443 5
 -1 -5 -1 12459.4 712.054 1
 -1 5 -1 10400 428.267 6
 -1 -5 -1 10246.3 469.739 5
 1 5 1 10634.2 458.49 6
 -1 5 -1 11341.4 479.784 7
 1 5 1 12702.7 719.43 1
 -1 5 -1 10956.9 431.331 2
 1 5 1 10560 438.264 2
 1 -5 1 11196.8 510.428 4
 -1 -5 -1 10014.9 424.443 4
 1 -5 1 12029 815.378 1
 1 5 2 111363 2050.12 1
 -1 -5 -2 108558 1292.09 7
 1 5 2 108557 1444.82 2
 -1 5 -2 106251 1594.15 7
 -1 -5 -2 114554 2076.29 1
 1 -5 2 108810 1516.78 3
 1 5 2 107378 1453.05 6
 -1 5 -2 107332 1311.5 2
 1 -5 2 111189 1566.47 5
 1 -5 2 111115 1761.3 4
 -1 5 -2 107338 2220.12 1
 -1 -5 -2 105750 1543.73 5
 -1 5 -2 105896 1299.91 6
 1 -5 2 111577 2338.2 1
 -1 -5 -2 101024 1293.25 4
 -1 5 -3 245035 1923.66 2
 1 -5 3 262286 2959.25 4
 -1 -5 -3 254302 2458.96 5
 -1 5 -3 247536 1909.11 6
 -1 5 -3 243050 2624.77 7
 1 5 3 247582 2254.59 6
 -1 5 -3 249008 3273.1 1
 -1 -5 -3 252266 1878.2 7
 1 -5 3 255874 3417.86 1
 1 -5 3 257304 2255.11 3
 -1 -5 -3 248059 3067.59 1
 1 5 3 251629 2270.49 2
 -1 -5 -3 245784 1884.26 4
 1 5 3 242713 3023.44 1
 1 -5 3 256077 2313.23 5
 1 5 4 42211.3 1269 1
 -1 -5 -4 42076.6 714.374 7
 -1 -5 -4 44038 1087.82 5
 -1 -5 -4 44477.9 1303.55 1
 1 -5 4 41851.2 1414.67 1
 1 -5 4 47941.2 1398.13 4
 1 5 4 40948.8 950.368 6
 -1 5 -4 40909.5 1313.69 1
 -1 5 -4 39353.7 759.573 6
 1 5 4 41962.3 961.397 2
 1 -5 4 41939.6 906.375 5
 -1 5 -4 43301.3 1216.97 7
 1 -5 4 41771.7 884.653 3
 -1 5 -4 40450 769.314 2
 -1 -5 -4 40043.4 738.053 4
 1 -5 5 91515 1252.65 3
 -1 -5 -5 91529.8 1000.9 7
 -1 -5 -5 97893.8 1963.55 1
 -1 -5 -5 95424.9 1608.98 5
 -1 5 -5 84228.7 1833.13 1
 -1 -5 -5 94052.8 1074.96 4
 1 -5 5 90640.5 1966.26 1
 1 -5 5 89895.7 1277.4 5
 1 5 5 87277.4 1380.18 6
 -1 5 -5 92247.4 1145.16 6
 -1 5 -5 90749 1151.66 2
 1 5 5 95449.1 1923.69 1
 1 -5 5 101546 2186.1 4
 1 5 5 87880.5 1380.83 2
 -1 5 -6 186622 1632.37 6
 -1 -5 -6 191561 1378.43 7
 1 5 6 179625 2023.24 6
 1 -5 6 213488 3360.06 4
 1 -5 6 191352 1778.06 3
 -1 -5 -6 196063 2322 5
 1 5 6 202030 2854.29 1
 -1 5 -6 191769 1660.28 2
 -1 -5 -6 192660 1462 4
 1 5 6 181499 2007.09 2
 -1 -5 -6 201916 2846.71 1
 -1 5 -6 183016 2659.76 1
 1 -5 6 193762 1846.04 5
 1 -5 6 185151 2829.75 1
 -1 5 -7 67206.4 979.189 6
 1 -5 7 75869.5 2112.79 4
 -1 -5 -7 67348.8 1398.01 5
 1 -5 7 67558.1 1074.41 5
 -1 5 -7 65149 1553.65 1
 1 5 7 64088.6 1228.94 6
 -1 -5 -7 65298.8 774.674 7
 1 5 7 70100.9 1415.35 3
 -1 -5 -7 71607 1732.59 1
 -1 -5 -7 68127.6 843.573 4
 1 -5 7 66187.4 1629.25 1
 1 5 7 63540.1 1211.86 2
 1 -5 7 67377.3 1042.01 3
 1 5 7 74077.2 1758.02 1
 -1 5 -7 64813.8 978.56 2
 -1 -5 -8 1752.81 134.369 4
 1 5 8 1724.7 215.092 2
 -1 -5 -8 2194.86 135.397 7
 1 -5 8 1761.74 161.816 3
 1 5 8 2455.15 396.837 1
 -1 -5 -8 2454.43 345.465 1
 1 -5 8 2989.34 478.464 4
 1 5 8 2254.02 282.724 3
 -1 5 -8 2527.09 323.441 1
 1 -5 8 2085.95 322.33 1
 1 -5 8 2128.31 190.715 5
 -1 -5 -8 2659.45 308.261 5
 -1 5 -8 2292.33 192.225 6
 1 5 8 1894.72 228.494 6
 -1 -5 -9 196300 1302.87 7
 1 5 9 203541 2964.91 1
 1 5 9 190241 2440.07 3
 1 -5 9 194819 1734.98 3
 1 5 9 184423 2167.06 2
 -1 -5 -9 192160 1404.31 4
 -1 -5 -9 207026 2960.27 1
 1 -5 9 195602 2669.07 1
 -1 5 -9 185697 2520.98 1
 -1 5 -9 194193 1683.41 6
 1 -5 9 197205 3460.66 4
 1 -5 9 194612 1784.31 5
 -1 -5 -9 211294 2525.53 5
 1 5 9 187291 2196.74 6
 1 5 10 132355 2302.56 1
 -1 -5 -10 134324 1181.48 4
 1 -5 10 134310 1493.02 5
 -1 5 -10 132237 2099.39 1
 1 5 10 133348 1910.05 6
 -1 5 -10 134478 1434.55 6
 1 -5 10 136011 1459.13 3
 1 5 10 133094 2078.68 3
 1 5 10 137145 1939.64 2
 -1 -5 -10 139773 2351.2 1
 -1 -5 -10 131542 2030.43 5
 1 -5 10 132634 2854.03 4
 1 -5 10 139266 2211.4 1
 -1 -5 -10 135927 1102.9 7
 1 -5 11 1118.69 339.096 4
 -1 -5 -11 192.85 46.3817 4
 -1 -5 -11 885.767 206.701 1
 1 -5 11 329.053 172.863 1
 -1 5 -11 311.521 175.143 1
 1 -5 11 397.502 102.299 3
 1 5 11 1235.1 211.202 2
 1 5 11 468.414 173.388 1
 -1 -5 -11 387.55 183.908 5
 1 5 11 399.129 146.15 6
 1 -5 11 805.087 117.771 5
 1 5 11 438.635 187.256 3
 -1 5 -11 662.946 103.749 6
 -1 -5 -11 204.875 43.1414 7
 1 -5 12 51520.9 1796.91 4
 1 -5 12 51223.8 915.311 3
 -1 -5 -12 52506.9 717.223 7
 1 -5 12 54656.1 1326.07 1
 -1 -5 -12 52772.9 1395.87 1
 -1 5 -12 52615 924.4 6
 1 5 12 47434.1 1361.47 1
 -1 -5 -12 51226.3 1318.05 5
 1 5 12 50992.2 1236.59 6
 1 5 12 51436.8 1229.87 2
 1 5 12 51117 1345.29 3
 -1 5 -12 50467.5 1240.76 1
 1 -5 12 50822 937.939 5
 1 5 13 76472.5 1521.42 6
 1 5 13 74395 1653.02 3
 1 -5 13 74116.9 1146.82 5
 -1 5 -13 75219.2 1126.11 6
 1 5 13 75186 1493.66 2
 1 -5 13 74894.3 1129.45 3
 -1 -5 -13 76283.4 897.914 7
 -1 -5 -13 74249.3 1607.51 1
 1 -5 13 71344.7 2118.91 4
 1 -5 13 75582.1 1506.22 1
 1 5 13 73836.2 1627.19 1
 -1 5 -13 74167 1448.82 1
 -1 -5 -13 76978.6 1643.55 5
 1 -5 14 24929.6 675.403 5
 1 5 14 25695.9 996.189 3
 1 5 14 23126.9 888.031 1
 1 -5 14 25513.4 855.127 1
 -1 -5 -14 25223.4 911.001 1
 -1 -5 -14 25778.4 982.741 5
 1 5 14 24087.3 851.187 2
 -1 5 -14 25627.1 836.438 1
 1 -5 14 23797.3 651.386 3
 1 -5 14 24819.1 1272.11 4
 -1 5 -14 25375.6 669.703 6
 -1 -5 -14 25234.4 538.318 7
 1 5 14 26012.3 907.622 6
 1 5 15 66099.9 1632.43 3
 1 5 15 63510.9 1402.14 2
 1 5 15 61795.2 1422.85 1
 -1 5 -15 64506 1958.73 7
 -1 -5 -15 65366.5 898.466 7
 -1 5 -15 65170.2 1297.99 1
 -1 -5 -15 65860 1443.7 1
 1 -5 15 62810.7 1084.24 3
 -1 -5 -15 65771 1588.87 5
 1 -5 15 61764.1 2009.82 4
 1 -5 15 63270.1 1315.78 1
 -1 5 -15 65098.9 1100.56 6
 1 5 16 99799.2 1794.03 2
 1 -5 16 103469 1631.77 1
 1 5 16 105044 2097.29 3
 -1 5 -16 98454.3 1586.09 1
 -1 -5 -16 101208 1735.53 1
 1 -5 16 100252 2577.47 4
 -1 -5 -16 100352 2010.07 5
 -1 -5 -16 102554 1167.26 7
 -1 5 -16 105245 2510.15 7
 1 5 16 96891.5 1722.31 1
 -1 5 -16 102798 1412.14 6
 1 -5 16 99148.2 1384.63 3
 1 5 17 6039.27 546.657 3
 1 5 17 5343.93 430.862 2
 -1 -5 -17 6039.72 424.966 1
 -1 -5 -17 6306.82 550.388 5
 -1 5 -17 5317.69 328.357 6
 -1 5 -17 5696.06 627.134 7
 1 -5 17 6448.36 670.618 4
 -1 -5 -17 6979.81 316.106 7
 1 5 17 5642.37 410.392 1
 1 -5 17 5107.3 326.494 3
 -1 5 -17 5929.83 371.444 1
 1 -5 18 2962.32 258.21 3
 -1 5 -18 3441.87 518.694 7
 -1 5 -18 2948.24 264.76 6
 -1 -5 -18 3277.8 308.252 1
 1 -5 18 3994.87 552.969 4
 1 5 18 2900.25 337.257 2
 1 5 18 3361.33 432.249 3
 -1 -5 -18 4542.15 478.46 5
 -1 5 -18 3094.44 259.502 1
 -1 5 -19 61077.7 1167 6
 1 5 19 62337.3 1670.13 3
 -1 5 -19 63508.7 2026.32 7
 1 -5 19 58927.6 1158.12 3
 -1 -5 -19 62204.4 1658.1 5
 1 -5 19 60210.2 2046.98 4
 1 5 19 60324.5 1477.63 2
 1 5 20 47040.3 1482.02 3
 -1 5 -20 48989.8 1795.9 7
 1 -5 20 45535.1 1803.04 4
 1 5 20 46874.3 1313.88 2
 -1 -5 -20 48083.4 1467.14 5
 1 -5 20 44167.7 1042.65 3
 -1 5 -20 45603.5 1034.18 6
 1 5 21 12506.8 695.665 2
 -1 5 -21 11391.2 532.065 6
 1 -5 21 11702.2 940.109 4
 1 -5 21 11324.2 543.379 3
 -1 5 -21 11913.8 894.94 7
 -1 -5 -21 12657 791.965 5
 1 5 21 12039.4 780.369 3
 1 5 22 19215.1 870.747 2
 -1 -5 -22 19998.2 984.373 5
 -1 5 -22 21537.4 1203.47 7
 -1 5 -22 19102.6 697.862 6
 1 -5 22 19494.6 1198.17 4
 1 5 22 19774.6 986.125 3
 1 -5 22 18742 714.038 3
 -1 5 -23 7697.52 747.396 7
 1 5 23 7272.5 548.628 2
 -1 -5 -23 8562.22 658.955 5
 1 -5 23 6887.89 734.27 4
 -1 5 -23 7162.9 438.205 6
 1 5 23 7453.21 620.933 3
 1 5 24 2352.82 387.728 3
 -1 5 -24 3088.9 468.673 7
 -1 5 -24 2485.72 274.36 6
 1 5 24 2630.66 352.185 2
 1 -5 24 2822.91 502.608 4
 -1 -5 -24 2788.78 403.384 5
 1 5 25 21519.1 1072.54 3
 -1 -5 -25 21492.4 1069.43 5
 1 -5 25 22477.6 1323.58 4
 -1 5 -25 21055.1 779.161 6
 -1 5 -25 22780 1275.18 7
 1 5 25 21736.1 970.571 2
 1 5 26 18735.4 1028.12 3
 1 -5 26 17530.8 1190.86 4
 1 5 26 18881.9 919.656 2
 -1 5 -26 20756.8 1231.41 7
 -1 -5 -26 18763.3 1007.62 5
 -1 5 -27 4472.46 601.358 7
 1 5 27 3856.54 481.74 3
 1 -5 27 3750.46 569.204 4
 -1 -5 -27 3976.98 478.101 5
 1 5 27 3385.88 426.454 2
 1 5 28 355.455 164.468 2
 1 5 28 -31.5854 175.717 3
 1 -5 28 227.538 206.896 4
 -1 5 -28 185.588 245.352 7
 -1 -5 -28 -16.9186 175.044 5
 -1 5 -29 4677.59 623.506 7
 -1 -5 -29 4434.93 537.204 5
 1 -5 29 3667.45 568.023 4
 1 5 29 3487.3 479.004 3
 1 5 29 3891.64 448.284 2
 1 5 30 7316.16 677.637 3
 1 5 30 7846.54 627.943 2
 -1 5 -30 7783.05 775.309 7
 1 -5 30 7091.39 778.866 4
 -1 -5 -30 7903.17 696.632 5
 1 -5 31 5229.23 706.799 4
 1 5 31 4724.66 504.71 2
 -1 5 -31 5526.32 682.943 7
 -1 -5 -31 5401.14 607.768 5
 1 -5 32 540.756 291.067 4
 -1 5 -32 753.865 288.726 7
 1 5 32 949.247 287.469 2
 -1 -5 -32 1164.48 329.709 5
 1 -5 33 1208.11 326.769 4
 -1 5 -33 1401.79 389.726 7
 -1 -5 -33 1792.3 376.712 5
 -1 6 34 3649.3 513.301 2
 1 -6 -34 3134.53 530.871 5
 1 6 -33 11781.9 730.665 6
 1 -6 -33 12462.1 938.621 5
 -1 6 33 12525 874.543 2
 -1 -6 33 11930 1062.09 4
 1 6 -33 12354.1 1040.48 7
 1 -6 -32 53747.5 1896.48 5
 1 6 -32 55811.4 2146.44 7
 1 6 -32 49036.5 1455.76 6
 -1 -6 32 52371 2159.97 4
 -1 6 32 47948.5 1653.84 2
 -1 6 31 1819.76 428.357 2
 1 6 -31 1444.09 386.699 6
 -1 -6 31 1429.39 499.011 4
 1 -6 -31 1816.09 494.496 5
 -1 6 30 60340.2 1821.43 2
 1 -6 -30 63053.1 2000.19 5
 1 6 -30 58443.9 1556 6
 -1 -6 30 61459.2 2315.04 4
 1 -6 -29 8376.51 776.69 5
 1 6 -29 8914.37 631.632 6
 -1 6 29 7684.03 674.458 2
 -1 -6 29 7862.16 839.258 4
 1 6 -28 3473.48 380.214 6
 -1 6 28 3855.96 468.416 2
 -1 -6 28 3989.63 605.851 4
 1 -6 -28 4109.73 558.966 5
 -1 6 27 13528.6 843.329 2
 -1 -6 27 12307.7 1021.16 4
 1 6 -27 13209.4 720.233 6
 1 -6 -27 14173 954.752 5
 -1 6 26 87087.5 2052.74 2
 -1 -6 26 85782.8 2639.18 4
 1 -6 -26 87376.9 2284.4 5
 1 6 -26 82533.6 1735.01 6
 -1 6 25 1084.41 337.692 2
 -1 -6 25 909.195 355.973 4
 1 6 -25 1421.11 375.604 6
 1 -6 -25 2082.48 472.046 5
 -1 6 24 28027.5 1132.38 2
 1 6 -24 27316.3 962.975 6
 -1 -6 24 27508.2 1491.76 4
 1 -6 -24 27679.7 1277.42 5
 -1 -6 23 11164.1 950.065 4
 1 6 -23 9494.85 573.774 6
 -1 6 23 10488.2 696.378 2
 1 -6 -23 10611 798.03 5
 -1 -6 22 47548.2 1932.59 4
 1 6 -22 43937.4 1185.07 6
 -1 6 22 45915.8 1406.62 2
 1 -6 -22 46714.2 1596.8 5
 1 6 -21 14769.9 684.691 6
 -1 -6 21 17068 1175.53 4
 -1 6 21 15328.8 813.858 2
 1 -6 -21 15399.4 920.783 5
 1 -6 -20 78760.3 2023.34 5
 -1 -6 20 85264.9 2563.02 4
 1 6 -20 80959.5 1542.08 6
 -1 6 20 81085.3 1806.98 2
 1 -6 -19 629.96 164.882 1
 1 6 -19 1123.82 271.669 6
 1 6 -19 840.185 224.135 1
 -1 -6 19 821.975 328.726 4
 1 -6 -19 1692.08 380.879 5
 -1 6 19 803.231 242.836 2
 1 6 -18 91.9819 96.7992 6
 -1 6 18 215.13 103.424 1
 1 -6 -18 644.721 208.888 5
 -1 -6 18 285.103 240.473 4
 1 6 -18 718.589 224.502 1
 1 -6 -18 304.689 141.523 1
 -1 6 18 279.764 143.452 2
 -1 -6 17 10794 950.669 4
 1 -6 -17 9007.52 662.641 5
 1 -6 -17 9226.79 546.821 1
 -1 -6 17 9984.55 683.515 1
 -1 6 17 9210.48 550.545 1
 1 6 -17 11782.3 764.538 1
 1 6 -17 8882.37 488.939 6
 -1 6 17 9765.71 604.684 2
 1 6 -16 86176.3 1495.11 6
 1 -6 -16 82379 1935.94 5
 1 -6 -16 86188.5 1693.03 1
 -1 6 16 87463.1 1695.52 1
 -1 -6 16 88287.7 1978.47 1
 -1 6 16 85915.4 1746.16 2
 1 -6 -15 22497.4 889.368 1
 -1 -6 15 21770.8 978.657 1
 1 6 -15 21510.9 742.293 6
 -1 6 15 22043.5 877.67 1
 -1 -6 15 23901.9 1388.13 4
 1 6 -15 23346.1 1057.48 1
 1 -6 -15 21410.6 980.909 5
 -1 6 15 21283.7 860.069 2
 -1 6 14 27916.9 1003.39 1
 1 -6 -14 27101.5 996.672 1
 -1 -6 14 31333.3 1507.18 4
 1 6 -14 27449.8 1133.63 1
 -1 6 14 26371 942.891 2
 -1 -6 14 26760.2 1088.32 1
 1 6 -14 27192.7 814.386 6
 1 -6 -14 28258.7 1104.04 5
 -1 -6 13 1208.09 110.547 5
 1 -6 -13 1318.8 239.33 1
 1 -6 -13 1359.35 262.07 5
 -1 6 13 1006.04 218.853 1
 1 6 -13 959.701 165.12 6
 -1 6 13 1113.82 209.253 2
 -1 -6 13 1114.62 315.792 4
 -1 -6 13 1221.16 258.047 1
 1 6 -13 1655.41 310.069 1
 -1 -6 12 16662.1 877.366 1
 -1 6 12 20311.3 898.882 1
 -1 -6 12 16898.4 390.831 3
 -1 -6 12 17372.8 416.914 5
 1 -6 -12 19202.6 881.718 1
 1 6 -12 18203.3 645.414 6
 -1 6 12 17755.9 771.298 6
 -1 -6 12 18389.5 1089.72 4
 1 -6 -12 17766.2 857.433 5
 1 6 -12 19264 982.843 1
 -1 6 12 17702.6 754.257 2
 -1 6 11 16557.7 734.256 6
 1 6 -11 16058.9 907.552 1
 -1 -6 11 14696.9 850.092 1
 1 -6 -11 16531.4 809.436 5
 -1 -6 11 16854.9 408.662 5
 -1 -6 11 16518 979.947 4
 -1 6 11 17778.3 869.269 1
 -1 -6 11 15452.2 364.297 3
 -1 6 11 16604.7 729.186 2
 1 6 -11 16381.7 604.763 6
 1 -6 -11 17013.9 839.139 1
 1 6 -10 52936.1 1069.56 6
 -1 -6 10 51892.3 721.826 5
 -1 -6 10 50369.8 663.683 3
 -1 -6 10 54623.2 1715.2 4
 -1 6 10 52961.8 1289.69 2
 1 -6 -10 50857.3 1393.1 5
 -1 6 10 52622.4 1294.02 6
 1 -6 -10 54186.3 1536.56 1
 -1 6 10 57195.7 1573.3 1
 1 6 -10 56606.5 1713.1 1
 -1 -6 10 49418.1 1550.6 1
 -1 6 9 9597.14 671.024 1
 1 -6 -9 8912.11 582.286 5
 1 -6 -9 8850.6 644.885 1
 1 6 -9 8448.25 433.594 6
 -1 6 9 8755.48 522.555 2
 -1 -6 9 7663.3 269.167 3
 -1 -6 9 8740.67 680.338 4
 1 6 -9 9513.64 720.604 1
 -1 6 9 8816.99 527.754 6
 -1 -6 9 8776.11 688.49 1
 -1 -6 9 8337.37 301.758 5
 1 6 -8 1190.75 174.345 6
 -1 6 8 1112.78 186.661 2
 -1 -6 8 1122.78 109.404 3
 -1 6 8 954.88 229.583 1
 -1 -6 8 890.069 104.76 5
 -1 6 8 1128.48 191.441 6
 1 -6 -8 783.199 213.925 5
 -1 -6 8 1370.55 288.067 4
 1 6 -8 1326.73 278.835 1
 -1 -6 8 844.764 256.208 1
 1 -6 -8 963.051 215.569 1
 1 6 -7 3107.47 264.281 6
 -1 6 7 3212.56 415.107 1
 -1 6 7 2891.83 295.805 6
 -1 -6 7 2920.71 181.53 3
 -1 -6 7 2477.31 385.024 1
 1 -6 -7 3190.75 422.561 1
 -1 -6 7 3153.07 391.567 4
 1 6 -7 3360.67 431.269 1
 1 -6 -7 3044.23 347.269 5
 -1 6 7 2454.39 273.809 2
 -1 -6 7 2743.32 192.104 5
 -1 -6 6 24783.2 562.291 3
 1 -6 -6 27403.3 1176.09 1
 -1 6 6 23671.3 785.481 2
 -1 -6 6 25202.9 605.776 5
 1 -6 -6 25192.2 967.705 5
 1 6 -6 25066.9 709.426 2
 -1 -6 6 25694.7 1132.46 1
 1 6 -6 27551.1 1193.53 1
 -1 6 6 29571.3 1244.22 1
 1 6 -6 24692.6 712.712 6
 -1 -6 6 24867.3 1009.54 4
 -1 6 6 24021.3 785.49 6
 1 6 -5 53345.7 1647.92 1
 -1 6 5 58301.9 1768.88 1
 1 -6 -5 55271.8 1458.79 5
 1 6 -5 50790.1 1003.67 2
 -1 -6 5 48984.3 849.208 3
 1 -6 -5 56350.9 1726.2 1
 -1 6 5 47700.5 1084.08 2
 -1 6 5 48374 1087.31 6
 -1 -6 5 50625.7 1380.08 4
 -1 -6 5 48872.6 1596.82 1
 -1 -6 5 49689.4 902.889 5
 1 6 -5 50675.6 1008.39 6
 -1 -6 4 3134.07 240.065 3
 -1 6 4 3244.48 285.461 6
 1 6 -4 3904.68 294.487 6
 -1 6 4 3148.54 148.854 7
 -1 -6 4 3578.04 266.03 5
 1 6 -4 3797.75 285.477 2
 -1 -6 4 4352.39 488.784 1
 1 -6 -4 3927.91 383.784 5
 -1 6 4 3493.12 295.773 2
 1 -6 -4 4888.65 582.412 1
 -1 -6 4 3776.54 381.593 4
 1 -6 -4 3621.93 165.076 4
 1 6 -4 4255.1 492.301 1
 -1 6 4 4453.89 547.035 1
 -1 -6 3 10363.6 568.068 4
 1 6 -3 10555.7 462.637 2
 1 -6 -3 11729 853.542 1
 1 6 -3 10927.5 761.388 1
 -1 6 3 9774.49 485.39 6
 -1 6 3 10097.3 305.741 7
 -1 6 3 10347.4 488.358 2
 1 -6 -3 10585.4 331.686 4
 1 6 -3 10700.5 472.049 6
 1 -6 -3 11007.8 617.395 5
 -1 -6 3 10091.2 723.398 1
 -1 -6 3 10229.3 451.898 5
 1 -6 -2 9551.36 361.333 4
 -1 -6 2 9094.26 456.013 5
 1 6 -2 10826.3 769.919 1
 -1 6 2 9002.17 450.785 6
 -1 -6 2 10523.1 760.639 1
 -1 6 2 11046.5 872.118 1
 1 -6 -2 8870.83 531.938 5
 1 6 -2 9209.01 436.133 2
 -1 6 2 8720.2 442.502 2
 1 6 -2 9365.54 441.171 6
 -1 6 2 9486.01 342.017 7
 -1 -6 2 9300.09 518.836 4
 1 -6 -2 12214.3 906.954 1
 -1 6 1 23438.6 597.62 7
 1 -6 -1 27493.4 907.913 3
 -1 6 1 26928.9 1304.67 1
 -1 -6 1 24467 788.619 4
 1 -6 -1 25345.4 644.073 4
 -1 -6 1 26432.3 1172.82 1
 1 6 -1 25689.5 728.694 2
 1 -6 -1 28649.5 1385.76 1
 1 -6 -1 26659.4 896.035 5
 -1 6 1 25284.4 742.1 6
 1 6 -1 25575 726.406 6
 -1 6 1 24364.8 743.888 2
 1 6 -1 26383.8 1180.31 1
 -1 -6 1 25494.3 790.776 5
 1 6 0 2279.24 390.834 1
 -1 6 0 1611.81 226.595 6
 -1 -6 0 1695.35 334.918 1
 -1 -6 0 1373.11 212.062 5
 -1 6 0 2008.12 416.213 1
 -1 6 0 1425.08 185.161 7
 1 6 0 1551.34 212.376 2
 1 -6 0 1817.41 209.041 4
 -1 6 0 1663.14 209.569 2
 -1 -6 0 1313.28 189.225 4
 1 -6 0 1191.2 208.435 5
 1 -6 0 1371.32 213.679 3
 1 -6 0 1749.49 435.965 1
 1 6 0 1257.68 192.61 6
 1 6 1 84217.7 1366.42 6
 1 -6 1 91792 2461.11 1
 -1 6 -1 86712.2 1334.28 2
 1 -6 1 84231.2 1488.21 3
 -1 -6 -1 94472.5 2179.32 1
 -1 6 -1 88514.8 2300.46 1
 1 6 1 86441.9 1372.06 2
 1 -6 1 85899.2 1542.17 5
 -1 6 -1 85155.9 1311.43 6
 -1 6 -1 81666.7 1312.17 7
 1 -6 1 84930.7 1429.2 4
 -1 -6 -1 84574.6 1447.71 5
 -1 -6 -1 82780.3 1316.89 4
 1 6 1 92615.2 2160.24 1
 1 6 2 17878.3 956.808 1
 -1 6 -2 15460.9 620.117 7
 -1 6 -2 15942 561.084 2
 -1 6 -2 15872.9 964.506 1
 -1 6 -2 15829.6 564.905 6
 -1 -6 -2 16425.2 932.461 1
 1 -6 2 15793.9 679.265 4
 1 -6 2 15787.7 642.291 5
 -1 -6 -2 16108.2 645.001 5
 1 -6 2 16005.5 641.249 3
 -1 -6 -2 15229.3 533.076 7
 1 6 2 16028.8 616.592 2
 1 -6 2 17555.2 1075.18 1
 -1 -6 -2 15719.9 549.835 4
 1 6 2 15947.6 618.852 6
 1 6 3 9443.09 701.196 1
 -1 -6 -3 8013.62 479.602 5
 -1 6 -3 8155.88 398.12 2
 -1 -6 -3 8530.95 374.113 7
 1 -6 3 8194.94 445.087 3
 -1 -6 -3 8732.79 387.237 4
 1 6 3 8568.36 459.834 2
 -1 6 -3 8446.71 719.234 1
 1 -6 3 8718.31 469.011 5
 -1 -6 -3 9485.83 687.208 1
 1 -6 3 8301.17 740.536 1
 -1 6 -3 8425.98 499.078 7
 1 6 3 8446.52 462.461 6
 -1 6 -3 8493.81 397.132 6
 1 -6 3 9601.05 577.261 4
 1 6 4 5431.15 542.18 1
 -1 -6 -4 4541 271.052 4
 -1 6 -4 4647.41 302.488 6
 -1 6 -4 4187.62 285.509 2
 -1 6 -4 4976.5 526.521 1
 -1 -6 -4 4448.18 258.144 7
 -1 6 -4 4740.43 392.616 7
 1 -6 4 4166.97 305.177 3
 1 6 4 4109.17 336.711 2
 1 -6 4 4740.37 541.399 1
 1 -6 4 4461.95 328.666 5
 -1 -6 -4 5049.34 516.939 1
 -1 -6 -4 4196.12 342.951 5
 1 -6 4 4316.81 416.597 4
 1 6 4 4342.06 343.355 6
 1 -6 5 47159.6 1454.77 4
 1 6 5 41997.6 1035.73 2
 1 -6 5 43234.3 957.904 3
 -1 6 -5 42816.8 876.701 6
 1 -6 5 42883.9 1526.93 1
 -1 -6 -5 42781.1 735.669 7
 -1 6 -5 42756.9 1455.11 1
 -1 6 -5 42960.7 892.266 2
 -1 -6 -5 42761.4 1143.78 5
 1 -6 5 43667.6 982.164 5
 -1 -6 -5 48378.3 1580.75 1
 1 6 5 50694.6 1626.54 1
 -1 -6 -5 44335.4 794.122 4
 1 6 5 42077.3 1041.5 6
 -1 6 -6 29362.6 1191.62 1
 1 -6 6 28669.7 766.584 3
 1 -6 6 27427.1 1199.91 1
 -1 -6 -6 29596.3 984.755 5
 1 -6 6 29407.7 784.227 5
 1 6 6 30407.6 1266.65 1
 -1 -6 -6 30467 1232.37 1
 1 6 6 28852.1 868.791 2
 -1 6 -6 28592.7 718.214 6
 -1 -6 -6 28374.2 576.001 7
 -1 6 -6 28115.1 715.554 2
 1 -6 6 30770.8 1255.36 4
 1 6 6 28872.7 869.589 6
 -1 -6 -6 29223.6 615.403 4
 1 -6 7 51483.8 1583.21 1
 1 6 7 49039.4 1151.71 2
 -1 -6 -7 57490.3 1405.54 5
 1 -6 7 52455.2 1013.35 3
 -1 6 -7 50589.5 1523.67 1
 1 -6 7 60651.1 1860.65 4
 -1 -6 -7 54007.4 1585.01 1
 1 6 7 52111.7 1176.42 6
 1 6 7 55139.1 1632.6 1
 -1 6 -7 52926.9 974.555 2
 -1 6 -7 53096.7 967.79 6
 1 -6 7 53077.3 1034.79 5
 -1 -6 -7 52689.4 797.062 4
 -1 -6 -7 53050.1 745.406 7
 1 6 8 16340.8 672.713 2
 1 -6 8 18168.8 601.203 5
 -1 6 -8 17787.8 561.103 6
 1 -6 8 18414 586.59 3
 -1 6 -8 18723 585.176 2
 1 -6 8 20178 1119.33 4
 -1 -6 -8 20055.6 944.229 1
 1 6 8 17351.7 692.212 6
 1 -6 8 17159.2 905.592 1
 -1 -6 -8 20309.6 848.621 5
 1 6 8 18764.3 927.868 1
 -1 6 -8 17280.6 880.006 1
 -1 -6 -8 17705.7 408.209 7
 -1 -6 -8 18400.1 458.703 4
 -1 -6 -9 1403.62 123.446 4
 1 6 9 1406 207.257 2
 -1 6 -9 1178.62 157.203 2
 -1 -6 -9 1603.58 263.153 5
 1 -6 9 1128.47 140.769 3
 1 -6 9 1706.86 366.239 4
 1 -6 9 992.777 219.134 1
 -1 6 -9 1322.91 158.027 6
 1 6 9 676.969 155.612 6
 -1 -6 -9 1784.77 282.109 1
 -1 6 -9 1338.85 265.535 1
 1 -6 9 1154.94 149.03 5
 -1 -6 -9 1308.97 108.307 7
 1 6 9 1022.23 241.12 1
 -1 -6 -10 22233.6 474.227 4
 1 -6 10 22675.4 637.729 3
 -1 -6 -10 23289.7 926.853 5
 1 6 10 21670.6 805.534 6
 1 6 10 21793.9 804.037 2
 1 6 10 20639.7 963.139 1
 1 -6 10 21621.8 980.793 1
 -1 -6 -10 23617.7 1012.74 1
 -1 -6 -10 21594.2 423.046 7
 1 -6 10 22496.3 653.652 5
 -1 6 -10 22273.3 641.987 2
 1 -6 10 24885 1300.68 4
 -1 6 -10 22561.8 637.849 6
 -1 6 -10 21925.8 958.611 1
 1 -6 11 18013.3 582.341 5
 -1 -6 -11 18972.4 861.18 5
 1 -6 11 17686.8 879.113 1
 -1 6 -11 18272 585.498 6
 1 6 11 17702.9 740.894 2
 1 -6 11 18102 569.957 3
 1 6 11 17617.2 869.482 1
 -1 -6 -11 18136.6 424.646 4
 -1 6 -11 18200.9 843.136 1
 1 -6 11 20279.2 1175.44 4
 1 6 11 17887 749.966 6
 -1 -6 -11 16614.3 366.532 7
 -1 -6 -11 20122.9 930.704 1
 1 6 12 49384.1 1263.78 2
 -1 -6 -12 51688.2 1413.72 5
 1 -6 12 50733.6 1853.53 4
 -1 -6 -12 51576.6 1472.76 1
 -1 6 -12 49670.7 968.036 6
 1 -6 12 48402.4 965.106 5
 1 6 12 49082.9 1273.29 6
 -1 -6 -12 47285.8 686.73 4
 1 6 12 50738.9 1463.36 1
 1 -6 12 48755.9 946.866 3
 1 -6 12 49082.7 1410.93 1
 -1 6 -12 48146.7 1336.09 1
 -1 -6 -12 45766.8 609.986 7
 -1 -6 -13 34135.7 1174.31 5
 1 -6 13 33947.2 819.202 5
 1 -6 13 34339.5 797.651 3
 1 -6 13 33978 1150.97 1
 1 6 13 35613.2 1108.26 2
 1 -6 13 34785 1543.03 4
 -1 -6 -13 35845 1185.76 1
 1 6 13 34633.8 1103.95 6
 -1 6 -13 34882.5 1129.04 1
 -1 -6 -13 33624.7 587.816 4
 1 6 13 34007 1176.84 1
 -1 6 -13 35819.6 835.826 6
 1 -6 14 737.466 312.849 4
 -1 6 -14 184.233 110.675 1
 1 6 14 177.652 127.062 2
 1 6 14 679.072 224.187 1
 -1 -6 -14 1171.12 244.9 1
 1 -6 14 -79.9353 84.7052 5
 1 6 14 437.893 200.812 3
 1 6 14 154.941 151.817 6
 -1 -6 -14 307.264 198.492 5
 1 -6 14 200.805 133.5 1
 1 -6 14 61.9211 74.9813 3
 -1 6 -14 69.9738 90.9292 6
 1 -6 15 432.392 117.433 5
 1 -6 15 911.551 350.026 4
 1 -6 15 334.122 92.0417 3
 1 6 15 307.505 157.857 2
 1 6 15 879.834 237.669 6
 -1 6 -15 857.81 198.054 1
 -1 -6 -15 901.881 282.365 5
 1 6 15 429.241 244.408 3
 -1 6 -15 719.385 353.481 7
 -1 6 -15 392.504 127.878 6
 1 6 15 822.059 208.575 1
 -1 -6 -15 1396.35 245.178 1
 1 -6 15 692.064 192.8 1
 1 6 16 97484.6 1921.71 6
 -1 6 -16 97184.1 1456.95 6
 -1 6 -16 101328 2578.72 7
 -1 6 -16 96287.9 1740.9 1
 1 6 16 96435.7 1873.06 2
 -1 -6 -16 95343.8 2051.67 5
 1 -6 16 92125.9 1368.23 3
 1 -6 16 94189.1 2574.3 4
 1 -6 16 94929.9 1791.29 1
 1 6 16 94797 1836.99 1
 1 6 16 96485.3 2100.62 3
 -1 -6 -16 96060.2 1843.73 1
 1 6 17 18538 954.769 3
 1 6 17 16477.3 754.94 1
 -1 6 -17 19409.1 1146.87 7
 1 -6 17 17232.4 1127.51 4
 -1 -6 -17 18806.4 937.519 5
 -1 6 -17 19117.8 756.017 1
 1 6 17 17788.6 827.622 2
 1 -6 17 16958 599.945 3
 -1 -6 -17 18720.3 801.493 1
 -1 6 -17 18262.8 644.844 6
 1 6 18 36228.2 1181 2
 1 6 18 35062.2 1325.7 3
 -1 -6 -18 36402.4 1096.5 1
 -1 6 -18 36350.8 1571.12 7
 -1 6 -18 34394.9 1002.62 1
 -1 6 -18 34594.5 896.927 6
 1 -6 18 32359.6 1544.49 4
 -1 -6 -18 36601.8 1319.2 5
 1 -6 18 33438.1 858.863 3
 -1 6 -19 21988.6 1232.4 7
 -1 -6 -19 20115.3 1015.19 5
 1 6 19 19114.7 866.58 2
 -1 6 -19 19324.3 685.904 6
 1 6 19 19517.6 1007.72 3
 1 -6 19 20212.7 1241.04 4
 1 -6 19 17935.6 649.787 3
 1 6 20 43408.4 1504.96 3
 1 -6 20 40752.2 988.094 3
 -1 6 -20 46762.5 1808.21 7
 -1 -6 -20 46106 1514.85 5
 1 6 20 45009.7 1351.48 2
 1 -6 20 42585 1806.02 4
 -1 6 -20 43601.1 1046.11 6
 -1 6 -21 1963.62 469.246 7
 1 6 21 1278.76 364.709 2
 1 6 21 1542.96 399.918 3
 -1 6 -21 1285.68 241.111 6
 1 -6 21 1533.84 434.336 4
 -1 -6 -21 2448.72 458.712 5
 1 6 22 97010.7 2277.82 3
 1 6 22 95593.1 2021.9 2
 1 -6 22 93597.5 2716.11 4
 -1 -6 -22 97147.3 2257.19 5
 -1 6 -22 94764.8 1589.92 6
 -1 6 -22 102449 2693.04 7
 -1 6 -23 15509 661.834 6
 1 6 23 16607.1 963.467 3
 1 6 23 16033.8 866.155 2
 1 -6 23 15609.3 1127.31 4
 -1 6 -23 17723.2 1158.07 7
 -1 -6 -23 15862.5 939.365 5
 1 6 24 3709.46 422.225 2
 -1 6 -24 4862.5 625.461 7
 -1 6 -24 3667.91 335.767 6
 -1 -6 -24 4116.82 505.376 5
 1 -6 24 3678.71 586.412 4
 1 6 25 8395.43 684.207 2
 -1 6 -25 7542.45 781.204 7
 1 -6 25 6730.39 770.445 4
 -1 -6 -25 7515.8 688.215 5
 -1 -6 -26 76149 2092.86 5
 -1 6 -26 82963.5 2515.63 7
 1 -6 26 76122.2 2519.52 4
 1 6 26 76032.1 1896.85 2
 -1 -6 -27 4134.13 586.133 5
 1 -6 27 4191.52 679.265 4
 -1 6 -27 3529.85 599.881 7
 1 6 27 3644.32 509.473 2
 -1 -6 -28 59949.9 1913.37 5
 1 -6 28 57769.6 2230.24 4
 1 6 28 56560.5 1680.04 2
 -1 6 -28 63133.2 2215.12 7
 -1 -6 -29 14866.9 982.246 5
 1 -6 29 12139.7 1056.35 4
 1 6 29 13322.6 838.939 2
 -1 6 -29 13607.6 1064.48 7
 -1 -6 -30 8181.87 751.919 5
 -1 6 -30 7848.47 811.129 7
 1 6 30 7026.42 629.53 2
 1 -6 30 7654.5 861.622 4
 -1 6 -31 2410.14 539.454 7
 1 6 31 2438.62 456.999 2
 -1 -6 -31 3131.64 545.948 5
 1 -6 31 1817.89 501.583 4
 1 -6 32 64109.3 2419.94 4
 -1 6 -32 67487.3 2380.99 7
 -1 -6 -32 66115.5 2107.99 5
 1 6 33 3942.17 491.89 2
 1 -7 -33 3575.46 536.441 5
 1 7 -32 1511.9 361.935 7
 1 -7 -32 2156.06 427.272 5
 1 7 -32 1239.41 256.235 6
 -1 7 32 2618.18 424.387 2
 -1 -7 32 1269.38 403.716 4
 1 7 -31 12520.9 738.403 6
 1 -7 -31 14420.6 997.93 5
 -1 -7 31 13516.3 1129.53 4
 -1 7 31 13164.8 880.531 2
 1 7 -30 2762.55 363.659 6
 1 -7 -30 4095.56 561.143 5
 -1 -7 30 3924.75 592.095 4
 -1 7 30 3506.43 483.464 2
 1 -7 -29 3044.58 469.92 5
 -1 -7 29 2157.23 484.259 4
 -1 7 29 2443.85 387.648 2
 1 7 -29 1923.99 292.334 6
 -1 7 28 729.117 259.171 2
 -1 -7 28 962.455 370.92 4
 1 7 -28 429.181 154.782 6
 1 -7 -28 516.244 265.369 5
 -1 -7 27 10428.7 966.901 4
 -1 7 27 10265.4 748.718 2
 1 -7 -27 9785.71 807.525 5
 1 7 -27 9749.51 620.007 6
 -1 -7 26 18212.3 1236.97 4
 1 -7 -26 19508.8 1120.42 5
 -1 7 26 20112.9 1034.61 2
 1 7 -26 18510.2 844.468 6
 1 -7 -25 21036.3 1149.95 5
 1 7 -25 19316.5 842.587 6
 -1 7 25 19087.1 980.596 2
 -1 -7 25 19868.7 1304.91 4
 1 7 -24 10028 603.878 6
 -1 7 24 11159.5 739.758 2
 1 -7 -24 11013.3 821.216 5
 -1 -7 24 10919.7 965.013 4
 1 -7 -23 192.506 207.417 5
 1 7 -23 -168.603 165.13 6
 -1 7 23 438.433 258.66 2
 -1 -7 23 -35.5217 241.766 4
 -1 -7 22 23432 1383.49 4
 1 -7 -22 22072 1116.7 5
 -1 7 22 21826.8 1014.12 2
 1 7 -22 20163.8 823.999 6
 1 -7 -21 15616.1 956.297 5
 -1 7 21 15714.8 851.045 2
 -1 -7 21 16848.4 1192.87 4
 1 7 -21 14485.5 697.095 6
 -1 7 20 60279.6 1628.26 2
 1 -7 -20 62134.9 1822.7 5
 1 7 -20 59698.2 1372.36 6
 -1 -7 20 63379.9 2307.37 4
 1 -7 -19 12857 691.942 1
 -1 7 19 13568.1 758.541 2
 -1 -7 19 13453 1066.31 4
 1 -7 -19 12666.7 838.079 5
 1 7 -19 12873.6 797.624 1
 1 7 -19 12366.5 629.614 6
 -1 7 18 860.88 201.574 1
 1 -7 -18 574.343 226.174 5
 -1 7 18 646.561 175.434 2
 -1 -7 18 591.08 291.377 4
 1 -7 -18 816.015 206.244 1
 1 7 -18 601.573 159.426 6
 1 -7 -17 1466.58 308.531 5
 1 -7 -17 1466.51 270.785 1
 -1 -7 17 2127.66 369.306 1
 -1 7 17 2714.2 364.912 2
 1 7 -17 2919.72 439.93 1
 -1 7 17 1726.17 276.33 1
 1 7 -17 1158.65 234.293 6
 -1 -7 17 3213.26 557.385 4
 1 -7 -16 108277 2085.67 1
 1 7 -16 102345 1710.82 6
 1 -7 -16 103714 2226.6 5
 1 7 -16 104381 2327.68 1
 -1 7 16 101055 2019.4 2
 -1 7 16 109655 2086.73 1
 -1 -7 16 111465 2880.27 4
 -1 -7 16 103064 2203.3 1
 1 7 -15 17618.6 953.368 1
 1 -7 -15 17756.8 860.56 1
 1 7 -15 16907.8 691.417 6
 -1 7 15 16478.6 819.768 2
 1 -7 -15 18576 946.728 5
 -1 -7 15 19065 1178.43 4
 -1 -7 15 15024.1 864.032 1
 -1 7 15 17034.1 839.305 1
 -1 -7 14 87542.2 2420.42 4
 -1 -7 14 77059.7 1899.53 1
 -1 7 14 83118.5 1778.68 2
 1 -7 -14 80589.8 1913.47 5
 1 -7 -14 82471 1840.71 1
 1 7 -14 81698.2 1491.88 6
 -1 7 14 83321 1825.9 6
 1 7 -14 80085.8 1997.52 1
 -1 7 14 79060.7 1801.46 1
 -1 -7 13 244.184 197.474 1
 1 7 -13 879.449 329.218 1
 -1 -7 13 519.392 296.085 4
 1 -7 -13 890.62 258.991 5
 -1 7 13 -19.9399 147.61 6
 1 7 -13 1584.48 232.947 6
 1 -7 -13 400.896 216.183 1
 -1 7 13 45.9799 146.201 1
 -1 7 13 127.393 160.439 2
 -1 7 12 28494.4 1029.39 6
 1 -7 -12 30255.7 1153.65 1
 -1 7 12 28187 1092.71 1
 -1 -7 12 27780.2 1163.85 1
 -1 7 12 29198.1 1040.56 2
 -1 -7 12 27998.5 1330.82 4
 1 7 -12 27729.4 850.657 6
 1 -7 -12 28021.9 1098.46 5
 1 7 -12 28634.6 1225.57 1
 -1 -7 11 10048.7 798.299 4
 -1 -7 11 8232.25 317.053 5
 -1 7 11 8614.28 563.504 6
 -1 -7 11 7915.04 645.747 1
 -1 7 11 8777.46 571.425 2
 1 -7 -11 9219.18 645.048 5
 1 7 -11 9455.59 499.198 6
 1 7 -11 11029.2 791.78 1
 1 -7 -11 9135.34 658.197 1
 -1 7 11 9180.11 651.849 1
 -1 -7 10 175380 1524.87 5
 -1 7 10 178572 2439.47 6
 1 -7 -10 181691 2725.61 5
 1 -7 -10 185205 2906.47 1
 1 7 -10 182915 2120.85 6
 -1 -7 10 174629 1399.17 3
 -1 -7 10 181764 3136.11 4
 -1 7 10 178987 2430.46 2
 1 7 -10 181602 3115.47 1
 -1 7 10 181026 2872.7 1
 -1 -7 10 172160 2921.64 1
 -1 -7 9 1706.81 351.772 1
 -1 -7 9 794.615 91.0267 3
 -1 7 9 1818.61 282.938 6
 1 -7 -9 3500.07 426.765 5
 -1 -7 9 3084.11 435.913 4
 1 7 -9 1510.12 239.049 6
 -1 -7 9 1299.48 122.489 5
 -1 7 9 1240.37 222.977 2
 -1 7 9 1561.51 350.009 1
 1 -7 -9 1840.48 370.24 1
 1 7 -9 1989.54 429.055 1
 1 7 -8 48837.9 1086.47 6
 -1 -7 8 48731.4 799.175 3
 -1 7 8 46646 1204.35 6
 1 7 -8 50581.1 1679.8 1
 -1 7 8 46576 1187.81 2
 -1 -7 8 48141.9 845.846 5
 1 7 -8 49412 1085.89 2
 -1 7 8 47674.2 1512.31 1
 1 -7 -8 49434.8 1551.91 1
 -1 -7 8 45325.7 1534.2 1
 -1 -7 8 50327.4 1581.09 4
 1 -7 -8 49162.6 1401.24 5
 1 -7 -7 3897.05 404.397 5
 -1 7 7 4000.35 351.908 2
 -1 7 7 3921.4 360.391 6
 -1 -7 7 3891.09 460.527 4
 1 7 -7 3981.05 328.26 2
 1 7 -7 4575.83 547.161 1
 1 7 -7 4029.38 327.162 6
 -1 -7 7 3734.96 250.424 5
 1 -7 -7 4131 479.927 1
 -1 -7 7 3455.23 228.953 3
 -1 7 7 4321.44 516.045 1
 1 -7 -6 105115 2329.23 1
 -1 7 6 99742 1695.03 6
 -1 -7 6 100445 1302.06 3
 1 7 -6 109716 2488.28 1
 -1 7 6 104902 2340.78 1
 -1 7 6 101675 1695.81 2
 1 7 -6 105595 1572.04 6
 -1 -7 6 105770 1387.85 5
 -1 -7 6 101992 2108.35 4
 1 -7 -6 106715 2069.44 5
 -1 -7 6 99716.3 2294.01 1
 1 7 -6 103816 1551.65 2
 1 7 -5 5554.24 636.862 1
 -1 -7 5 4451.98 317.172 5
 -1 7 5 6159.1 654.143 1
 1 -7 -5 6111.69 632.482 1
 1 7 -5 5336.48 385.544 2
 -1 7 5 4782.47 400.794 6
 -1 7 5 4860.86 408.116 2
 -1 -7 5 4386.14 302.318 3
 1 7 -5 4806.69 361.34 6
 -1 -7 5 5050.51 495.76 4
 -1 -7 5 5041.67 594.349 1
 1 -7 -5 4987.35 470.255 5
 -1 -7 4 244723 2243.69 3
 -1 7 4 236476 2524.61 2
 1 7 -4 259974 3912.35 1
 1 -7 -4 243627 1488.21 4
 -1 -7 4 245504 3668.76 1
 -1 7 4 246720 1427.92 7
 1 -7 -4 269139 3294.07 5
 1 7 -4 248503 2419.92 2
 -1 7 4 241948 2532.18 6
 1 -7 -4 272389 3916.79 1
 -1 -7 4 245356 3070.58 4
 1 7 -4 247785 2408.12 6
 -1 -7 4 235516 2319.44 5
 -1 7 4 252482 3704.3 1
 1 7 -3 2497.37 285.397 6
 -1 7 3 1198.87 125.336 7
 1 7 -3 2697.31 498.331 1
 -1 -7 3 1376.15 188.881 3
 -1 -7 3 1481.02 270.06 4
 1 -7 -3 1540.23 301.985 5
 -1 7 3 1748.05 241.234 6
 -1 7 3 1772.01 238.132 2
 1 -7 -3 5088.96 601.834 1
 1 -7 -3 1177.79 131.788 4
 -1 -7 3 1852.75 411.741 1
 -1 7 3 5786.11 603.299 1
 1 7 -3 2239.09 288.208 2
 -1 -7 3 1195.45 178.771 5
 1 -7 -2 606.557 120.702 4
 1 7 -2 280.259 128.557 6
 1 -7 -2 1061.16 340.277 1
 1 7 -2 615.454 312.878 1
 1 -7 -2 367.891 137.551 5
 -1 7 2 449.638 146.493 6
 -1 7 2 876.13 309.297 1
 -1 -7 2 431.087 139.388 4
 1 7 -2 1270.83 203.756 2
 -1 -7 2 755.638 176.775 5
 -1 -7 2 725.714 320.76 1
 -1 7 2 370.13 141.779 2
 -1 7 2 552.178 106.377 7
 1 7 -1 3976.71 559.494 1
 -1 -7 1 3565.28 353.784 4
 1 -7 -1 3887.1 583.83 1
 1 7 -1 3847.53 328.635 2
 -1 7 1 4604.71 363.845 2
 -1 7 1 3527.71 352.518 6
 -1 -7 1 3957.05 440.148 5
 -1 -7 1 3880.18 554.451 1
 1 -7 -1 3065.98 254.431 4
 1 -7 -1 1980.34 264.769 3
 -1 7 1 3165.71 507.098 1
 1 -7 -1 2454.1 291.208 5
 1 7 -1 3587.71 320.232 6
 -1 7 1 3555.61 266.556 7
 1 -7 0 242835 2826.01 5
 1 7 0 266809 3960.94 1
 1 -7 0 278233 4381.84 1
 -1 -7 0 259498 2752.49 5
 1 -7 0 246384 2760 3
 -1 7 0 239317 2156.22 7
 -1 7 0 249695 3935.38 1
 1 7 0 246551 2472.37 6
 1 7 0 245882 2459.14 2
 -1 -7 0 252713 3789.06 1
 -1 7 0 250651 2527.81 2
 -1 7 0 254684 2569.97 6
 1 -7 0 248180 2316.7 4
 -1 -7 0 247789 2569.47 4
 -1 7 -1 1029.41 240.8 6
 1 -7 1 861.362 209.456 3
 -1 7 -1 2205.44 270.692 2
 1 7 1 2938.73 530.435 1
 -1 -7 -1 1447.44 229 4
 -1 -7 -1 1635.35 261.201 5
 1 -7 1 2746.15 577.855 1
 1 -7 1 1276.04 227.031 4
 -1 7 -1 1744.9 244.17 7
 -1 -7 -1 1920.7 444.486 1
 1 7 1 3460.42 325.821 2
 1 -7 1 829.832 191.784 5
 -1 7 -1 2604.65 504.297 1
 1 7 1 1083.43 240.583 6
 1 -7 2 118491 1861.87 4
 1 7 2 116074 1769.23 6
 1 -7 2 131496 3060.17 1
 -1 7 -2 109173 1698.33 7
 -1 7 -2 115847 1664.23 6
 -1 -7 -2 120827 2548.82 1
 -1 7 -2 122182 2788.98 1
 -1 7 -2 117398 1665.02 2
 1 7 2 123523 2637.77 1
 1 7 2 117328 1776.49 2
 1 -7 2 118802 1879.94 5
 -1 -7 -2 119264 1849.9 5
 -1 -7 -2 111091 1591.04 4
 1 -7 2 114216 1817.34 3
 1 7 3 5392.92 604.913 1
 1 -7 3 4332.47 407.947 4
 -1 7 -3 4174.93 328.188 6
 -1 -7 -3 5263.78 418.385 5
 -1 7 -3 4639.53 381.981 7
 -1 7 -3 4735.89 326.482 2
 1 -7 3 4456.78 366.026 5
 1 -7 3 5258.88 659.097 1
 -1 7 -3 4955.29 620.69 1
 1 7 3 5038.76 400.595 2
 -1 -7 -3 5858.5 583.905 1
 1 -7 3 4059.85 344.821 3
 -1 -7 -3 4651.35 321.219 4
 -1 -7 -4 34246.5 1034.45 5
 -1 7 -4 32947.8 1018.53 7
 -1 7 -4 33863.8 865.628 2
 -1 7 -4 34037.8 870.15 6
 -1 -7 -4 35305.5 1349.69 1
 1 -7 4 34589.8 982.828 5
 -1 7 -4 36672.9 1510.11 1
 1 -7 4 34832.6 1155.07 4
 1 7 4 34173.3 994.395 2
 -1 -7 -4 33446.8 784.276 4
 1 7 4 34992.6 1363.34 1
 1 7 4 34128 995.788 6
 1 -7 4 34375.1 948.162 3
 1 -7 4 36471 1582.6 1
 1 7 5 1938.27 395.216 1
 1 -7 5 2351.12 395.665 4
 1 -7 5 1252.19 181.554 3
 -1 7 -5 1398.9 243.176 2
 1 -7 5 2654.08 496.456 1
 -1 7 -5 2248.83 260.104 6
 1 7 5 2073.71 305.498 6
 -1 -7 -5 1985.56 384.937 1
 -1 -7 -5 1957.18 214.984 4
 -1 7 -5 1714.37 324.912 7
 1 -7 5 1177.31 190.618 5
 1 7 5 1519.05 244.536 2
 -1 -7 -5 2765.23 372.114 5
 -1 7 -5 2077.84 440.473 1
 -1 7 -6 245230 3035.76 7
 -1 7 -6 269351 3890.88 1
 1 -7 6 268288 4064.03 1
 -1 -7 -6 248099 1910.93 4
 -1 -7 -6 268139 3665.29 1
 1 7 6 254025 2747.36 6
 1 7 6 260557 3669.44 1
 -1 7 -6 244211 2282 6
 -1 7 -6 267019 2402.96 2
 1 -7 6 272114 2523.02 3
 -1 -7 -6 267262 3020.51 5
 1 7 6 264936 2781.88 2
 1 -7 6 272670 3565.04 4
 1 -7 6 271504 2602.27 5
 1 -7 7 10317.7 507.528 5
 -1 -7 -7 11563.2 653.853 5
 1 -7 7 12082 816.553 4
 -1 -7 -7 11935.5 785.384 1
 -1 -7 -7 9584.61 339.966 7
 1 7 7 11041 586.627 2
 1 -7 7 11066.8 829.915 1
 -1 -7 -7 9671.68 357.487 4
 1 7 7 10469.6 586.844 6
 -1 7 -7 11176.3 808.367 1
 -1 7 -7 10205.6 474.493 2
 1 7 7 11122.1 777.067 1
 1 -7 7 10484.2 487.249 3
 -1 7 -7 10903.4 489.398 6
 -1 -7 -8 17136.5 450.346 4
 1 -7 8 17227.2 616.265 3
 1 7 8 17028.7 724.381 6
 1 -7 8 17336.5 637.173 5
 -1 7 -8 17600.9 609.198 6
 1 7 8 17442.7 735.19 2
 -1 7 -8 18857.9 1003.6 1
 -1 7 -8 17518.7 620.57 2
 -1 -7 -8 18076.1 937.847 1
 1 -7 8 17652.3 1002.74 1
 1 -7 8 19629.3 1056.81 4
 1 7 8 16209.8 929.066 1
 -1 -7 -8 18858.1 847.615 5
 -1 -7 -8 16338.5 405.292 7
 1 -7 9 835.004 137.078 3
 1 7 9 755.653 248.756 1
 1 -7 9 1190.45 343.017 4
 -1 7 -9 428.127 132.704 2
 -1 -7 -9 1546.84 323.542 1
 -1 7 -9 782.272 159.52 6
 1 -7 9 1013.7 321.265 1
 1 -7 9 1235.72 167.064 5
 -1 -7 -9 1629.52 396.032 5
 -1 -7 -9 1591.48 144.489 4
 1 7 9 671.13 214.618 2
 1 7 9 534.81 176.357 6
 -1 7 -9 727.362 248.239 1
 1 7 10 93559.1 1758.36 2
 -1 -7 -10 102999 2194.07 1
 -1 7 -10 96627.4 1434.39 6
 -1 7 -10 97384.5 2183.64 1
 1 7 10 96559.9 1773.95 6
 1 -7 10 95504.2 2234.07 1
 1 -7 10 101926 2446.14 4
 1 -7 10 96615.7 1456.74 5
 1 -7 10 98496.8 1435.55 3
 -1 -7 -10 104496 2066.73 5
 1 7 10 99496.2 2157.07 1
 -1 7 -10 97704.9 1456.49 2
 1 7 11 7799 516.967 2
 -1 7 -11 7337.5 626.241 1
 -1 7 -11 7246.66 417.082 2
 -1 7 -11 7456.19 418.106 6
 1 -7 11 7407.06 634.732 1
 1 -7 11 8141.28 753.225 4
 1 7 11 7293.49 511.718 6
 1 -7 11 7264.98 401.951 5
 1 -7 11 7434.89 391.671 3
 1 7 11 7572.23 599.622 1
 -1 -7 -11 7850.07 633.76 1
 -1 -7 -11 8282.55 648.515 5
 1 -7 12 137221 2558.01 1
 1 7 12 140646 2558.34 1
 -1 -7 -12 144531 2545.12 1
 1 -7 12 142242 3024.93 4
 -1 7 -12 138753 2513.98 1
 1 -7 12 143943 1718.13 3
 1 7 12 138827 2188.22 2
 -1 7 -12 141878 1765.31 6
 1 -7 12 139844 1755.43 5
 -1 7 -12 141502 1778.88 2
 1 7 12 137846 2187.84 6
 -1 -7 -13 10792 733.809 5
 -1 7 -13 9787.58 473.675 6
 -1 7 -13 9447.36 756.06 7
 1 7 13 9421.59 601.387 6
 1 7 13 9619.42 603.084 2
 1 -7 13 11150.1 891.462 4
 1 -7 13 10027.1 473.92 5
 -1 7 -13 8796.84 649.941 1
 1 -7 13 9645.38 452.125 3
 1 -7 13 8998.73 663.584 1
 1 7 13 8861.71 649.804 1
 -1 -7 -13 10226.6 676.104 1
 1 -7 14 1552.05 293.351 1
 1 -7 14 1789.73 208.226 5
 1 7 14 1803.7 281.968 6
 -1 -7 -14 2750.12 350.445 1
 1 -7 14 2157.28 451.874 4
 -1 -7 -14 2673.46 381.701 5
 1 -7 14 1888.26 201.755 3
 1 7 14 1791.36 266.909 2
 -1 7 -14 2042.67 220.088 6
 1 7 14 2088.36 326.156 1
 -1 7 -14 1906.51 295.963 1
 -1 7 -15 2063.7 440.6 7
 1 7 15 2048.49 313.711 2
 1 7 15 1584.61 283.903 6
 1 -7 15 2244.16 495.113 4
 -1 7 -15 1774.61 225.537 6
 -1 -7 -15 1931.72 412.31 5
 1 -7 15 857.272 151.904 5
 1 -7 15 1064.1 150.395 3
 1 7 15 1663.55 283.832 1
 -1 7 -15 1130.9 236.192 1
 1 -7 15 1743.86 317.23 1
 -1 -7 -15 1506.55 299.107 1
 1 -7 16 111627 1545.3 3
 1 7 16 117077 2186 6
 -1 7 -16 116526 2720.66 7
 -1 -7 -16 115443 2382.19 5
 -1 7 -16 114724 1675.82 6
 1 -7 16 111708 2129.86 1
 1 7 16 117493 2178.44 2
 -1 -7 -16 117304 2171.16 1
 1 7 16 116012 2177.22 1
 1 -7 16 113577 1608.51 5
 -1 7 -16 115687 2101.57 1
 1 -7 16 118548 3034.23 4
 1 7 17 9523.15 652.686 6
 -1 7 -17 9924.62 617.141 1
 -1 7 -17 9703.45 498.551 6
 -1 -7 -17 9942.87 626.679 1
 -1 7 -17 9810.19 848.228 7
 1 7 17 9169.13 611.139 1
 1 -7 17 11079.8 964.716 4
 1 7 17 10756.3 693.626 2
 1 -7 17 9356.47 458.748 3
 -1 -7 -17 10998.8 780.329 5
 -1 7 -18 31857.9 1067.9 1
 -1 -7 -18 33761.8 1130.21 1
 -1 -7 -18 32248.3 1302.96 5
 -1 7 -18 34937 1564.43 7
 1 7 18 33783.7 1214.12 2
 -1 7 -18 32255.8 913.786 6
 1 -7 18 32533.3 1615.95 4
 1 -7 19 2374.18 481.369 4
 -1 -7 -19 2229.02 427.767 5
 -1 7 -19 1938.04 441.994 7
 1 7 19 1908.66 339.206 2
 -1 7 -19 1411.08 212.884 6
 1 -7 20 26410.9 1473.69 4
 -1 7 -20 26504 1395.94 7
 -1 -7 -20 24520.1 1167.7 5
 1 7 20 25030.4 1068.79 2
 -1 7 -20 24147.2 814.237 6
 1 -7 21 8940.36 898.425 4
 1 7 21 8707.11 649.829 2
 -1 7 -21 9003.63 859.405 7
 -1 7 -21 8619.55 505.494 6
 -1 -7 -21 10346.1 798.057 5
 -1 -7 -22 38739.1 1499.77 5
 1 7 22 39782.6 1368.66 2
 -1 7 -22 41038.7 1769.3 7
 -1 7 -22 38317.9 1060.35 6
 1 -7 22 39672.1 1806.27 4
 1 7 23 10616 723.172 2
 -1 -7 -23 10030.3 783.475 5
 -1 7 -23 9924.2 887.707 7
 1 -7 23 9086.65 887.662 4
 1 7 24 1152.92 246.676 2
 -1 7 -24 967.33 249.301 7
 1 -7 24 1289.18 388.517 4
 -1 -7 -24 1520.31 328.157 5
 1 7 25 3230.74 425.558 2
 1 -7 25 3056.16 539.414 4
 -1 -7 -25 3786.11 506.191 5
 -1 7 -25 3952.82 594.057 7
 1 -7 26 15240.8 1164.83 4
 -1 -7 -26 15268.5 990.921 5
 1 7 26 13253.5 833.022 2
 -1 7 -26 15545.3 1129.57 7
 -1 7 -27 18208 1234.87 7
 1 7 27 17574.2 971.69 2
 1 -7 27 17306.1 1248.75 4
 -1 -7 -27 17359.8 1081.65 5
 1 7 28 5205.04 543.47 2
 1 -7 28 6427.93 798.204 4
 -1 -7 -28 6023.74 660.654 5
 -1 7 -28 5306.98 706.712 7
 1 -7 29 1108.53 368.318 4
 -1 7 -29 1495.23 395.123 7
 -1 -7 -29 1612.32 379.56 5
 1 7 29 1132.19 287.81 2
 -1 7 -30 510.844 340.993 7
 -1 -7 -30 573.348 258.291 5
 1 7 30 -123.855 227.854 2
 1 -7 30 23.1073 221.381 4
 -1 7 -31 8348.05 866.089 7
 1 7 31 7232.7 645.938 2
 -1 -7 -31 8798.48 800.02 5
 1 -7 31 7723.93 861.56 4
 1 7 32 1805.95 390.634 2
 -1 8 31 812.378 323.808 2
 1 -8 -31 1480.35 428.686 5
 1 -8 -30 34212.1 1550.94 5
 1 8 -30 32403.1 1213.85 6
 -1 8 30 33963.5 1446.61 2
 -1 -8 30 35786.8 1826.2 4
 1 8 -29 18119.3 900.406 6
 -1 8 29 20522.9 1118.41 2
 1 -8 -29 20932 1213.19 5
 -1 -8 29 20726.9 1389.77 4
 1 8 -28 291.747 195.222 6
 -1 8 28 251.907 217.488 2
 1 -8 -28 196.205 243.084 5
 -1 -8 28 -61.0283 287.923 4
 1 -8 -27 5955.27 666.251 5
 1 8 -27 5510.34 497.671 6
 -1 8 27 6049.91 616.263 2
 -1 -8 27 4550.42 690.539 4
 1 8 -26 44922.2 1353.78 6
 -1 8 26 47587.8 1624.55 2
 -1 -8 26 50580 2116.68 4
 1 -8 -26 48963.6 1800.66 5
 -1 -8 25 18848.8 1297.98 4
 -1 8 25 17457.7 1008.55 2
 1 -8 -25 18399 1109.09 5
 1 8 -25 17053.5 834.048 6
 1 8 -24 30771.8 1091.93 6
 1 -8 -24 32451.9 1427.15 5
 -1 8 24 30911.5 1288.35 2
 -1 -8 24 33547.7 1725.1 4
 -1 -8 23 26159.7 1495.57 4
 -1 8 23 24903.4 1140.95 2
 1 8 -23 24179.9 955.783 6
 1 -8 -23 25423.5 1255.68 5
 1 8 -22 8227.24 563.676 6
 -1 8 22 7998.3 662.323 2
 1 -8 -22 8285.97 718.447 5
 -1 -8 22 9719.7 911.593 4
 -1 -8 21 2450.89 458.716 4
 -1 8 21 2325.34 383.482 2
 1 -8 -21 3369.35 477.477 5
 1 8 -21 2583.13 344.558 6
 -1 -8 20 53008.2 2021.34 4
 1 -8 -20 49292 1657.9 5
 1 8 -20 49253.9 1320.21 6
 -1 8 20 50866.6 1585.47 2
 -1 -8 19 49441.8 1933.5 4
 -1 8 19 49744.8 1545.92 2
 1 8 -19 53154.1 1702.73 1
 1 -8 -19 51511.6 1462.9 1
 1 8 -19 48770.8 1303.7 6
 1 -8 -19 49648.3 1647.42 5
 1 8 -18 15896.8 733.482 6
 1 -8 -18 15414.6 812.012 1
 -1 -8 18 15730.3 1084.39 4
 1 8 -18 16713.8 962.753 1
 1 -8 -18 15500.1 931.992 5
 -1 8 18 16215.3 870.868 2
 -1 8 18 14342.6 765.204 1
 1 8 -17 8136.47 522.421 6
 1 -8 -17 8489.42 627.42 1
 -1 -8 17 8222.73 662.171 1
 1 -8 -17 8580.71 674.7 5
 -1 8 17 7500.66 574.111 1
 -1 -8 17 8571.61 790.939 4
 -1 8 17 8319.93 622.121 2
 1 8 -17 8235.26 675.94 1
 -1 8 16 16518.2 862.47 2
 -1 8 16 16258.1 836.372 1
 1 -8 -16 17245.4 869.226 1
 1 -8 -16 15916.5 922.21 5
 -1 -8 16 15856.9 912.569 1
 1 8 -16 16051.1 943.951 1
 1 8 -16 16732.4 737.344 6
 -1 -8 16 16427.3 1070.53 4
 -1 8 15 39382.4 1301.66 1
 -1 8 15 37980.6 1270.65 2
 1 8 -15 41483.5 1492.26 1
 -1 8 15 39367 1310.17 6
 -1 -8 15 39339 1427.32 1
 -1 -8 15 40936.9 1679.66 4
 1 -8 -15 38651.5 1387.66 5
 1 8 -15 38894.3 1101.31 6
 1 -8 -15 38800 1322.79 1
 -1 -8 14 44518.8 1515.87 1
 -1 8 14 45801.1 1387.33 6
 1 -8 -14 48243 1530.59 5
 -1 8 14 47019.5 1432.56 1
 -1 8 14 46744.1 1383 2
 -1 -8 14 46262.9 1767.87 4
 1 -8 -14 47341.8 1471.53 1
 1 8 -14 48711.3 1216.99 6
 1 8 -14 47065.6 1597.17 1
 1 -8 -13 42423.9 1405.99 1
 -1 8 13 40966.8 1276.53 6
 -1 8 13 41126.6 1365.09 1
 -1 8 13 40677 1263.95 2
 1 -8 -13 42726.7 1432.72 5
 1 8 -13 43041.3 1137.25 6
 -1 -8 13 41631.2 1648.09 4
 1 8 -13 41122.7 1493.11 1
 -1 -8 13 39314.1 1421.73 1
 1 8 -12 3270.02 458.913 1
 -1 8 12 3229.12 354.095 6
 -1 8 12 3495.31 422.628 1
 -1 -8 12 3463.46 433.526 1
 -1 -8 12 3693.51 514.876 4
 1 -8 -12 3822.04 452.646 5
 1 8 -12 3183.84 317.695 6
 -1 8 12 2848.99 339.368 2
 1 -8 -12 3196.21 404.7 1
 -1 -8 11 13639.4 859.585 1
 -1 8 11 12889.4 784.57 1
 1 -8 -11 13751.8 818.985 1
 1 8 -11 13727.3 624 2
 -1 8 11 13383.4 706.467 2
 -1 8 11 13507.6 717.772 6
 1 8 -11 13722.6 870.213 1
 1 8 -11 13591.6 625.098 6
 1 -8 -11 13777.1 792.203 5
 -1 -8 11 14055.4 909.987 4
 -1 8 10 19662.2 984.515 1
 -1 -8 10 19029.9 1017.86 1
 -1 -8 10 19034.1 1037.81 4
 -1 8 10 19358.5 831.509 2
 1 -8 -10 20262.9 955.31 5
 -1 8 10 19334.9 836.766 6
 1 8 -10 19933.9 747.632 2
 1 8 -10 19501 752.209 6
 1 8 -10 19218.7 1048.81 1
 1 -8 -10 20091.7 994.678 1
 -1 8 9 32406.2 1068.04 6
 -1 -8 9 31316.3 1294.22 1
 -1 8 9 33297.9 1288.15 1
 -1 -8 9 32136.5 742.367 5
 1 8 -9 33881.9 971.633 6
 -1 8 9 31502.3 1049.64 2
 1 -8 -9 32434 1201.21 5
 -1 -8 9 32917.6 1324.67 4
 1 -8 -9 33923 1318.28 1
 1 8 -9 32403.4 1351.99 1
 1 8 -9 32672.5 953.828 2
 -1 -8 8 26900.7 689.139 5
 -1 8 8 26414.8 1160.19 1
 1 8 -8 27384.7 870.705 6
 -1 8 8 26674.4 945.231 2
 -1 8 8 26092.7 942.436 6
 1 -8 -8 27525.7 1100.89 5
 1 -8 -8 26307.5 1177.45 1
 1 8 -8 26714.7 859.027 2
 1 8 -8 27958.8 1269.45 1
 -1 -8 8 25022.9 1159.75 1
 -1 -8 8 27306.2 1169 4
 1 8 -7 1466.1 318.662 1
 -1 8 7 1876.21 265.942 2
 1 -8 -7 2350.54 388.488 1
 -1 -8 7 1795.37 184.453 3
 -1 -8 7 1777.62 188.358 5
 -1 8 7 2113.93 287.464 6
 1 8 -7 1940.63 249.09 2
 1 8 -7 2240.74 271.443 6
 -1 -8 7 1979.32 348.042 1
 1 -8 -7 2249.87 343.065 5
 -1 8 7 1900.06 350.438 1
 -1 -8 7 2125.41 335.844 4
 -1 8 6 1206.81 219.264 6
 1 8 -6 1114.95 200.614 2
 1 -8 -6 1128.21 222.835 5
 -1 8 6 1140.37 232.106 2
 1 -8 -6 1471.21 359.515 1
 -1 8 6 1192.37 301.596 1
 -1 -8 6 986.31 245.394 4
 -1 -8 6 886.744 160.795 3
 -1 -8 6 1318.97 301.1 1
 1 8 -6 522.145 267.302 1
 1 8 -6 981.08 190.501 6
 -1 -8 6 1054.21 176.978 5
 1 8 -5 36050.2 1446.75 1
 1 8 -5 36518 988.379 6
 -1 -8 5 34940.6 1391.15 1
 -1 -8 5 35629 910.861 5
 1 -8 -5 37087.3 1268.63 5
 -1 -8 5 35707.1 1232.38 4
 -1 8 5 32481.4 1321.55 1
 -1 8 5 34111.1 1027.78 2
 -1 -8 5 35285.2 865.148 3
 -1 8 5 34848 1047.37 6
 1 8 -5 35973.5 983.571 2
 1 -8 -5 36180.8 1450.24 1
 -1 -8 4 13159 863.28 1
 -1 8 4 12719.4 842.315 1
 -1 8 4 11742.1 609.09 2
 1 8 -4 13199.6 886.679 1
 -1 8 4 11714.3 598.25 6
 -1 -8 4 11725.8 537.098 3
 1 -8 -4 14038.1 927.337 1
 1 -8 -4 12278.3 356.028 4
 1 8 -4 12533.9 589.21 6
 1 8 -4 12238.9 580.243 2
 -1 -8 4 12108.7 556.279 5
 -1 -8 4 12509.8 714.048 4
 1 -8 -4 14429 807.517 5
 1 -8 -3 11848.8 851.292 1
 -1 -8 3 11397.3 813.357 1
 -1 -8 3 12120.6 673.045 4
 -1 8 3 11212.4 582.199 2
 1 8 -3 11091 552.79 6
 -1 8 3 11535.2 807.185 1
 -1 8 3 10672.3 575.614 6
 -1 -8 3 10893 545.365 5
 1 -8 -3 11865.1 706.501 5
 1 -8 -3 11425.9 393.051 4
 -1 -8 3 11371.4 546.074 3
 1 8 -3 11621.5 564.237 2
 1 8 -3 11582.5 848.985 1
 -1 -8 2 12948.7 617.95 5
 1 -8 -2 13492.6 738.729 3
 1 -8 -2 13163.4 922.786 1
 -1 8 2 12336.2 434.455 7
 -1 -8 2 13121.8 883.424 1
 1 8 -2 12845 902.145 1
 -1 8 2 13246.8 620.767 6
 1 8 -2 12993 597.43 2
 -1 -8 2 13120.1 688.926 4
 -1 8 2 12235.8 840.21 1
 1 -8 -2 13303.4 725.746 5
 1 -8 -2 13314.3 469.67 4
 -1 8 2 12480.1 618.225 2
 1 8 -2 12031 583.521 6
 1 8 -1 5560.26 604.736 1
 -1 8 1 6344.89 627.048 1
 -1 -8 1 6141.51 614.371 1
 1 8 -1 6276.51 423.961 2
 1 -8 -1 6839.03 680.405 1
 -1 -8 1 6452.51 453.613 5
 -1 8 1 6175.7 425.377 6
 -1 8 1 6353.71 437.275 2
 -1 8 1 5933.22 325.94 7
 -1 -8 1 5842.91 442.429 4
 1 -8 -1 6197.61 488.935 5
 1 -8 -1 6075.19 483.527 3
 1 8 -1 6035.53 420.672 6
 1 -8 -1 6014.01 350.733 4
 -1 8 0 4385.28 387.521 2
 1 8 0 4340.53 371.23 2
 -1 -8 0 4206.63 514.394 1
 1 -8 0 4056.51 389.483 5
 1 -8 0 5083.14 597.131 1
 1 -8 0 4750.83 340.57 4
 -1 8 0 4547.09 319.636 7
 -1 8 0 5018.23 584.381 1
 1 8 0 4850.6 570.398 1
 -1 8 0 4955.77 387.529 6
 1 -8 0 3734.99 367.806 3
 1 8 0 4726.13 373.77 6
 -1 -8 0 4856.39 416.281 5
 -1 -8 0 4506.83 378.055 4
 1 -8 1 50052.5 1165.94 4
 1 -8 1 49049 1297.95 3
 -1 -8 -1 49735.8 1186.88 4
 1 8 1 48969.9 1204.28 2
 -1 8 -1 52102.4 1222.62 6
 1 8 1 50416.4 1222.13 6
 -1 8 -1 49335.7 1088.1 7
 1 -8 1 49199.8 1303.3 5
 -1 8 -1 51118.9 1211.65 2
 -1 -8 -1 51814.3 1707.74 1
 1 8 1 50333 1706 1
 -1 -8 -1 51344.1 1282.8 5
 1 -8 1 54819.3 1913.46 1
 -1 8 -1 50070.3 1746.78 1
 -1 8 -2 4737.41 372.11 7
 -1 -8 -2 4913.75 375.339 4
 1 -8 2 4711.04 396.004 3
 -1 -8 -2 4998.29 404.5 5
 -1 8 -2 4923.29 379.905 6
 1 -8 2 5327.72 634.718 1
 1 8 2 4805.17 411.271 6
 -1 8 -2 5121.26 388.471 2
 -1 8 -2 4437.58 545.585 1
 1 8 2 4567.57 395.693 2
 1 -8 2 4979.76 391.151 4
 -1 -8 -2 4246.09 509.47 1
 1 -8 2 4487.37 393.843 5
 1 8 2 4951.35 566.808 1
 1 8 3 165.149 117.939 2
 -1 -8 -3 300.674 154.1 5
 1 8 3 66.0603 112.845 6
 -1 8 -3 362.525 226.736 1
 -1 8 -3 285.758 105.919 7
 1 8 3 556.039 244.223 1
 1 -8 3 503.022 285.427 1
 -1 -8 -3 428.88 145.407 4
 1 -8 3 68.364 110.257 4
 -1 8 -3 278.252 117.87 2
 -1 -8 -3 510.968 212.365 1
 -1 8 -3 401.655 144.481 6
 1 -8 3 102.686 115.092 3
 1 -8 3 142.153 114.351 5
 -1 -8 -4 25058.2 924.49 5
 1 -8 4 29821.6 1412.39 1
 1 -8 4 25238.2 888.549 5
 1 -8 4 25196.3 860.927 3
 -1 -8 -4 27612.3 1224.59 1
 1 -8 4 25637.1 981.342 4
 -1 8 -4 26018.3 826.582 6
 -1 8 -4 24445.7 883.761 7
 1 8 4 26044.9 918.169 2
 1 8 4 25299.6 908.261 6
 -1 8 -4 26211.5 824.897 2
 1 8 4 22576.7 1183.88 1
 -1 8 -4 27781.4 1316.69 1
 -1 -8 -4 24856.1 741.387 4
 -1 8 -5 47895.3 1107.81 2
 -1 -8 -5 45526.1 937.838 4
 -1 8 -5 43715.3 1221.83 7
 1 8 5 46780 1243.78 6
 1 8 5 46190.6 1231.18 2
 1 -8 5 48222.9 1200.73 5
 -1 8 -5 47186.9 1096.99 6
 1 -8 5 50992 1868.97 1
 1 -8 5 47768.5 1160.8 3
 -1 8 -5 50919.9 1789.89 1
 -1 -8 -5 47283.2 1289.33 5
 1 -8 5 48356.4 1403.21 4
 1 8 5 45992.5 1579.84 1
 -1 -8 -5 46331.3 1574.38 1
 -1 -8 -6 13954.5 862.878 1
 1 8 6 14585.8 710.526 2
 1 -8 6 14093.2 643.372 5
 1 -8 6 14172.2 624.86 3
 -1 8 -6 13786.5 594.105 6
 1 8 6 14350.1 695.953 6
 -1 8 -6 12559.8 685.414 7
 -1 8 -6 14676.8 620.568 2
 -1 8 -6 16169.7 1021.21 1
 1 -8 6 16786 1096.31 1
 -1 -8 -6 14363.5 730.511 5
 1 -8 6 15222.1 826.695 4
 -1 -8 -6 13404.7 479.386 4
 1 8 6 14152 871.963 1
 1 -8 7 22438.3 764.849 3
 1 -8 7 25153.3 1306.99 1
 1 -8 7 22016.1 778.491 5
 1 8 7 19867.9 1033.5 1
 -1 -8 -7 20725.4 1043.97 1
 -1 8 -7 24218.3 1239.06 1
 1 8 7 21695.1 857.705 2
 1 8 7 21396.2 857.862 6
 -1 8 -7 21172.3 733.205 2
 -1 8 -7 20209.5 901.165 7
 -1 -8 -7 22278.5 924.426 5
 1 -8 7 23921.7 1076.3 4
 -1 8 -7 22227.8 759.866 6
 -1 8 -8 10612.5 518.283 6
 -1 8 -8 9622.02 658.401 7
 -1 -8 -8 10427.5 654.016 5
 1 8 8 10491.4 746.85 1
 1 8 8 9766.13 592.002 2
 1 -8 8 11577.3 885.514 1
 1 -8 8 10205.7 520.969 5
 -1 -8 -8 10616.8 760.899 1
 -1 8 -8 11353.6 850.139 1
 1 8 8 10529.5 607.468 6
 1 -8 8 11537.7 794.806 4
 1 -8 8 10449.9 517.151 3
 -1 8 -8 10608 523.879 2
 -1 8 -9 30050.4 1343.6 1
 -1 8 -9 26512.4 1121.07 7
 1 8 9 28842.4 1005.53 2
 -1 -8 -9 28872 1217.97 1
 -1 8 -9 28809.4 845.34 6
 1 8 9 27847.2 1197.32 1
 1 -8 9 28786.3 862.679 5
 1 -8 9 29666.1 1278.83 4
 -1 -8 -9 29590.7 1114.32 5
 1 -8 9 29903.8 1367.36 1
 1 8 9 27883.1 999.546 6
 -1 8 -9 29408.9 863.185 2
 1 -8 9 28614.9 831.963 3
 1 -8 10 37083.2 935.142 3
 -1 8 -10 39985.4 1502.08 1
 1 -8 10 38507.8 1532.35 1
 -1 8 -10 36140.7 1342.01 7
 -1 8 -10 38179.8 969.716 6
 -1 -8 -10 40253.9 1320.4 5
 1 8 10 38222.1 1176.72 2
 1 -8 10 38257.2 985.652 5
 -1 -8 -10 37621.7 1368.94 1
 1 8 10 35982 1346.86 1
 1 -8 10 39284.5 1486.64 4
 -1 8 -10 38058.1 983.151 2
 1 8 10 37163.9 1161.8 6
 1 -8 11 31063.1 1358.15 1
 1 -8 11 31029.9 879.234 5
 -1 8 -11 30687.2 872.943 6
 1 8 11 29312.7 1052.2 6
 -1 -8 -11 31219.1 1252.99 1
 1 8 11 30826.1 1065.41 2
 -1 -8 -11 30659.8 1169.82 5
 -1 8 -11 28248.4 1214.32 7
 1 -8 11 30343.6 836.726 3
 -1 8 -11 31756.8 1321.1 1
 -1 8 -11 30494.3 882.174 2
 1 -8 11 30780.6 1337.92 4
 1 8 11 30296.7 1238.41 1
 -1 8 -12 18847.3 1002.84 7
 1 8 12 20059.1 875.162 6
 1 8 12 19904.5 998.381 1
 1 8 12 19832.9 879.222 2
 -1 -8 -12 21388.9 1002.93 5
 -1 -8 -12 21357.1 1030.87 1
 1 -8 12 19495.8 670.544 3
 -1 8 -12 21218.5 1057.18 1
 1 -8 12 19756.2 1105.5 4
 -1 8 -12 20503 733.693 2
 1 -8 12 19078.1 1051.69 1
 1 -8 12 19827.6 697.979 5
 -1 8 -12 20032.6 713.945 6
 1 -8 13 1428.32 188.16 3
 1 -8 13 2240.12 389.441 1
 -1 8 -13 1827.26 222.309 6
 -1 8 -13 1728.11 346.782 7
 1 -8 13 1682.62 215.819 5
 -1 -8 -13 2039.48 328.359 1
 -1 8 -13 1583.03 220.406 2
 -1 8 -13 2067.1 349.135 1
 -1 -8 -13 2144.54 352.441 5
 1 8 13 2036.63 360.142 1
 1 8 13 1839.15 289.335 2
 1 -8 13 1978.01 416.73 4
 1 8 13 1621.14 293.829 6
 1 -8 14 12372.9 809.702 1
 -1 8 -14 12209.3 573.924 6
 1 -8 14 11708 515.561 3
 -1 8 -14 12770 802.702 1
 1 8 14 11440.9 679.867 2
 -1 -8 -14 13669.7 809.139 1
 -1 8 -14 12422.4 844.253 7
 1 -8 14 13104.7 926.102 4
 1 -8 14 11797.2 535.969 5
 -1 -8 -14 12666.4 806.26 5
 1 8 14 12496.5 726.964 6
 1 8 14 12793.4 777.57 1
 -1 8 -14 12605.1 583.368 2
 1 8 15 32487.2 1161.85 2
 -1 8 -15 33967.4 959.485 2
 -1 -8 -15 34311.4 1261.24 1
 -1 8 -15 33640.9 1257.89 1
 -1 8 -15 32150.7 1378.26 7
 -1 8 -15 33912.3 953.931 6
 1 -8 15 32048.4 889.672 5
 -1 -8 -15 34866.9 1324.92 5
 1 8 15 34406.6 1263.42 1
 1 -8 15 34049.7 1536.22 4
 1 -8 15 31755 1266.68 1
 1 8 15 32881.6 1173.57 6
 1 -8 16 64865.1 1761.02 1
 1 -8 16 63929.2 1261.4 5
 -1 8 -16 66732.1 1363.41 2
 -1 8 -16 65806.7 1338.88 6
 -1 8 -16 63253.4 1954.02 7
 1 -8 16 69470 2224.78 4
 1 8 16 64969.1 1662.96 2
 1 8 16 63576.5 1656.63 6
 -1 -8 -16 65815.3 1729.22 1
 1 8 16 65528.8 1721.72 1
 -1 8 -16 64577.2 1702.7 1
 -1 -8 -16 65101.9 1851.26 5
 -1 8 -17 4216.77 550.625 7
 1 8 17 3200.99 393.211 6
 -1 8 -17 3388.3 323.793 6
 1 8 17 3575.24 419.659 2
 -1 8 -17 4093.34 457.907 1
 1 -8 17 3575.31 562.075 4
 1 8 17 3621.41 424.664 1
 -1 -8 -17 3989.33 495.739 5
 -1 -8 -17 3793.12 423.703 1
 -1 8 -18 11012.2 682.207 1
 1 8 18 10722.4 708.203 2
 -1 8 -18 11813.3 586.963 6
 -1 -8 -18 10964.6 687.829 1
 -1 -8 -18 10862 783.014 5
 -1 8 -18 10808.3 865.874 7
 1 -8 18 11390 949.007 4
 -1 -8 -19 18824.7 1050.94 5
 1 -8 19 19946 1290.01 4
 -1 8 -19 19957.8 1167.45 7
 -1 8 -19 19450 756.114 6
 1 8 19 18132.1 944.742 2
 -1 8 -20 36857.6 1616.67 7
 -1 8 -20 35733.9 1038.27 6
 -1 -8 -20 36293.2 1477.09 5
 1 -8 20 38790.1 1814.94 4
 1 8 20 35763.1 1332.59 2
 -1 8 -21 20700.6 812.176 6
 1 -8 21 23130.8 1434.93 4
 -1 -8 -21 21071 1151.23 5
 -1 8 -21 21610.7 1267.79 7
 1 8 21 21251.6 1056.69 2
 -1 -8 -22 53893.1 1849.79 5
 1 8 22 53408.4 1679.53 2
 -1 8 -22 55931 2059.64 7
 1 -8 22 52737.5 2180.53 4
 -1 -8 -23 3054.19 461.404 5
 -1 8 -23 2522.97 502.076 7
 1 8 23 2370.94 410.245 2
 1 -8 23 2886.05 553.108 4
 -1 8 -24 91.4651 273.321 7
 -1 -8 -24 661.977 286.162 5
 1 8 24 -16.5114 221.05 2
 1 -8 24 268.321 308.82 4
 -1 8 -25 32596.3 1669.54 7
 -1 -8 -25 29014.7 1399.03 5
 1 -8 25 29093.9 1634.72 4
 1 8 25 30072.8 1319.83 2
 -1 -8 -26 53790.8 1901.13 5
 1 8 26 55240.3 1777.66 2
 1 -8 26 56343.9 2302.11 4
 -1 8 -26 60760.6 2267.24 7
 1 8 27 1598.56 407.935 2
 -1 -8 -27 1390.21 387.89 5
 1 -8 27 2047.14 539.758 4
 -1 8 -27 2021.05 506.109 7
 1 -8 28 18790.1 1345.59 4
 1 8 28 14904 944.744 2
 -1 8 -28 18998.7 1294.43 7
 -1 -8 -28 19120.9 1165.79 5
 -1 -8 -29 14627.6 1033 5
 1 -8 29 15013.4 1207.76 4
 1 8 29 14972.3 955.197 2
 -1 8 -29 16790.9 1236.65 7
 1 8 30 7224.3 672.402 2
 1 8 31 9037.92 770.907 2
 -1 -9 29 150.452 270.49 4
 1 9 -29 322.753 193.684 6
 -1 9 29 533.216 297.424 2
 1 -9 -29 452.686 280.018 5
 1 -9 -28 19613.1 1176.9 5
 -1 9 28 20937.1 1168.64 2
 -1 -9 28 21461.8 1430.39 4
 1 9 -28 19154 930.393 6
 -1 9 27 16339.7 1016.9 2
 1 9 -27 14462.1 813.955 6
 -1 -9 27 16677.6 1237.23 4
 1 -9 -27 15295.3 1047.84 5
 1 9 -26 8929.15 626.829 6
 -1 -9 26 8551 882.608 4
 1 -9 -26 8164.2 768.59 5
 -1 9 26 9318.99 776.545 2
 -1 9 25 2023.27 383.578 2
 1 9 -25 1457.47 256.876 6
 1 -9 -25 2027.71 403.923 5
 -1 -9 25 2315.39 493.923 4
 1 -9 -24 6606.04 652.261 5
 -1 -9 24 7294.21 767.857 4
 1 9 -24 7338.02 576.201 6
 -1 9 24 7137.86 649.371 2
 1 9 -23 19250.4 890.174 6
 -1 9 23 20365.8 1093.01 2
 1 -9 -23 20397.5 1137.51 5
 -1 -9 23 20345.9 1276.23 4
 1 9 -22 29926.5 1106.82 6
 -1 -9 22 29837.5 1529.23 4
 1 -9 -22 29192.2 1342.78 5
 -1 9 22 31080.1 1300.89 2
 -1 -9 21 22967.1 1312.88 4
 1 -9 -21 21989.5 1159.89 5
 1 9 -21 23268.5 960.313 6
 -1 9 21 21754.9 1075.02 2
 -1 9 20 5315.94 526.503 2
 1 -9 -20 5598.59 605.464 5
 -1 -9 20 4947.53 607.762 4
 1 9 -20 5634.19 481.437 6
 1 9 -19 3033.59 348.066 6
 -1 -9 19 3241.81 481.789 4
 -1 9 19 3591.12 444.183 2
 1 9 -19 3808.43 503.549 1
 1 -9 -19 3436.47 413.135 1
 1 -9 -19 3121.41 425.998 5
 -1 9 18 15807.8 878.778 2
 -1 9 18 16115 859.219 1
 1 -9 -18 16051.3 875.475 1
 1 9 -18 17395.6 816.47 6
 1 9 -18 18058.4 1032.3 1
 1 -9 -18 16639.3 991.455 5
 -1 -9 18 16624.2 1073.02 4
 -1 9 17 65786.7 1722.05 1
 1 -9 -17 68513.4 1794.58 1
 1 9 -17 67832.6 1947.19 1
 1 9 -17 66831.6 1546.68 6
 -1 9 17 63574.9 1720.48 2
 -1 -9 17 66084.5 1889.57 1
 -1 -9 17 66832.5 2120.59 4
 1 -9 -17 68174.1 1935.33 5
 -1 -9 16 37893.7 1582.45 4
 1 -9 -16 39308 1382.34 1
 -1 9 16 38647.9 1334.84 1
 1 9 -16 39791.6 1179.84 6
 1 9 -16 40152.9 1515.07 1
 1 -9 -16 41134.2 1496.19 5
 -1 -9 16 39096.6 1451.63 1
 -1 9 16 38563.3 1328 2
 -1 9 15 6906.07 558.957 2
 -1 -9 15 7188.26 632.142 1
 1 9 -15 7391.4 511.531 6
 1 9 -15 7129.45 650.555 1
 -1 -9 15 7450.43 710.838 4
 1 -9 -15 7382.31 651.931 5
 1 9 -15 7943.77 539.407 2
 1 -9 -15 6885.57 598.653 1
 -1 9 15 6457.9 570.816 1
 -1 9 15 7126.93 580.684 6
 1 -9 -14 4721.5 542.067 5
 -1 9 14 3877.33 439.683 6
 1 -9 -14 4640.69 490.883 1
 -1 9 14 5094.94 487.342 2
 -1 9 14 4431.23 474.662 1
 1 9 -14 4841.93 411.869 6
 1 9 -14 4396.23 532.091 1
 -1 -9 14 4844.47 582.625 4
 1 9 -14 4610.78 407.373 2
 -1 -9 14 4873.46 529.153 1
 1 -9 -13 61646 1764.31 1
 -1 -9 13 60844.1 1807.7 1
 1 9 -13 61478.5 1418.57 2
 1 9 -13 62489.1 1437.76 6
 -1 9 13 62509.8 1736.46 1
 1 -9 -13 62593.6 1785.36 5
 -1 9 13 60570.3 1599.27 6
 1 9 -13 61690 1897.21 1
 -1 -9 13 62505.7 1960.18 4
 -1 9 13 61192.8 1591.54 2
 -1 9 12 36834.9 1231.64 6
 1 -9 -12 38200 1405.26 1
 1 -9 -12 39578.7 1402.67 5
 -1 -9 12 38099.5 1443.65 1
 -1 9 12 39097.1 1408.97 1
 -1 -9 12 38219.7 1516.43 4
 -1 9 12 38163.3 1249.87 2
 1 9 -12 37303.2 1106.86 6
 1 9 -12 37968.6 1486.08 1
 1 9 -12 38708.3 1118.21 2
 1 9 -11 60637.4 1389.4 2
 -1 9 11 57343.5 1514.92 2
 -1 -9 11 61475.3 1890.21 4
 1 9 -11 58997.8 1372.17 6
 -1 9 11 61152.7 1760.34 1
 -1 -9 11 59337.6 1809 1
 1 -9 -11 61851.8 1727.91 5
 -1 9 11 58775.6 1536.01 6
 1 9 -11 59776.2 1873.27 1
 1 -9 -11 60047.9 1773.13 1
 1 9 -10 30724.5 993.518 2
 -1 -9 10 28416.5 1264.38 1
 1 -9 -10 30831.1 1278.95 1
 -1 9 10 30353.5 1266.22 1
 -1 9 10 29614.7 1072.67 6
 1 9 -10 31706.3 1002.76 6
 1 9 -10 30005.8 1333.17 1
 -1 9 10 30452.5 1086.7 2
 1 -9 -10 31288.4 1227.11 5
 -1 -9 10 31571.2 1329.48 4
 -1 9 9 10956.2 651.139 2
 1 9 -9 11860.8 609.821 2
 1 -9 -9 12723.3 840.489 1
 -1 9 9 12351.3 686.003 6
 -1 -9 9 12940.7 862.23 1
 1 -9 -9 12326 761.972 5
 1 9 -9 12399.2 627.583 6
 -1 -9 9 11591.3 785.711 4
 -1 9 9 11484.1 800.223 1
 1 9 -9 11718.7 846.665 1
 1 9 -8 804.628 303.137 1
 -1 9 8 1491.33 280.931 2
 -1 -9 8 893.019 293.73 4
 -1 -9 8 1152.92 334.652 1
 1 -9 -8 766.402 239.595 5
 1 9 -8 1294.16 267.216 6
 -1 9 8 1371.25 273.946 6
 1 -9 -8 1861.88 376.842 1
 1 9 -8 882.996 219.098 2
 1 -9 -7 115278 2295.31 5
 -1 -9 7 111429 2336.29 4
 -1 -9 7 111033 2501.09 1
 1 9 -7 117637 1894.82 6
 -1 9 7 106165 2379.04 1
 -1 9 7 111880 2006.2 6
 1 -9 -7 113669 2562.57 1
 1 9 -7 110136 2551.24 1
 -1 9 7 107911 1972.34 2
 1 9 -7 112042 1854.33 2
 1 9 -6 28528.2 943.334 6
 1 -9 -6 30300.7 1180.35 5
 1 -9 -6 30906.1 1360.52 1
 -1 -9 6 29023.5 1169.19 4
 -1 -9 6 28043.2 1281.06 1
 -1 9 6 28947.7 1268.02 1
 -1 9 6 29013.5 1020.86 6
 1 9 -6 28896.9 1335.85 1
 -1 -9 6 28539.5 842.637 5
 -1 9 6 27867.4 1006.35 2
 1 9 -6 29995.9 962.327 2
 1 9 -5 16436.8 720.641 6
 1 9 -5 15945.3 999.968 1
 -1 9 5 15696.7 756.218 6
 1 -9 -5 16775.1 1012.43 1
 -1 -9 5 15634.9 838.175 4
 -1 -9 5 15911.8 626.607 3
 -1 9 5 16300.7 755.677 2
 -1 -9 5 14517.2 625.056 5
 -1 9 5 15183.6 918.661 1
 -1 -9 5 16189.1 981.891 1
 1 -9 -5 15852.2 857.269 5
 1 9 -5 15738.3 699.785 2
 1 -9 -4 38298.6 1317.59 5
 -1 9 4 36954.5 1127.5 6
 -1 -9 4 35798.1 1009.6 5
 1 -9 -4 40268.9 1562.01 1
 -1 -9 4 35493 981.946 3
 1 9 -4 39139.1 1092.6 6
 -1 -9 4 37233.5 1466.55 1
 -1 9 4 36564.9 1429.09 1
 -1 9 4 36116.5 1109.24 2
 1 9 -4 36557.4 1055.64 2
 -1 -9 4 37108.4 1244.34 4
 1 9 -4 35770.2 1481.63 1
 -1 -9 3 77398.5 1508.52 3
 -1 -9 3 78823.4 2148.31 1
 -1 9 3 78466.5 1610.66 2
 1 -9 -3 85173.4 1990.23 5
 1 -9 -3 88633.2 1982.33 3
 -1 -9 3 77875.8 1750.86 4
 -1 9 3 75392 2078.83 1
 1 9 -3 78664.1 1550.5 6
 -1 9 3 81439 1650.15 6
 1 -9 -3 85334.2 2293.66 1
 -1 -9 3 77001.5 1532.16 5
 1 9 -3 79735.3 1562.67 2
 1 9 -3 76245 2169.26 1
 1 -9 -2 517.471 234.932 3
 -1 -9 2 532.269 192.66 5
 -1 9 2 1076.84 390.246 1
 1 9 -2 930.121 373.934 1
 1 -9 -2 1092.05 403.751 1
 1 9 -2 1975.43 297.775 6
 -1 9 2 750.137 239.283 6
 -1 -9 2 174.017 128.104 3
 1 -9 -2 886.968 245.295 5
 -1 9 2 823.958 287.93 2
 -1 -9 2 961.19 259.659 4
 1 9 -2 702.012 224.524 2
 -1 -9 2 653.746 348.832 1
 -1 9 1 101194 2429.95 1
 1 9 -1 97879.6 1778.43 2
 1 -9 -1 110509 2659.69 1
 1 9 -1 98564.4 2474.48 1
 1 -9 -1 105293 1473.2 4
 -1 -9 1 100896 1884.82 4
 1 9 -1 99131 1786.5 6
 -1 9 1 101721 1816.19 2
 -1 -9 1 101213 2455.27 1
 1 -9 -1 101661 2066.98 5
 -1 -9 1 108087 1940.36 5
 1 -9 -1 103892 2016.38 3
 -1 9 1 103351 1828.59 6
 -1 9 0 41028.8 1150.22 6
 1 9 0 41091.9 1163.1 6
 1 9 0 41221.8 1157.64 2
 1 -9 0 41120 1244.97 3
 -1 9 0 42451.8 1601.48 1
 1 -9 0 42923.7 1007.83 4
 -1 9 0 42147.3 1175.8 2
 1 -9 0 40154.6 1268.46 5
 -1 -9 0 41489.3 1210.82 5
 1 -9 0 47044.4 1769.97 1
 -1 -9 0 39574.3 1133.08 4
 -1 -9 0 41588 1569.1 1
 1 9 0 40657 1586.43 1
 1 -9 1 3924.07 337.259 4
 -1 -9 -1 4618.55 547.009 1
 -1 9 -1 5344.54 440.212 6
 1 9 1 4847.34 594.037 1
 -1 9 -1 5812.83 631.247 1
 -1 -9 -1 4065.4 390.455 5
 -1 9 -1 4933.81 366.238 7
 1 -9 1 3684.87 384.516 3
 1 -9 1 3765.83 381.801 5
 1 -9 1 5237.5 622.657 1
 1 9 1 4203.22 387.07 6
 -1 9 -1 4446.25 411.15 2
 1 9 1 4632.42 418.071 2
 -1 -9 -1 4283.69 381 4
 -1 9 -2 40158.6 1135.04 6
 1 -9 2 35566.3 1142.83 5
 1 -9 2 40538.2 1106.81 4
 1 -9 2 41532.6 1656.67 1
 -1 -9 -2 39127.2 1503.38 1
 -1 -9 -2 37357.9 1027.08 4
 -1 -9 -2 37082.4 1151.73 5
 1 -9 2 37266.7 1139.22 3
 -1 9 -2 39301 1550.5 1
 -1 9 -2 37752.5 1037.34 7
 1 9 2 38835.5 1533.22 1
 1 9 2 38266.9 1170.82 2
 -1 9 -2 39493 1148.28 2
 1 9 2 38963.7 1174.7 6
 1 -9 3 151079 3153.81 1
 1 9 3 147207 2275.26 2
 -1 -9 -3 144285 2277.85 5
 -1 9 -3 142308 2040.74 7
 1 -9 3 144997 2205.99 3
 1 9 3 138323 2837.9 1
 -1 -9 -3 141006 1904.91 4
 1 9 3 147871 2285.3 6
 -1 9 -3 145787 2118.25 2
 -1 -9 -3 144037 2877.26 1
 1 -9 3 146762 2278.35 5
 1 -9 3 154681 2263.36 4
 -1 9 -3 147964 2131.53 6
 -1 9 -3 140481 2943.59 1
 -1 9 -4 3507.05 378.913 6
 -1 9 -4 3445.25 388.443 7
 1 -9 4 4349.36 632.061 1
 -1 -9 -4 4501.24 553.254 1
 1 -9 4 3214.64 370.531 3
 1 9 4 4274.81 430.409 6
 1 -9 4 3816.41 407.659 4
 1 -9 4 3517.61 394.463 5
 -1 -9 -4 3022.31 353.268 5
 -1 9 -4 3988.07 373.755 2
 1 9 4 3795.75 417.495 2
 1 9 4 4345.66 549.733 1
 -1 9 -4 4580.68 587.145 1
 -1 9 -5 35791 1111.42 7
 1 9 5 37154.9 1443.18 1
 -1 9 -5 37909.5 1058.85 6
 1 -9 5 41276.2 1660.79 1
 1 9 5 36179.9 1152.73 6
 -1 9 -5 36671.5 1521.3 1
 1 9 5 36344 1153.88 2
 -1 -9 -5 37645.9 1453.4 1
 -1 9 -5 37282.7 1053.29 2
 -1 -9 -5 35175 1172.01 5
 1 -9 5 36720.9 1069.84 3
 1 -9 5 37855.8 1228.69 4
 1 -9 5 36104.7 1099.57 5
 1 -9 6 61288.5 1394.79 5
 1 9 6 61606.1 1505.03 6
 -1 9 -6 57448 1462.16 7
 -1 -9 -6 60641.6 1837.41 1
 -1 9 -6 61692.8 1342.06 2
 -1 9 -6 61760.2 1978.94 1
 1 9 6 58049.2 1812.44 1
 -1 9 -6 64111.4 1370.24 6
 1 9 6 61198.2 1492.49 2
 1 -9 6 68105.8 2148.53 1
 1 -9 6 63854.3 1656.49 4
 -1 -9 -6 60923.7 1568.85 5
 1 -9 6 60583.5 1358.03 3
 1 -9 7 83898 1548.62 3
 -1 9 -7 86208.6 2353.46 1
 1 9 7 81674.1 1744.09 6
 1 9 7 79784 1727.3 2
 1 9 7 78230.7 2087.95 1
 -1 9 -7 82442.2 1545.67 2
 -1 9 -7 74804.9 1735.45 7
 1 -9 7 89505.7 2472.85 1
 -1 9 -7 83410.5 1550.78 6
 1 -9 7 80578.7 1571.3 5
 -1 -9 -7 82097.7 1832.62 5
 1 -9 7 84926.7 1984.81 4
 -1 -9 -7 80415.9 2097.8 1
 -1 -9 -8 23206.4 1140.62 1
 1 9 8 20322.8 893.172 6
 1 -9 8 24012.4 1343.15 1
 -1 9 -8 20242 936.214 7
 -1 9 -8 21253.4 792.278 2
 1 -9 8 19771 764.695 5
 -1 9 -8 21125.5 1213.91 1
 -1 -9 -8 21049.1 955.482 5
 1 -9 8 20840.2 1038.2 4
 1 9 8 21835.2 1094.47 1
 -1 9 -8 21887.3 803.646 6
 1 -9 8 20839.6 768.743 3
 1 9 8 22086 921.795 2
 -1 9 -9 75273.6 1844.31 7
 1 -9 9 94952.7 2601.08 1
 -1 9 -9 79671.7 1519.08 2
 1 -9 9 82693.9 1553.11 5
 1 -9 9 83289.6 2116.47 4
 -1 9 -9 90813.9 2456.58 1
 1 -9 9 82718.9 1504.31 3
 -1 9 -9 82358.5 1535.39 6
 1 9 9 76544.1 1732.35 6
 1 9 9 81158 1764.24 2
 -1 -9 -9 81886.4 1891.52 5
 1 9 9 76965.4 2041.84 1
 -1 -9 -9 82621.3 2094.74 1
 -1 -9 -10 11517.5 741.731 5
 1 -9 10 11684.8 561.415 3
 1 9 10 10771 673.418 2
 -1 9 -10 11069.1 742.694 7
 1 -9 10 10937.7 558.109 5
 1 -9 10 11691.4 815.178 4
 -1 9 -10 12579.9 917.824 1
 -1 9 -10 11403.7 582.092 2
 1 -9 10 11907.3 920.666 1
 1 9 10 11020.1 668.588 6
 -1 9 -10 11055.2 569.948 6
 -1 -9 -10 11928 805.18 1
 1 9 10 9736.91 772.05 1
 -1 -9 -11 2526.34 384.47 1
 -1 -9 -11 2540.93 386.608 5
 1 -9 11 2869.7 476.704 1
 -1 9 -11 2612.4 402.34 7
 1 -9 11 2307.42 242.689 3
 -1 9 -11 2671.2 305.868 2
 1 9 11 2733.36 352.151 6
 1 9 11 2262.66 320.982 2
 -1 9 -11 2780.23 450.859 1
 1 -9 11 3039.97 287.211 5
 1 -9 11 4031.58 507.556 4
 1 9 11 2719.49 397.128 1
 -1 9 -11 2267.65 287.296 6
 1 -9 12 42902.7 1653.21 1
 -1 9 -12 39472.1 1083.15 2
 -1 9 -12 40201 1075.34 6
 1 9 12 38640.3 1273.71 6
 -1 -9 -12 41185.7 1429.56 5
 1 -9 12 40314.9 1051.29 5
 -1 -9 -12 42021.1 1481.9 1
 -1 9 -12 42385.5 1596.19 1
 1 9 12 41146.2 1303.43 2
 1 9 12 39084.2 1440.45 1
 1 -9 12 40946.9 1555.79 4
 1 -9 12 40916.7 1020.51 3
 -1 9 -12 37760.3 1409.95 7
 -1 9 -13 71989.9 1963.48 7
 -1 9 -13 81588 2157.38 1
 1 -9 13 79893.9 2206.97 4
 1 9 13 76610.3 1792.36 2
 1 9 13 80248.6 2062.16 1
 -1 -9 -13 81488.2 2058.68 1
 1 9 13 75151.4 1794.98 6
 -1 -9 -13 80060.4 2003.83 5
 -1 9 -13 78581.5 1515.14 6
 1 -9 13 79437 1461.97 5
 -1 9 -13 79142.8 1527.73 2
 1 -9 13 80528.2 2229.4 1
 1 -9 14 10375 798.778 1
 1 9 14 9773.21 717.56 1
 -1 9 -14 9920.25 766.719 1
 -1 9 -14 9912.59 563.744 2
 -1 -9 -14 10032.2 739.328 5
 -1 9 -14 9722.08 543.733 6
 1 9 14 10045 691.968 2
 -1 9 -14 9210.84 736.903 7
 -1 -9 -14 9524.63 719.171 1
 1 9 14 8970.07 638.885 6
 1 -9 14 9686.32 802.684 4
 1 9 15 17026 880.14 6
 1 9 15 17353.7 891.493 2
 -1 9 -15 17128.3 718.139 6
 -1 -9 -15 17865.9 986.786 5
 1 9 15 17418.4 947.398 1
 -1 9 -15 16752.5 951.881 1
 -1 9 -15 15589.5 954.854 7
 -1 -9 -15 17620.8 953.705 1
 1 -9 15 17093.2 994.71 1
 -1 9 -15 16668.1 718.839 2
 1 -9 15 16676 1052.56 4
 1 9 16 7009.13 581.756 2
 -1 9 -16 6794.95 658.084 7
 1 9 16 7800.86 609.96 6
 1 -9 16 7059.71 633.004 1
 -1 9 -16 7235.15 477.201 6
 -1 9 -16 7320.93 625.217 1
 -1 -9 -16 7193.62 645.008 5
 1 9 16 7094.65 622.47 1
 -1 -9 -16 7457.08 614.635 1
 -1 9 -16 7292.89 483.67 2
 1 -9 16 7694.45 732.63 4
 1 9 17 20093.9 983.15 6
 -1 9 -17 24859.5 1229.2 7
 -1 -9 -17 25882.5 1121.54 1
 -1 9 -17 25311.2 897.174 2
 1 9 17 25822.4 1104.55 2
 1 9 17 24285.8 1076.81 1
 1 -9 17 25263.4 1345.64 4
 -1 9 -17 25002.5 881.342 6
 -1 -9 -17 25605.9 1200.88 5
 -1 9 -17 24541.5 1112.66 1
 -1 -9 -18 29598.8 1179.99 1
 1 -9 18 31545.1 1530.58 4
 1 9 18 28865.2 1199.49 6
 -1 9 -18 30460.1 1395.64 7
 -1 -9 -18 29613 1301.03 5
 1 9 18 29927.6 1204.41 2
 -1 9 -18 29556.2 972.314 6
 -1 9 -18 29644.1 986.169 2
 -1 9 -19 40583.4 1157.75 2
 1 9 19 38682.5 1381.43 2
 -1 9 -19 39482 1608.81 7
 -1 -9 -19 37816.5 1505 5
 -1 9 -19 40475.4 1145.15 6
 1 -9 19 41774 1789.24 4
 1 9 20 5100.14 528.574 2
 -1 9 -20 5226.26 618.93 7
 -1 9 -20 5188.1 428.986 2
 1 -9 20 5405.4 670.435 4
 -1 -9 -20 4789.95 547.138 5
 -1 9 -21 664.99 280.089 7
 1 -9 21 830.314 323.878 4
 -1 9 -21 230.207 125.616 2
 -1 -9 -21 486.165 216.364 5
 1 9 21 743.25 264.076 2
 -1 9 -22 10556.2 893.818 7
 1 -9 22 10878.7 978.757 4
 -1 -9 -22 10573.3 834.643 5
 1 9 22 10998.8 778.459 2
 1 9 23 27324.2 1232.92 2
 -1 -9 -23 27853.2 1366.85 5
 -1 9 -23 27264.8 1429.56 7
 1 -9 23 31514.6 1661.28 4
 1 9 24 22173.7 1122.94 2
 -1 9 -24 22291.5 1329.12 7
 -1 -9 -24 21015.6 1192.32 5
 1 -9 24 23899.6 1503.12 4
 -1 9 -25 4500.48 611.16 7
 -1 -9 -25 4723.82 607.726 5
 1 9 25 4068.04 503.785 2
 1 -9 25 4198.14 667.535 4
 1 -9 26 7.18739 315.835 4
 -1 9 -26 752.477 363.463 7
 -1 -9 -26 623.066 280.01 5
 1 9 26 845.902 322.538 2
 -1 9 -27 12138.3 1036.52 7
 -1 -9 -27 12490.9 954.396 5
 1 9 27 11154.5 842.51 2
 1 -9 27 13538.9 1143.03 4
 1 -9 28 15900.9 1283.89 4
 1 9 28 15314.8 980.317 2
 -1 -9 -28 14548.6 1032.69 5
 -1 9 -28 17901.4 1286.42 7
 1 9 29 4474.02 573.256 2
 -1 10 27 23633.6 1215.04 2
 1 10 -27 24066.5 1078.07 6
 -1 -10 27 24766.2 1463.21 4
 1 -10 -27 23248.2 1282.76 5
 1 10 -26 -3.48948 155.692 6
 1 -10 -26 241.545 269.058 5
 -1 -10 26 404.303 310.424 4
 -1 10 26 655.278 317.585 2
 -1 10 25 9823.11 782.136 2
 1 10 -25 9432.54 666.6 6
 -1 -10 25 10268.4 935.97 4
 1 -10 -25 8959.6 801.633 5
 -1 10 24 8825.55 739.927 2
 1 -10 -24 8762.74 781.841 5
 -1 -10 24 8091.08 843.484 4
 1 10 -24 8861.15 678.194 6
 1 -10 -23 46712.5 1770.91 5
 -1 -10 23 46003 1888.04 4
 -1 10 23 47599.6 1644.99 2
 1 10 -23 47143.7 1437.91 6
 -1 10 22 9015.23 731.922 2
 -1 -10 22 8541.27 830.568 4
 1 -10 -22 9832.05 819.436 5
 1 10 -22 9906.76 684.705 6
 -1 10 21 6350.35 600.333 2
 1 10 -21 6884.34 562.582 6
 1 -10 -21 6603.92 670.316 5
 -1 -10 21 6587.82 714.261 4
 -1 10 20 1935.6 355.723 2
 1 10 -20 1911.53 302.69 2
 1 -10 -20 2265.12 408.241 5
 -1 -10 20 1771.92 422.595 4
 1 10 -20 1685.97 293.233 6
 1 -10 -19 26366.6 1154.02 1
 -1 -10 19 25130.6 1326.29 4
 -1 10 19 24229.4 1131.1 2
 1 10 -19 26044 1028.6 2
 1 10 -19 25794.3 1033.39 6
 1 -10 -19 26396.4 1266.34 5
 -1 10 18 36664.7 1341.61 1
 1 -10 -18 38727.7 1412.52 1
 1 -10 -18 38804.7 1525.07 5
 -1 -10 18 37066.4 1585.65 4
 1 10 -18 38922.3 1545.54 1
 -1 10 18 35745.3 1355.97 2
 1 10 -18 38847.9 1250.05 6
 1 10 -18 40451.2 1275.2 2
 -1 -10 17 32076.4 1349.55 1
 1 10 -17 33177.1 1143.99 6
 1 -10 -17 32544.4 1299 1
 1 10 -17 32627.3 1134.1 2
 -1 10 17 31810.5 1258.24 2
 -1 -10 17 31252.1 1430.36 4
 -1 10 17 30948.9 1235.28 1
 1 10 -17 33013.8 1402.73 1
 1 -10 -17 33539 1408.25 5
 -1 10 16 8934.11 663.998 2
 1 -10 -16 9692.02 766.211 5
 1 10 -16 8999.96 598.078 2
 1 10 -16 8668.67 588.126 6
 1 10 -16 8988.7 750.545 1
 -1 10 16 8410.82 653.666 6
 -1 10 16 8249.63 652.7 1
 -1 -10 16 8681.51 704.934 1
 -1 -10 16 8383.21 757.607 4
 1 -10 -16 8650.37 668.286 1
 -1 10 15 -116.379 193.734 6
 -1 -10 15 153.106 222.903 1
 1 10 -15 818.86 234.153 2
 -1 10 15 345.432 174.08 1
 -1 -10 15 278.029 201.571 4
 1 -10 -15 369.164 216.313 1
 1 -10 -15 288.055 239.05 5
 -1 10 15 80.568 151.947 2
 1 10 -15 387.832 219.969 1
 1 10 -15 178.285 145.038 6
 1 10 -14 19519 849.824 2
 1 10 -14 20011.3 1104.12 1
 1 10 -14 19365.4 856.032 6
 -1 -10 14 18312.7 1029.39 1
 1 -10 -14 19797.1 1049.26 1
 -1 10 14 19264.9 951.721 6
 -1 -10 14 18095.7 1049.32 4
 -1 10 14 19042.9 944.848 2
 -1 10 14 18446.2 990.549 1
 1 -10 -14 20883.1 1075.62 5
 1 10 -13 41511.6 1242.99 6
 1 -10 -13 41037.2 1510.82 1
 -1 -10 13 39232.3 1524.44 4
 -1 10 13 38755.9 1332.93 2
 -1 -10 13 38493.6 1478.85 1
 1 -10 -13 42982.6 1521.93 5
 1 10 -13 40459.2 1568.34 1
 1 10 -13 40512.9 1236.58 2
 -1 10 13 38804.5 1349.73 6
 -1 10 13 38689.5 1448.4 1
 -1 -10 12 71169.3 2025.7 1
 1 10 -12 73474.4 2123.34 1
 1 10 -12 73101.5 1622.29 6
 1 -10 -12 77199.1 2021.07 5
 1 10 -12 74800.3 1636.35 2
 1 -10 -12 72558.4 2025.35 1
 -1 10 12 71379 1779.95 2
 -1 10 12 69595 1942.92 1
 -1 -10 12 70514.8 2008.06 4
 -1 10 12 70518.7 1778.44 6
 -1 10 11 5379.78 565.515 1
 1 10 -11 4837.15 568.012 1
 -1 -10 11 4813.92 541.718 1
 -1 -10 11 5236.42 572.962 4
 1 10 -11 5361.58 471.746 6
 1 10 -11 6007.29 499.028 2
 -1 10 11 5139.77 524.304 2
 1 -10 -11 5704.92 587.058 5
 1 -10 -11 5627.45 597.448 1
 -1 10 11 5637.83 529.724 6
 -1 10 10 241.67 179.587 6
 1 10 -10 321.517 167.013 6
 -1 -10 10 520.021 187.454 4
 -1 10 10 242.28 165.59 2
 1 10 -10 113.99 183.017 1
 1 10 -10 -2.63049 125.947 2
 -1 -10 10 620.965 223.266 1
 -1 10 10 261.441 202.52 1
 1 -10 -10 62.5416 176.218 1
 1 -10 -10 123.189 150.928 5
 -1 -10 9 8323.6 700.157 1
 -1 10 9 9138.91 736.334 1
 1 -10 -9 9235.02 749.855 1
 -1 10 9 8927.18 618.98 2
 -1 -10 9 9784.27 725.164 4
 1 10 -9 9532.42 582.946 6
 1 -10 -9 8703.14 666.54 5
 1 10 -9 8936.71 564.711 2
 1 10 -9 9027.78 746.942 1
 -1 10 9 8773.27 609.337 6
 1 10 -8 50504 1314.21 6
 -1 10 8 49725.3 1415.29 2
 -1 -10 8 48723.1 1585.01 4
 1 -10 -8 50284.7 1578.16 5
 1 10 -8 49013.5 1744.13 1
 1 -10 -8 53217 1781.14 1
 1 10 -8 50314.2 1321.53 2
 -1 -10 8 48668.3 1686.51 1
 -1 10 8 50156.5 1422.44 6
 -1 10 8 49855.1 1670.46 1
 1 10 -7 12672.8 685.481 6
 1 -10 -7 13627.5 932.158 1
 -1 10 7 12215.4 713.409 2
 1 10 -7 11001.5 866.366 1
 -1 -10 7 11227.9 836.625 1
 -1 10 7 12077.7 840.034 1
 1 10 -7 11561.5 656.371 2
 -1 10 7 13692.8 750.281 6
 -1 -10 7 12455.7 800.72 4
 1 -10 -7 12720.7 790.148 5
 1 -10 -6 55178.4 1827.35 1
 1 10 -6 52785.3 1344.73 6
 1 10 -6 52210 1341.01 2
 1 -10 -6 54251.5 1597.74 5
 -1 10 6 52406.9 1427.46 6
 -1 10 6 49416.9 1673.9 1
 -1 10 6 52535.4 1425.18 2
 -1 -10 6 51687.9 1767.84 1
 1 10 -6 52229 1796.81 1
 -1 -10 6 53024.2 1575.92 4
 1 10 -5 175.261 200.554 1
 -1 -10 5 512.934 273.161 1
 -1 -10 5 356.632 194.857 4
 -1 10 5 200.239 220.884 1
 -1 10 5 541.36 203.053 6
 -1 10 5 602.135 222.62 2
 1 -10 -5 466.349 209.314 5
 1 10 -5 1012.49 235.434 6
 1 10 -5 1134.44 266.181 2
 1 -10 -5 991.691 337.97 1
 -1 10 4 10252.2 625.509 2
 -1 10 4 10491.9 790.558 1
 1 10 -4 9526.7 781.537 1
 -1 -10 4 10372.2 664.329 4
 1 -10 -4 11283 720.245 3
 1 -10 -4 10062.5 696.479 5
 1 10 -4 10250.7 604.928 2
 -1 10 4 9947.91 617.294 6
 -1 -10 4 9943.78 557.603 5
 1 -10 -4 10557.3 818.855 1
 -1 -10 4 10238.3 789.019 1
 1 10 -4 10031.8 601.789 6
 1 -10 -3 3640.12 523.232 1
 1 10 -3 3373.93 504.487 1
 -1 10 3 2963.88 464.4 1
 1 10 -3 3256.58 369.718 2
 -1 10 3 3548.71 391.072 6
 -1 -10 3 3426.34 369.379 5
 1 -10 -3 2838.62 397.222 3
 -1 10 3 3561.21 410.425 2
 1 -10 -3 3034.12 402.977 5
 -1 -10 3 2389.89 423.744 1
 1 10 -3 3417.17 375.342 6
 -1 -10 3 3000.34 383.026 4
 1 10 -2 71979.9 2142.3 1
 1 -10 -2 74960.1 1860.73 3
 -1 -10 2 73573.4 1574.76 3
 1 -10 -2 76256 2215.16 1
 -1 10 2 69873.6 2052.06 1
 -1 -10 2 73399.9 1673.12 4
 1 10 -2 71925.1 1589.26 6
 -1 -10 2 77439.3 1662.96 5
 -1 10 2 72777.4 1642.88 2
 -1 -10 2 72158.7 2107.99 1
 1 10 -2 73377 1607.66 2
 -1 10 2 77043.7 1674.18 6
 -1 -10 1 626.693 287.731 1
 1 -10 -1 571.895 308.746 1
 -1 10 1 682.887 275.972 2
 -1 -10 1 810.205 224.42 4
 -1 10 1 517.397 217.366 6
 -1 -10 1 48.4387 132.275 3
 -1 10 1 585.809 279.047 1
 1 -10 -1 156.304 172.635 3
 1 10 -1 1150.7 266.634 6
 1 10 -1 457.842 299.305 1
 -1 -10 1 192.818 173.974 5
 1 -10 -1 275.704 230.308 5
 1 10 -1 1028.68 247.589 2
 -1 -10 0 12308.1 648.459 4
 1 10 0 12900.9 690.208 6
 -1 -10 0 12115.2 670.734 5
 1 -10 0 13171.8 754.252 5
 -1 -10 0 13036.7 901.612 1
 1 -10 0 12391.1 727.843 3
 -1 10 0 12643.9 679.35 6
 1 10 0 12620.3 907.179 1
 -1 10 0 12851.2 687.136 2
 1 10 0 13200.8 697.485 2
 -1 10 0 12462.7 879.381 1
 1 -10 0 14471.6 978.809 1
 -1 10 -1 1257.49 249.9 6
 1 10 1 766.62 208.832 6
 -1 10 -1 998.441 244.498 2
 1 10 1 943.7 212.049 2
 -1 10 -1 966.333 329.833 1
 1 -10 1 1138.42 361.599 1
 1 -10 1 1028.64 258.807 5
 -1 -10 -1 971.706 234.906 5
 -1 -10 -1 1028.86 304.853 1
 1 10 1 902.092 296.353 1
 1 -10 1 536.867 188.822 3
 1 -10 2 47105.6 1374.55 5
 -1 10 -2 44586.9 1667.15 1
 1 -10 2 49099.9 1797.65 1
 1 -10 2 50258.6 1242.22 4
 -1 10 -2 50080.3 1344.21 6
 1 10 2 49217.4 1385.04 6
 -1 -10 -2 46702.7 1333.98 5
 1 10 2 45797.6 1677.61 1
 1 10 2 47699.6 1362.01 2
 -1 10 -2 49142.1 1344.11 2
 -1 -10 -2 48309.7 1685.7 1
 1 -10 2 47527.8 1336.67 3
 1 -10 3 4550.63 430.115 3
 -1 10 -3 5094.05 594.386 1
 1 10 3 5236.22 473.49 6
 1 10 3 4581.89 558.636 1
 -1 -10 -3 4893.43 455.495 5
 -1 10 -3 5553.07 469.393 6
 -1 10 -3 5448.03 475.472 2
 1 -10 3 4956.47 463.336 5
 1 -10 3 5329.63 438.025 4
 1 10 3 4931.24 479.814 2
 1 -10 3 5649.47 656.277 1
 -1 -10 -3 4894.3 566.54 1
 -1 10 -4 48412 1288.91 6
 1 -10 4 50755.4 1834.65 1
 -1 10 -4 47940.3 1733.56 1
 1 -10 4 48957.5 1353.37 5
 -1 -10 -4 47438.5 1377.68 5
 -1 -10 -4 45426.8 1646.23 1
 1 10 4 46501.3 1357.04 6
 1 10 4 47157.2 1355.52 2
 -1 10 -4 48441.5 1294.48 2
 1 10 4 44841.4 1654.68 1
 1 -10 4 48435.7 1311.69 3
 1 -10 4 49579.9 1339.98 4
 -1 10 -5 4716.78 416.201 7
 1 10 5 5507.58 487.733 6
 -1 10 -5 5736.55 450.679 6
 1 -10 5 6190.2 689.129 1
 1 -10 5 5683.35 461.355 3
 -1 10 -5 5174.05 426.879 2
 -1 10 -5 5620.68 613.471 1
 1 -10 5 5191.91 455.884 5
 1 10 5 5572.9 475.853 2
 -1 -10 -5 5337.59 491.55 5
 1 -10 5 6229.86 505.751 4
 1 10 5 4681.6 555.777 1
 -1 -10 -5 5896.91 597.448 1
 -1 10 -6 538.37 175.391 6
 1 10 6 84.3346 175.909 1
 1 -10 6 242.724 134.809 3
 1 -10 6 -39.4778 202.185 1
 1 10 6 -72.9846 162.937 6
 -1 10 -6 165.157 126.727 7
 1 -10 6 171.113 155.379 4
 -1 -10 -6 89.1095 139.692 5
 1 10 6 246.831 156.511 2
 -1 10 -6 279.186 143.557 2
 -1 10 -6 295.685 241.023 1
 -1 -10 -6 669.857 244.328 1
 1 -10 6 -3.89699 149.214 5
 1 -10 7 4809.81 613.721 1
 1 -10 7 3691.91 343.39 3
 -1 10 -7 4184.37 437.347 7
 -1 10 -7 4679.24 421.184 2
 -1 10 -7 4882.67 599.537 1
 1 10 7 2830.94 528.467 1
 1 -10 7 3754.17 376.699 5
 -1 -10 -7 4122.99 449.497 5
 1 10 7 4340.79 440.321 6
 1 10 7 4170.7 428.959 2
 -1 10 -7 4662.49 432.017 6
 -1 -10 -7 4658.46 534.966 1
 1 -10 7 4739.57 486.617 4
 1 -10 8 82825.7 2395.83 1
 1 10 8 73993.3 1752.17 2
 1 10 8 74948.9 1759.97 6
 -1 10 -8 71561.6 1732.93 7
 1 -10 8 75307.9 1518.03 3
 -1 10 -8 76205.5 1593.65 2
 1 10 8 71166.1 2015.37 1
 -1 10 -8 76289.3 1579.01 6
 1 -10 8 77789.3 1940.5 4
 1 -10 8 76307.6 1578.08 5
 -1 10 -8 79597.2 2270.73 1
 -1 -10 -8 78833.9 1900.5 5
 -1 -10 -8 74126.6 2058.76 1
 -1 -10 -9 31181.5 1338.53 1
 -1 10 -9 29638.6 997.39 2
 1 -10 9 33370.6 1546.26 1
 -1 -10 -9 30168.3 1191.82 5
 -1 10 -9 27445.8 1117.13 7
 1 10 9 28801.2 1303.73 1
 1 -10 9 29795.8 980.204 5
 1 -10 9 29613.7 943.153 3
 1 10 9 30231.4 1153.66 2
 1 10 9 30227 1140.34 6
 1 -10 9 31699.5 1280.94 4
 -1 10 -9 31586 1451.38 1
 -1 10 -9 30798.9 1004.29 6
 -1 10 -10 18123.6 765.852 6
 -1 10 -10 17343.5 750.73 2
 -1 10 -10 19789.3 1160.15 1
 1 10 10 17584.2 885.257 2
 -1 -10 -10 18312.5 940.261 5
 1 -10 10 17583 742.843 5
 1 -10 10 20024.6 1205.06 1
 1 10 10 17814.9 883.026 6
 1 -10 10 19343.5 1032.04 4
 1 10 10 19094.9 1032.94 1
 -1 10 -10 17292.6 910.516 7
 -1 -10 -10 17933.4 1015.77 1
 -1 10 -11 333.055 158.645 6
 1 10 11 111.612 159.485 2
 -1 10 -11 442.124 204.771 7
 1 10 11 -4.18711 185.407 1
 1 -10 11 176.089 126.256 5
 1 10 11 28.6771 155.336 6
 1 -10 11 184.586 183.508 1
 -1 -10 -11 -18.4638 148.587 5
 -1 10 -11 327.365 205.808 1
 1 -10 11 158.177 193.608 4
 -1 10 -11 51.561 120.313 2
 -1 -10 -11 366.845 229.854 1
 1 -10 12 11575.7 922.162 1
 -1 -10 -12 10614.8 770.632 1
 1 10 12 11040.9 710.441 2
 -1 10 -12 10925.6 598.643 6
 -1 10 -12 10686.9 597.515 2
 -1 10 -12 10534.9 753.06 7
 1 10 12 10458.9 692.112 6
 1 10 12 11146.2 795.806 1
 1 -10 12 11379.6 828.631 4
 -1 10 -12 11357.2 887.995 1
 -1 -10 -12 10702.6 741.682 5
 -1 10 -13 27449.4 1352.81 1
 -1 -10 -13 26856 1231.12 1
 -1 -10 -13 26803.8 1185.13 5
 -1 10 -13 25288.7 906.595 6
 1 -10 13 29488.4 1429.4 1
 1 10 13 26258.7 1103.18 2
 1 10 13 24767.6 1175.54 1
 1 -10 13 25570.6 1259.5 4
 -1 10 -13 25866.9 934.795 2
 -1 10 -13 23044.7 1119.43 7
 1 10 13 25575 1099.72 6
 -1 10 -14 36579.8 1426.24 7
 -1 10 -14 40466.4 1173.21 2
 -1 10 -14 42215.7 1607.21 1
 1 10 14 39651.7 1380.89 6
 -1 -10 -14 42882.5 1548.65 1
 1 10 14 40819 1393.22 2
 -1 10 -14 38721.8 1138.56 6
 -1 -10 -14 40794 1487.36 5
 1 10 14 40224.7 1500.13 1
 1 -10 14 41261.3 1606.13 4
 1 -10 14 43138.5 1690.97 1
 1 10 15 25144.4 1106.24 2
 -1 -10 -15 26396.6 1209.03 1
 -1 -10 -15 25109.8 1194.4 5
 -1 10 -15 25582.1 1242.21 1
 1 -10 15 24702.1 1266.78 1
 1 10 15 23465.4 1082.95 6
 -1 10 -15 24554.9 904.912 6
 1 -10 15 23928.4 1245.51 4
 1 10 15 26009.9 1205.79 1
 -1 10 -15 23390.5 1157.83 7
 -1 10 -15 24900.4 924.019 2
 -1 10 -16 4774.56 553.987 7
 -1 -10 -16 3946.43 503.664 5
 -1 10 -16 4351.44 516.107 1
 -1 10 -16 4282.08 389.081 6
 1 -10 16 5293.09 556.372 1
 1 10 16 4117.25 452.785 2
 1 -10 16 4514.51 595.972 4
 1 10 16 4210.74 485.091 1
 -1 -10 -16 4373.12 495.294 1
 -1 10 -16 4132.33 395.098 2
 1 10 16 4511.98 489.382 6
 1 10 17 5177.57 532.887 1
 -1 -10 -17 5842.16 565.348 1
 1 10 17 5544.85 541.369 6
 -1 10 -17 5775.66 627.993 7
 1 -10 17 6275.69 678.514 4
 1 10 17 5919.78 555.598 2
 -1 -10 -17 5762.99 606.653 5
 -1 10 -17 5957.51 468.746 2
 -1 10 -17 5267.51 436.236 6
 -1 10 -17 5983.57 598.18 1
 1 10 18 16030.9 908.833 2
 -1 10 -18 15072.3 985.868 7
 1 -10 18 16012.6 1070.7 4
 -1 -10 -18 15939.9 985.093 5
 1 10 18 15643 902.603 6
 -1 -10 -18 15984.3 919.024 1
 -1 10 -18 16283.7 764.491 6
 -1 10 -18 16241.9 778.509 2
 -1 10 -19 51749.8 1835.21 7
 -1 -10 -19 52676.7 1811.72 5
 1 10 19 54146.4 1684.73 2
 1 -10 19 54454.1 1988.1 4
 1 10 19 55287.5 1716.82 6
 -1 10 -19 52829 1380.65 2
 -1 10 -20 15229.7 1012.73 7
 1 10 20 15502 929.766 2
 -1 -10 -20 15190 993.705 5
 1 -10 20 16019.5 1108.8 4
 -1 10 -20 15973.9 777.263 2
 -1 10 -21 8192.54 750.604 7
 1 -10 21 8931.03 857.708 4
 -1 -10 -21 8800.49 766.418 5
 1 10 21 8267.18 694.75 2
 1 10 22 157.7 240.433 2
 -1 -10 -22 792.545 302.718 5
 1 -10 22 168.015 262.595 4
 -1 10 -22 266.164 257.496 7
 1 -10 23 34318.8 1696.22 4
 -1 10 -23 33449.1 1567.62 7
 1 10 23 32141.7 1368.11 2
 -1 -10 -23 31891.7 1491.02 5
 1 10 24 7765.14 731.722 2
 1 -10 24 7475.09 839.814 4
 -1 -10 -24 8538.39 817.183 5
 -1 10 -24 8206.89 806.255 7
 1 10 25 48054.8 1719.91 2
 1 -10 25 50612.5 2101.66 4
 -1 -10 -25 47893.5 1864.45 5
 -1 10 -25 47751.2 1929.64 7
 -1 -10 -26 3569.71 539.255 5
 1 10 26 4276.43 572.86 2
 1 -10 26 4749.22 685.324 4
 -1 10 -26 3271.29 550.986 7
 1 10 27 970.306 279.115 2
 1 11 -27 702.047 285.132 2
 1 11 -26 618.107 254.307 6
 1 11 -26 418.376 204.034 2
 1 -11 -25 9664.29 854.735 5
 1 11 -25 9907.38 698.51 2
 -1 11 25 9335.68 782.552 2
 -1 -11 25 9852.71 902.677 4
 1 11 -25 9299.31 688.078 6
 1 11 -24 22904.4 1059.97 6
 -1 -11 24 22964.4 1355.66 4
 1 11 -24 22388.9 1044.81 2
 1 -11 -24 22801 1263.65 5
 -1 11 24 23898.7 1208.68 2
 -1 11 23 15970.4 986.201 2
 1 -11 -23 14874.7 1037.66 5
 1 11 -23 14925.1 841.808 2
 1 11 -23 15841.9 874.234 6
 -1 -11 23 14261.2 1046.95 4
 -1 11 22 9948.95 787.15 2
 -1 -11 22 10001.5 880.987 4
 1 11 -22 10097.6 707.948 6
 1 -11 -22 11141.7 882.999 5
 1 11 -22 10346.7 707.17 2
 -1 -11 21 54.6666 204.422 4
 1 11 -21 652.8 233.957 2
 1 11 -21 545.004 210.988 6
 -1 11 21 -29.9163 213.128 2
 1 -11 -21 785.8 283.569 5
 -1 11 20 7018.55 658.315 2
 1 11 -20 6658.7 571.836 6
 1 -11 -20 7119.07 713.39 5
 1 11 -20 7836.42 615.731 2
 -1 -11 20 6390.13 685.855 4
 1 -11 -19 30936.3 1299.63 1
 1 -11 -19 29149.5 1369.86 5
 1 11 -19 29525.9 1151.86 6
 -1 11 19 28999.6 1277.75 2
 -1 -11 19 27649.2 1374.82 4
 1 11 -19 29682.4 1153.09 2
 1 -11 -18 26573.9 1301.66 5
 1 11 -18 24909 1253.76 1
 1 -11 -18 26977.8 1232.14 1
 1 11 -18 27631.7 1110.47 6
 -1 11 18 25457.2 1170.75 2
 -1 11 18 24874.3 1148.62 1
 -1 -11 18 25476.1 1306.55 4
 1 11 -18 26230.1 1081.03 2
 -1 11 17 23264.3 1123.69 1
 1 -11 -17 24787.8 1200.54 1
 1 11 -17 25606 1057.51 6
 1 11 -17 26278.8 1068.37 2
 1 11 -17 24792.9 1229.86 1
 1 -11 -17 27121.5 1308.44 5
 -1 11 17 25560.1 1153.77 2
 -1 -11 17 24197.1 1252.02 4
 -1 -11 17 25032.5 1223.82 1
 -1 -11 16 520.838 281.889 4
 1 11 -16 289.426 252.142 1
 -1 -11 16 148.815 220.711 1
 1 11 -16 277.186 222.708 6
 -1 11 16 149.065 187.456 6
 1 -11 -16 424.14 287.084 5
 1 11 -16 186.03 204.862 2
 -1 11 16 47.3647 160.574 2
 -1 11 16 311.472 188.876 1
 1 -11 -16 427.491 200.382 1
 -1 11 15 3071.23 435.545 1
 -1 11 15 2880.66 406.005 6
 1 11 -15 3391.72 394.664 6
 -1 -11 15 3951.26 525.417 4
 -1 11 15 3438.96 436.647 2
 1 11 -15 4428.98 549.148 1
 1 -11 -15 3239.73 475.16 1
 1 -11 -15 3931.32 511.437 5
 1 11 -15 3474.64 412.615 2
 -1 -11 15 3815.95 502.106 1
 -1 11 14 22408.6 1066.3 6
 1 11 -14 22767.9 998.791 2
 1 -11 -14 22778.1 1169.61 1
 -1 -11 14 20931.8 1127.14 1
 1 11 -14 22431.7 979.108 6
 -1 11 14 22161.5 1053.2 2
 -1 -11 14 22102.4 1150.3 4
 1 -11 -14 22168 1150.86 5
 -1 11 14 21670.5 1125.29 1
 1 11 -14 19883.4 1127.49 1
 -1 -11 13 74439.5 2073.28 4
 1 -11 -13 78660.5 2166.83 1
 -1 11 13 81312.2 1984.09 6
 1 11 -13 80611.9 1802.14 2
 -1 -11 13 77332 2136.93 1
 -1 11 13 79561.8 2118.12 1
 1 11 -13 78827.8 1778.59 6
 -1 11 13 79159.7 1944.84 2
 1 -11 -13 83277.6 2178.04 5
 1 11 -13 75433.7 2198.22 1
 -1 -11 12 6705.91 657.013 1
 -1 11 12 7047.22 643.706 6
 1 11 -12 6197.18 643.734 1
 -1 11 12 6479.5 644.411 1
 -1 -11 12 6336.96 627.463 4
 1 11 -12 7927.43 589.315 6
 1 -11 -12 6996.39 694.75 1
 -1 11 12 7220.13 630.887 2
 1 -11 -12 7090.27 657.401 5
 1 11 -12 7818.26 583.62 2
 -1 -11 11 15977.4 1003.46 1
 1 11 -11 17611.2 835.187 6
 -1 11 11 17303.5 913.584 2
 1 11 -11 16475.3 1053.54 1
 1 -11 -11 16885.2 1025.44 1
 -1 11 11 17844.8 915.454 6
 -1 11 11 16633.1 1015.73 1
 1 11 -11 18173.1 850.78 2
 -1 -11 11 16827.6 958.45 4
 1 -11 -11 17852.9 995.631 5
 -1 -11 10 11024.3 771.369 4
 1 -11 -10 11867 831.301 5
 -1 -11 10 10739.3 822.709 1
 -1 11 10 12226.2 758.083 2
 1 11 -10 10561.5 841.257 1
 1 11 -10 12035.7 714.351 6
 1 11 -10 11289.1 680.074 2
 1 -11 -10 12108.3 884.555 1
 -1 11 10 12320.6 766.751 6
 -1 11 10 11642.6 835.27 1
 -1 11 9 44758.2 1626.13 1
 -1 11 9 46773.6 1440.02 6
 1 -11 -9 46395 1705.54 1
 -1 -11 9 42076.3 1612.34 1
 1 -11 -9 47302.1 1571.25 5
 -1 11 9 46272.5 1443.07 2
 1 11 -9 44390.8 1696.98 1
 1 11 -9 45295.7 1319.69 2
 -1 -11 9 44337.8 1500.61 4
 1 11 -9 45116.9 1322.92 6
 1 -11 -8 15832.7 1029.4 1
 1 11 -8 13969.6 771.886 6
 -1 11 8 13459 903.369 1
 1 11 -8 12678 938.829 1
 -1 -11 8 12616.5 906.798 1
 1 11 -8 13827.2 762.26 2
 1 -11 -8 14027.9 861.138 5
 -1 11 8 14107 825.087 6
 -1 -11 8 13819.1 838.362 4
 -1 11 8 13936.7 798.057 2
 1 11 -7 78979.9 2261.04 1
 -1 11 7 76744.5 2116.18 1
 1 11 -7 79939.8 1746.18 6
 -1 -11 7 74602.5 2152.26 1
 -1 -11 7 79174 1937.43 4
 1 -11 -7 79201.9 1992.02 5
 -1 11 7 77895.1 1836.44 2
 -1 11 7 80319.7 1873.75 6
 1 11 -7 81708.7 1768.43 2
 1 -11 -7 83986.1 2322.4 1
 1 11 -6 1488.38 384.239 1
 1 -11 -6 1386.4 322.707 3
 1 -11 -6 2012.29 459.39 1
 -1 11 6 2256.21 408.543 6
 -1 -11 6 2096.07 417.21 1
 -1 11 6 1535.93 357.978 2
 -1 11 6 1454.33 375.957 1
 -1 -11 6 1265.08 286.154 4
 1 -11 -6 1359.5 370.606 5
 1 11 -6 1456.44 310.587 6
 1 11 -6 2071.89 336.114 2
 -1 11 5 4281.72 443.563 6
 -1 -11 5 4251.74 548.221 1
 1 11 -5 4259.13 567.793 1
 -1 -11 5 3887.02 440.131 4
 1 11 -5 4161.87 429.512 2
 1 -11 -5 4614.93 582.109 1
 -1 11 5 3509.18 483.138 1
 -1 11 5 3933.6 439.115 2
 1 -11 -5 4129.68 488.652 3
 1 -11 -5 4296.77 470.985 5
 1 11 -5 4253.24 438.175 6
 1 11 -4 20067.7 1154.9 1
 1 -11 -4 21186.6 1020.12 5
 1 -11 -4 20718.9 1005.1 3
 1 11 -4 21869.1 929.837 6
 1 -11 -4 23960.5 1264.96 1
 -1 -11 4 21523.5 961.478 4
 -1 11 4 22724.7 976.954 6
 1 11 -4 23038.4 949.309 2
 -1 11 4 22008.9 1159.57 1
 -1 11 4 21611.3 949.931 2
 -1 -11 4 21240.7 1180.55 1
 1 -11 -3 83814 2344.67 1
 1 -11 -3 78443.7 1951.85 5
 -1 11 3 78224.1 1780.47 6
 1 11 -3 73836.8 2193.68 1
 -1 11 3 75300.1 2144.4 1
 1 11 -3 74740.4 1704.2 6
 -1 -11 3 75894.9 2199.46 1
 1 11 -3 75421.2 1712.58 2
 1 -11 -3 78264.9 1909.97 3
 -1 11 3 77079.9 1766.28 2
 -1 11 2 2552.04 460.856 6
 1 -11 -2 966.783 281.057 3
 1 -11 -2 2595.86 562.552 1
 -1 -11 2 2314.9 484.983 1
 1 11 -2 2074.76 389.178 6
 -1 11 2 1847.09 353.871 2
 1 11 -2 1928.85 454.057 1
 -1 11 2 1918.84 455.108 1
 1 11 -2 2303.72 383.915 2
 1 -11 -2 1881.69 416.66 5
 1 -11 -1 87550.3 2073.52 5
 1 -11 -1 92506.2 2489.89 1
 1 11 -1 85911.3 1875.16 6
 -1 -11 1 86234.7 1831.1 5
 -1 -11 1 90261.8 2418.87 1
 -1 11 1 91009.8 1902.5 2
 1 11 -1 84195.1 1849.52 2
 -1 11 1 82435.5 2276.27 1
 1 -11 -1 88799.5 2015.93 3
 -1 11 1 87815.1 1872.16 6
 1 11 -1 86225.5 2388.15 1
 -1 -11 0 14732.6 744.158 3
 1 -11 0 16528.7 870.734 3
 -1 -11 0 16626.4 802.275 5
 -1 -11 0 16989 1059.76 1
 1 -11 0 18009.6 1149.78 1
 1 -11 0 18256 928.329 5
 -1 11 0 16809.7 1062.15 1
 -1 11 0 19000.1 878.522 6
 1 11 0 17260.4 874.104 2
 1 11 0 17722.2 887.061 6
 1 11 0 17638.5 1084.84 1
 -1 11 0 17591.3 843.325 2
 -1 11 -1 1977.68 319.76 6
 1 -11 1 1511.94 317.933 5
 1 -11 1 1453.39 262.802 3
 -1 11 -1 1539.07 297.636 2
 1 11 1 1378.29 332.001 1
 -1 -11 -1 1853.32 373.976 1
 -1 -11 -1 1330.17 254.836 5
 -1 11 -1 1333.22 366.849 1
 1 11 1 1798.16 312.861 2
 1 -11 1 2038.59 449.569 1
 1 11 1 2409.15 344.505 6
 -1 11 -2 8017.47 590.101 6
 1 11 2 7224.29 568.223 6
 -1 11 -2 7746.62 766.085 1
 1 11 2 6588.16 683.68 1
 1 -11 2 5791.2 507.224 5
 1 -11 2 8615.4 813.34 1
 -1 -11 -2 7498.1 567.858 5
 1 11 2 7171.68 566.808 2
 -1 11 -2 8178.28 587.16 2
 1 -11 2 5663 498.55 3
 -1 -11 -2 7488.57 755.986 1
 -1 11 -3 107675 2629.59 1
 1 -11 3 113480 2124.41 3
 -1 11 -3 113437 2118.84 6
 -1 -11 -3 108776 2113.47 5
 1 -11 3 112393 2157.25 5
 -1 11 -3 116534 2160.9 2
 -1 -11 -3 110331 2609.91 1
 1 11 3 108829 2616.91 1
 1 11 3 110283 2138.58 2
 1 -11 3 121576 2877.55 1
 1 11 3 111825 2158.66 6
 1 -11 4 10453.4 918.236 1
 1 -11 4 8488.75 611.472 5
 -1 -11 -4 8785.31 650.933 5
 1 11 4 9352.42 650.847 6
 1 -11 4 8068.85 576.355 3
 1 11 4 8128.71 629.452 2
 1 11 4 9533.03 826.296 1
 -1 11 -4 10480.8 692.801 6
 -1 11 -4 9733.22 842.678 1
 -1 -11 -4 9730.66 824.742 1
 -1 11 -4 9746.29 642.914 2
 1 -11 5 46995.9 1342.92 5
 1 11 5 44300.1 1676.57 1
 1 -11 5 45756.4 1291.68 3
 -1 -11 -5 45453.6 1415.61 5
 -1 -11 -5 44352.9 1665.74 1
 -1 11 -5 48197.2 1363.45 6
 1 -11 5 45605.9 1327.48 4
 -1 11 -5 45668.2 1333.08 2
 1 11 5 45693.6 1401.06 6
 -1 11 -5 46639.8 1735.24 1
 1 -11 5 49292.1 1838.05 1
 1 11 5 45369.6 1402.24 2
 1 11 6 15943.6 1000.32 1
 1 -11 6 19538.1 1188.38 1
 1 -11 6 16201.4 751.383 3
 -1 11 -6 17639.6 1101.23 1
 1 11 6 17189.4 878.257 6
 -1 -11 -6 17624.5 894.874 5
 1 11 6 17354.5 882.962 2
 1 -11 6 16867.8 797.311 5
 -1 11 -6 17115.6 821.678 6
 -1 -11 -6 16631 1012.11 1
 -1 11 -6 16604.2 801.795 2
 1 -11 6 17071.8 851.855 4
 1 11 7 29521.4 1150.66 6
 -1 -11 -7 29925.8 1180.41 5
 1 11 7 28515 1319.75 1
 1 -11 7 30937.1 1174.2 4
 -1 11 -7 30685.5 1424.01 1
 -1 11 -7 30553.2 1069.82 6
 1 -11 7 32634.4 1518.36 1
 1 -11 7 29144.7 1024.37 5
 1 11 7 30424.2 1162.39 2
 -1 -11 -7 29039.6 1331.45 1
 -1 11 -7 31414.5 1089.9 2
 -1 -11 -8 3605.44 531.16 1
 1 -11 8 3446.07 557.698 1
 1 11 8 4202.64 508.66 6
 1 11 8 3323.74 415.517 2
 -1 11 -8 3781.19 449.178 2
 -1 11 -8 3155.35 540.595 1
 1 -11 8 4087.75 494.899 4
 1 11 8 3807.79 544.566 1
 -1 -11 -8 3499.04 464.391 5
 1 -11 8 2638.16 316.876 5
 -1 11 -8 3511.17 419.985 6
 1 -11 9 100454 2655.97 1
 -1 11 -9 92508.6 1833.32 6
 -1 11 -9 96224 1870.73 2
 1 11 9 93856 2085.03 6
 -1 11 -9 95465 2521.06 1
 1 11 9 96622.2 2108.49 2
 1 -11 9 98461.8 2223.43 4
 -1 -11 -9 96239.2 2188.88 5
 -1 -11 -9 98745.7 2430.55 1
 1 11 9 96012.5 2385.78 1
 -1 11 -10 22263.6 1037.37 7
 1 -11 10 26281.4 1386.46 1
 1 11 10 22330.6 1033.98 6
 -1 -11 -10 23681.8 1194.18 1
 -1 11 -10 25421 1322.4 1
 -1 -11 -10 24084 1112.94 5
 -1 11 -10 23189.2 932.281 2
 1 11 10 22367.6 1154.8 1
 1 11 10 23698.2 1062.16 2
 1 -11 10 24620 1157.56 4
 -1 11 -10 24300.9 942.994 6
 -1 -11 -11 450.277 246.837 1
 -1 11 -11 506.952 173.834 2
 -1 11 -11 550.309 243.821 7
 -1 11 -11 542.086 217.981 6
 -1 11 -11 476.058 282.951 1
 1 11 11 479.081 208.046 2
 -1 -11 -11 513.994 254.389 5
 1 -11 11 509.77 317.384 1
 1 -11 11 990.636 300.801 4
 1 11 11 149.592 202.497 1
 1 11 11 323.14 187.219 6
 1 -11 12 1153.85 364.788 1
 1 11 12 892.234 313.566 6
 1 -11 12 1371.3 338.875 4
 -1 11 -12 1140.73 265.431 6
 -1 -11 -12 1390.77 308.728 5
 -1 -11 -12 718.478 283.695 1
 -1 11 -12 1493.99 399.444 1
 -1 11 -12 1121.82 248.708 2
 -1 11 -12 953.061 265.42 7
 1 11 12 849.18 262.142 2
 1 11 12 1036.48 291.351 1
 1 -11 13 32995 1581.17 1
 -1 11 -13 26427.5 1205.82 7
 -1 11 -13 31511.7 1508.98 1
 1 11 13 30053.5 1345.43 1
 1 11 13 28391.9 1210.78 6
 -1 11 -13 28641.5 1017.92 6
 -1 -11 -13 31429.2 1368.66 1
 -1 11 -13 29183.7 1041.16 2
 -1 -11 -13 29520.5 1270.58 5
 1 11 13 29894.3 1220.38 2
 1 -11 13 29912.4 1339.81 4
 1 11 14 23070 1155 1
 1 -11 14 27538.5 1438.35 1
 -1 11 -14 21438.2 1100.43 7
 -1 11 -14 24074.7 938.945 6
 1 11 14 24365.5 1126.01 6
 -1 11 -14 25441.1 1345.13 1
 1 11 14 24002.1 1112.54 2
 -1 -11 -14 25657.1 1239.14 1
 -1 11 -14 23487.3 949.661 2
 1 -11 14 22437.6 1182.21 4
 -1 -11 -14 24340.4 1180.71 5
 -1 11 -15 37475.2 1588.31 1
 1 11 15 38923.7 1426.39 2
 -1 11 -15 37509.8 1191.02 2
 1 -11 15 39755.7 1686.89 1
 -1 -11 -15 38450.5 1498.75 5
 -1 11 -15 33213.3 1382.59 7
 1 11 15 38217.4 1486.06 1
 -1 -11 -15 37830.8 1486.29 1
 1 -11 15 37255.2 1542.74 4
 1 11 15 38787.1 1419.6 6
 -1 11 -15 38010.9 1180.3 6
 -1 11 -16 10482.3 792.979 7
 1 -11 16 11613.2 906.406 1
 1 11 16 12376.4 855.161 1
 -1 11 -16 11179.7 670.02 6
 -1 11 -16 11835.4 894.025 1
 1 11 16 12456.5 823.131 6
 1 -11 16 11654.6 888.697 4
 -1 11 -16 11201 666.526 2
 -1 -11 -16 11905.6 832.89 1
 -1 -11 -16 11710.7 847.732 5
 1 11 16 12047.9 813.604 2
 -1 11 -17 1054.9 297.107 7
 -1 -11 -17 1018.71 287.745 5
 1 -11 17 1302.68 331.328 4
 -1 11 -17 1452.38 356.301 1
 1 11 17 1332.8 303.255 2
 -1 -11 -17 1465.94 320.412 1
 -1 11 -17 1501.12 273.277 2
 1 11 17 1557.39 332.089 6
 -1 11 -18 6673.42 659.958 7
 -1 -11 -18 7185.96 639.816 1
 -1 -11 -18 6801.88 669.701 5
 1 11 18 7371.61 661.634 2
 1 -11 18 7272.9 734.895 4
 -1 11 -18 7429.1 565.948 2
 1 11 18 7856.22 680.826 6
 1 11 19 32846.8 1369.42 6
 1 11 19 30236.6 1318.19 2
 -1 11 -19 27466.1 1339.29 7
 -1 -11 -19 30297.3 1392.43 5
 1 -11 19 30698.8 1489.97 4
 -1 -11 -20 23659 1245.62 5
 -1 11 -20 23503.8 1253.47 7
 1 11 20 24985.3 1208.31 2
 1 -11 20 23222.5 1319.67 4
 -1 -11 -21 11078.2 876.256 5
 -1 11 -21 9986.55 843.111 7
 1 11 21 11787.4 838.191 2
 1 -11 21 12378.6 984.141 4
 1 -11 22 240.347 226.362 4
 -1 11 -22 236.825 234.63 7
 1 11 22 746.42 304.082 2
 -1 -11 -22 329.816 190.198 5
 -1 11 -23 4293.49 595.747 7
 1 11 23 3605.82 487.225 2
 -1 -11 -23 4474.88 577.698 5
 1 -11 23 4284.1 626.801 4
 1 -11 24 16964.3 1186.06 4
 -1 11 -24 15415 1071.87 7
 -1 -11 -24 14859.2 1036.22 5
 1 11 24 18029.7 1068.53 2
 1 12 -25 947.148 313.721 2
 1 12 -24 1128.54 297.53 6
 1 12 -24 374.947 238.808 2
 -1 -12 23 12158.6 976.334 4
 1 12 -23 12385 813.956 6
 1 12 -23 12388.3 818.624 2
 1 12 -22 24718.7 1114.09 6
 1 12 -22 24752 1115.62 2
 -1 12 22 24086.3 1213.33 2
 1 -12 -22 23784.8 1300.7 5
 -1 -12 22 25228 1370.71 4
 -1 12 21 16281.2 1013.9 2
 1 12 -21 16700.7 920.335 6
 -1 -12 21 16864.3 1120.18 4
 1 12 -21 16761.4 927.267 2
 1 -12 -21 18020.4 1134.3 5
 1 12 -20 15517.9 882.125 2
 -1 12 20 15258.8 957.572 2
 -1 -12 20 14235.9 1019.48 4
 1 -12 -20 15182.4 1025.95 5
 1 12 -20 15262 878.049 6
 -1 12 19 350.43 199.005 2
 1 12 -19 429.631 268.341 6
 1 -12 -19 344.211 229.159 1
 1 -12 -19 463.489 284.796 5
 -1 -12 19 419.514 269.661 4
 1 12 -19 325.163 252.58 2
 1 -12 -18 7702.78 684.04 1
 1 12 -18 8977.53 668.722 6
 -1 12 18 7914.42 707.646 2
 1 -12 -18 8718.26 779.637 5
 1 12 -18 8698.5 669.86 2
 -1 -12 18 7637.53 718.94 4
 1 12 -18 8116.05 753.859 1
 1 -12 -17 19485.6 1098.42 1
 1 12 -17 20062.4 979.173 6
 -1 12 17 19484.6 1053.81 2
 -1 12 17 18817 1037.83 1
 1 12 -17 18788.2 1129.57 1
 1 -12 -17 20372.1 1172.65 5
 1 12 -17 21190.8 1013.41 2
 -1 -12 17 19139.9 1123.21 4
 1 -12 -16 36990.7 1517.61 1
 1 12 -16 37767.4 1319.16 6
 -1 12 16 35276 1390.82 2
 1 12 -16 37319.2 1319.71 2
 1 -12 -16 37898.4 1567.55 5
 -1 12 16 37758.1 1453.26 6
 -1 -12 16 34821.7 1479.05 4
 -1 12 16 35995.4 1451.22 1
 1 12 -16 36934.7 1556.61 1
 -1 -12 16 34912.2 1484.56 1
 -1 -12 15 15360.9 993.12 1
 -1 12 15 16639.8 963.232 2
 1 -12 -15 17377.5 1059.59 1
 1 12 -15 15881.3 862.078 6
 1 12 -15 16482.6 1051.35 1
 -1 12 15 16358 972.096 6
 1 -12 -15 17270.4 1064.46 5
 -1 12 15 16998.8 1011.98 1
 -1 -12 15 15602.6 985.446 4
 1 12 -15 16459.9 884.76 2
 -1 12 14 551.689 237.251 1
 1 -12 -14 752.828 291.794 1
 -1 -12 14 350.58 222.572 4
 1 12 -14 513.941 209.438 6
 -1 12 14 325.024 215.857 6
 1 12 -14 427.902 249.131 1
 -1 12 14 560.789 239.962 2
 1 12 -14 640.853 245.964 2
 1 -12 -14 492.61 284.078 5
 -1 -12 14 376.295 236.516 1
 1 -12 -13 2574.34 438.209 5
 -1 -12 13 1984.77 374.911 4
 1 12 -13 2470.04 383.264 2
 -1 -12 13 2436.17 432.922 1
 1 -12 -13 2357.95 440.367 1
 -1 12 13 2066.09 396.511 1
 1 12 -13 2669.68 434.564 6
 -1 12 13 2764.42 426.387 2
 1 12 -13 2020.22 387.301 1
 -1 12 13 2152.59 388.187 6
 1 12 -12 31754.3 1177.94 6
 -1 -12 12 27665.5 1327.01 1
 1 -12 -12 30070.6 1343.01 5
 -1 12 12 29526.1 1242.18 2
 -1 12 12 28764.5 1343.88 1
 1 -12 -12 30367.4 1412.67 1
 1 12 -12 28984.3 1133.87 2
 1 12 -12 28520.9 1388.8 1
 -1 12 12 30218.5 1243.04 6
 -1 -12 12 28456.5 1257.55 4
 -1 -12 11 23003.7 1228.34 1
 -1 12 11 24750.1 1121.57 6
 1 12 -11 25138.6 1048.72 2
 1 -12 -11 24422.6 1194.52 5
 -1 12 11 23306 1243.64 1
 1 -12 -11 25799 1309.28 1
 1 12 -11 23210.1 1262.81 1
 -1 12 11 24299.8 1112.79 2
 1 12 -11 24891.3 1042.39 6
 -1 -12 11 23542.7 1131.92 4
 -1 12 10 15391.5 900.783 6
 -1 -12 10 14050.3 863.125 4
 1 -12 -10 15567.4 961.067 5
 1 12 -10 14065 989.254 1
 -1 -12 10 12638 920.167 1
 1 -12 -10 15907.9 1033.41 1
 1 12 -10 15055.8 841.656 2
 -1 12 10 15143.5 959.413 1
 -1 12 10 15683.8 876.551 2
 1 12 -10 14693.2 823.23 6
 -1 12 9 13835 835.97 6
 1 12 -9 14117.8 785.496 6
 1 12 -9 13462.8 963.434 1
 -1 -12 9 13499.1 941.794 1
 -1 -12 9 13300.9 834.284 4
 1 12 -9 13651.7 773.582 2
 -1 12 9 13653 922.644 1
 -1 12 9 14580.3 857.442 2
 1 -12 -9 13512.3 960.714 1
 1 -12 -9 13330.3 863.699 5
 1 12 -8 12056.6 726.755 6
 1 -12 -8 12808.8 934.636 1
 -1 -12 8 10907.7 862.643 1
 1 12 -8 10710.3 874.978 1
 -1 12 8 11576.5 892.811 1
 1 -12 -8 11813.5 798.835 5
 -1 12 8 11717.9 768.747 6
 -1 12 8 12158.9 776.077 2
 1 12 -8 11599.4 709.074 2
 -1 -12 8 11611.4 756.741 4
 1 -12 -7 3702.08 555.828 1
 -1 -12 7 3374.08 499.987 1
 -1 12 7 3072.3 436.923 6
 1 12 -7 3061.96 425.561 2
 -1 12 7 3053.22 473.001 1
 1 -12 -7 2969.75 414.233 5
 -1 12 7 3300.68 433.745 2
 1 -12 -7 3246.19 445.885 3
 1 12 -7 3453.28 505.329 1
 1 12 -7 3598.75 456.913 6
 -1 12 6 38796.8 1356.02 2
 -1 -12 6 38846.5 1592.73 1
 1 12 -6 39513 1298.6 6
 1 -12 -6 42748.6 1698.76 1
 -1 12 6 39037.4 1553.34 1
 1 -12 -6 36665.5 1372.76 3
 -1 12 6 40154.9 1366.51 6
 1 -12 -6 39385.3 1428.08 5
 1 12 -6 38861.7 1630.47 1
 1 12 -6 40077.6 1313.71 2
 1 -12 -5 53310.9 1891.37 1
 -1 -12 5 49423.6 1792.17 1
 1 -12 -5 49333.8 1580.17 5
 1 12 -5 50839.5 1862.74 1
 -1 12 5 49616.4 1757.67 1
 1 -12 -5 48049.4 1540.63 3
 -1 12 5 51951.7 1539.29 6
 1 12 -5 50357.2 1481.84 6
 -1 12 5 50927.6 1535.83 2
 1 12 -5 49066.6 1462.89 2
 -1 12 4 2534.08 389.503 2
 -1 12 4 2851.67 434.032 6
 1 12 -4 3285.43 416.323 2
 -1 -12 4 2538.38 468.115 1
 -1 12 4 2350.75 450.382 1
 1 -12 -4 2747.73 416.642 3
 1 -12 -4 3064.49 536.014 1
 1 12 -4 3377.73 438.328 6
 1 -12 -4 2351.64 399.503 5
 1 12 -4 2826.75 499.345 1
 1 -12 -3 8673.31 650.842 3
 1 -12 -3 9855.79 850.572 1
 -1 12 3 8946.59 772.081 1
 1 -12 -3 8537.04 676.7 5
 -1 12 3 10057.9 689.471 2
 1 12 -3 9240.47 651.991 6
 1 12 -3 9766.06 676.861 2
 1 12 -3 9439.52 823.76 1
 -1 12 3 9646.86 684.278 6
 -1 -12 3 9747.36 835.061 1
 1 -12 -2 40909.4 1694.91 1
 1 12 -2 39124.6 1316.26 6
 1 12 -2 38174.7 1299.07 2
 1 -12 -2 37531.2 1332.38 3
 1 -12 -2 36154 1336.43 5
 -1 12 2 38971.5 1319.36 2
 1 12 -2 39202.5 1646.12 1
 -1 12 2 39101.9 1309.69 6
 -1 12 2 38294.4 1575.72 1
 -1 -12 2 38040.8 1599.28 1
 1 12 -1 17938.2 904.122 2
 1 -12 -1 18790 980.674 5
 -1 -12 1 18366.3 1122.87 1
 -1 12 1 19034.1 916.311 2
 -1 12 1 18543 1115.5 1
 1 12 -1 18563.1 922.894 6
 1 -12 -1 19930.6 1195.59 1
 1 12 -1 18519.8 1138.29 1
 -1 12 1 18404.7 913.098 6
 1 -12 -1 18081.2 947.34 3
 -1 -12 0 4180.15 595.398 1
 1 12 0 4174.96 486.701 6
 1 -12 0 4526.06 613.137 1
 1 12 0 4224.62 568.191 1
 -1 12 0 4631.11 489.761 6
 -1 12 0 4898.11 493.004 2
 1 12 0 3951.4 461.845 2
 -1 12 0 4621.4 580.479 1
 1 -12 0 3761.54 454.661 3
 1 -12 0 3674.24 446.034 5
 -1 -12 -1 43203.5 1693.17 1
 1 -12 1 44657.9 1786.07 1
 1 12 1 39531.8 1334.81 6
 1 -12 1 41405 1353.52 3
 -1 12 -1 41327.1 1347.72 2
 -1 12 -1 40411 1647.83 1
 1 12 1 40119.9 1660.32 1
 -1 12 -1 42585.6 1354.85 6
 1 12 1 40366.9 1350.29 2
 1 -12 1 41751 1401.61 5
 -1 12 -2 24921.7 1050.92 6
 -1 12 -2 24249 1276.34 1
 -1 12 -2 25105.5 1043.37 2
 1 -12 2 23071.3 1038.4 5
 1 -12 2 23483.4 1027.7 3
 -1 -12 -2 23588.8 1261.28 1
 1 12 2 24168.2 1281.85 1
 1 12 2 24616.4 1054.3 2
 1 -12 2 26037.9 1374.07 1
 1 12 2 24139.2 1049.07 6
 -1 -12 -2 22480.4 981.15 5
 1 -12 3 4369 593.982 1
 -1 12 -3 3977.87 458.653 2
 -1 12 -3 4218.8 456.959 6
 1 12 3 3136.38 512.407 1
 1 -12 3 3400.7 411.589 5
 -1 -12 -3 3943.95 551.325 1
 1 12 3 3162.54 414.769 2
 1 12 3 3821.47 456.649 6
 -1 -12 -3 4017.2 441.881 5
 -1 12 -3 3851.44 546.61 1
 1 -12 3 3399.61 408.513 3
 -1 -12 -4 19783.8 942.548 5
 -1 -12 -4 20556.1 1156.56 1
 1 12 4 19940.4 974.148 6
 -1 12 -4 20664.1 945.06 6
 1 12 4 19979.8 1139.21 1
 -1 12 -4 20140.9 1175.59 1
 1 12 4 20127 972.525 2
 1 -12 4 21091.5 1241.9 1
 -1 12 -4 20856.9 956.662 2
 1 -12 4 19509.4 913.429 5
 -1 -12 -5 18041 914.796 5
 1 -12 5 20271.5 1221.37 1
 1 12 5 17083.9 913.6 6
 1 12 5 17961 935.598 2
 -1 -12 -5 19592.3 1122.92 1
 -1 12 -5 18053.5 1097.52 1
 1 -12 5 17832.9 862.135 5
 -1 12 -5 18761.2 908.558 6
 -1 12 -5 19153.3 920.836 2
 1 12 5 18857.3 1104.35 1
 -1 -12 -6 4447.65 499.227 5
 1 -12 6 5273.96 642.086 1
 1 12 6 4931.76 508.136 6
 -1 12 -6 5828.81 663.38 1
 1 12 6 4808.19 517.136 2
 1 12 6 4717.23 577.669 1
 -1 -12 -6 5115.6 604.652 1
 -1 12 -6 5120.59 501.344 2
 -1 12 -6 6306.17 565.148 6
 -1 -12 -7 31575.9 1243.33 5
 1 12 7 32098.4 1248.61 6
 -1 -12 -7 32664.2 1448.34 1
 -1 12 -7 33661.3 1510.83 1
 -1 12 -7 34361.6 1217.05 2
 1 12 7 31069.1 1407.33 1
 1 12 7 33019.5 1257.11 2
 1 -12 7 34271.7 1583.6 1
 -1 12 -7 33605.6 1183.67 6
 -1 12 -8 26659.7 1055.17 2
 -1 12 -8 25620.6 1037.46 6
 1 12 8 27809.1 1167.16 6
 -1 12 -8 26668.8 1346.25 1
 -1 -12 -8 25907.9 1298.72 1
 1 12 8 23940.9 1239.24 1
 -1 -12 -8 25876.6 1163 5
 1 12 8 26390.8 1137.73 2
 1 -12 8 27448 1408.96 1
 -1 12 -9 2094.87 319.286 6
 1 -12 9 1948.76 400.09 1
 -1 -12 -9 2372.35 405.92 5
 1 12 9 2284.26 374.834 6
 -1 -12 -9 1453.75 340.638 1
 -1 12 -9 2048.89 408.098 1
 -1 12 -9 1945.18 316.775 2
 1 12 9 1741.94 334.381 1
 1 12 9 2767.66 417.697 2
 -1 -12 -10 480.306 241.794 1
 -1 12 -10 777.273 272.983 2
 1 12 10 479.978 251.831 6
 1 12 10 730.342 268.129 2
 1 12 10 373.802 211.146 1
 -1 12 -10 1265.42 313.767 6
 -1 -12 -10 718.905 281.871 5
 1 -12 10 443.133 279.977 1
 1 -12 10 353.653 245.332 4
 -1 12 -10 375.727 252.54 1
 -1 -12 -11 21322 1175.59 1
 -1 -12 -11 20490.5 1067.49 5
 1 -12 11 21835 1269.24 1
 -1 12 -11 20166 916.057 6
 -1 12 -11 20574.1 923.428 2
 -1 12 -11 20637.6 1210.56 1
 1 12 11 20577.2 1131.37 1
 1 12 11 20139.6 1029.58 6
 1 12 11 20376.4 1032.23 2
 1 -12 11 21024.9 1087.12 4
 -1 -12 -12 17202 994.696 5
 1 -12 12 19161.3 1197.73 1
 1 -12 12 19202.8 1065.33 4
 -1 12 -12 18260.6 876.056 2
 -1 12 -12 17673.1 1112.88 1
 1 12 12 18041.3 1002.59 2
 -1 12 -12 18315.2 873.27 6
 1 12 12 18077.6 978.34 6
 1 12 12 17762 1055.11 1
 -1 -12 -12 18407.4 1082.72 1
 1 12 13 26110.8 1187.26 6
 1 12 13 27547.4 1291.47 1
 -1 12 -13 26992 1040.41 6
 1 12 13 26325.2 1209.84 2
 -1 12 -13 27361.8 1385.76 1
 -1 12 -13 25965.6 1043.46 2
 -1 -12 -13 27871.8 1276.17 5
 1 -12 13 26902.7 1269.9 4
 -1 12 -13 24174.9 1154.84 7
 1 -12 13 29413.6 1485.96 1
 -1 -12 -13 26617.7 1296.52 1
 -1 -12 -14 15999.2 1014.5 1
 -1 12 -14 15513.4 794.695 6
 1 -12 14 16049.3 1109.21 1
 1 -12 14 14794.3 969.754 4
 -1 -12 -14 15137.7 964.369 5
 1 12 14 14506.8 909.648 6
 1 12 14 14593.7 945.168 1
 1 12 14 15667.7 943.911 2
 -1 12 -14 15399.6 806.778 2
 -1 12 -14 16019.6 1077.7 1
 -1 12 -14 14068.3 907.787 7
 -1 -12 -15 92.3434 186.312 1
 1 -12 15 138.387 244.149 1
 -1 12 -15 267.448 212.701 7
 1 12 15 371.585 277.274 2
 1 -12 15 820.699 295.524 4
 -1 12 -15 316.026 279.958 1
 1 12 15 138.153 178.333 1
 -1 -12 -15 361.281 236.162 5
 -1 12 -15 481.891 245.161 2
 1 12 15 458.273 305.468 6
 1 12 16 14320.7 914.595 6
 -1 12 -16 13188.3 893.3 7
 -1 12 -16 14839.4 1036.27 1
 1 12 16 13614.6 933.924 1
 -1 -12 -16 14655.5 957.429 1
 -1 -12 -16 14298.3 966.077 5
 1 12 16 15201.6 941.461 2
 -1 12 -16 14208.8 780.339 2
 1 -12 16 13957.3 962.241 4
 -1 -12 -17 24007.5 1221.89 1
 -1 12 -17 22920.2 992.528 2
 -1 -12 -17 22507.5 1199.55 5
 -1 12 -17 22358.6 1177.58 7
 1 12 17 23898.1 1183.68 6
 1 12 17 24676.7 1203.97 2
 1 -12 17 24129.4 1281.67 4
 1 12 18 29842.2 1345.54 6
 1 -12 18 28836.2 1417.69 4
 1 12 18 27545.6 1289.4 2
 -1 12 -18 25193.4 1276.08 7
 -1 -12 -18 27635.7 1357.48 5
 1 12 19 15186.9 952.846 2
 1 12 19 15189.6 965.966 6
 -1 12 -19 14445.5 972.389 7
 1 -12 19 14420.4 1018.87 4
 -1 -12 -19 14908.4 1004.61 5
 -1 -12 -20 600.862 269.3 5
 -1 12 -20 734.12 271.778 7
 1 12 20 498.119 281.082 2
 1 -12 20 689.813 274.288 4
 -1 -12 -21 598.556 314.04 5
 1 12 21 330.094 241.866 2
 -1 12 -21 628.82 310.767 7
 1 -12 21 402.833 289.721 4
 -1 12 -22 28159 1403.27 7
 1 -12 22 31553.6 1566.74 4
 1 13 -22 854.224 295.166 6
 1 13 -21 23166.6 1107.9 6
 -1 -13 21 21674.6 1265.86 4
 1 13 -21 23348.5 1120.08 2
 1 13 -20 19422 1035.98 2
 1 13 -20 19696.2 1032.51 6
 -1 -13 20 19011.1 1172.24 4
 1 13 -19 21094.3 1048.92 6
 1 -13 -19 20786.8 1237.4 5
 1 13 -19 21522.6 1059.58 2
 -1 -13 19 20490 1196.5 4
 -1 13 18 2432.77 430.009 2
 1 -13 -18 3990.86 513.489 1
 -1 -13 18 2589.42 463.134 4
 1 13 -18 3798.76 503.164 6
 1 -13 -18 2370.58 475.209 5
 1 13 -18 4048.75 519.561 2
 -1 13 17 744.456 293.283 2
 -1 13 17 610.21 303.258 1
 1 13 -17 608.725 331.672 6
 1 -13 -17 537.139 256.148 1
 1 13 -17 126.871 228.804 1
 1 -13 -17 111.484 228.466 5
 -1 -13 17 242.988 237.415 4
 1 13 -17 811.812 320.586 2
 1 13 -16 20592.9 1025.77 6
 1 13 -16 18645.9 979.072 2
 1 13 -16 19412.7 1147.8 1
 1 -13 -16 20644.1 1171.68 1
 -1 -13 16 18767.8 1121.14 1
 -1 13 16 18626.5 1076.84 6
 1 -13 -16 20450.4 1172.93 5
 -1 13 16 19092.5 1096.22 1
 -1 -13 16 17614.9 1054.03 4
 -1 13 16 18671 1073.67 2
 -1 -13 15 21318 1204.96 1
 1 -13 -15 23208.2 1248.93 5
 1 13 -15 23766.6 1102.39 6
 -1 13 15 23756 1178.29 6
 -1 13 15 24576.7 1194.12 2
 1 13 -15 23502.2 1087.72 2
 1 -13 -15 23007.1 1242.22 1
 1 13 -15 22182.8 1245.55 1
 -1 -13 15 22278.7 1171.04 4
 -1 13 15 22375.2 1195.25 1
 1 -13 -14 30723.9 1459.93 1
 -1 13 14 30423.1 1404.5 1
 1 13 -14 29695 1218.75 2
 1 -13 -14 31664.7 1435.89 5
 -1 -13 14 29484.5 1413.45 1
 1 13 -14 28023.1 1436.06 1
 -1 13 14 30558.1 1314.79 2
 -1 13 14 29952.3 1304.04 6
 1 13 -14 30037.8 1220.8 6
 -1 -13 14 29640.2 1334.8 4
 -1 13 13 8060.83 742.424 1
 -1 -13 13 8227.93 755.265 1
 1 -13 -13 10190.1 873.755 1
 1 13 -13 8767.52 803.936 1
 -1 13 13 9723.35 756.45 6
 1 13 -13 9313.4 686.315 6
 -1 -13 13 8817.4 716.157 4
 1 13 -13 9858.58 713.986 2
 -1 13 13 9799.5 758.27 2
 1 -13 -13 9069.2 782.614 5
 -1 13 12 2397.21 391.788 6
 1 13 -12 2279.16 372.17 6
 1 -13 -12 1683.3 356.308 5
 1 -13 -12 2114.04 410.834 1
 -1 -13 12 1737.56 364.811 1
 1 13 -12 2642.44 405.674 2
 -1 13 12 1753.63 360.77 1
 1 13 -12 2241.3 440.621 1
 -1 13 12 2122.65 372.702 2
 1 13 -11 3250.02 469.378 6
 -1 -13 11 2303.33 450.195 1
 1 -13 -11 3055.44 446.545 5
 1 13 -11 2911.35 471.044 2
 -1 13 11 2761.76 441.855 6
 -1 13 11 2720.89 466.574 2
 -1 13 11 2586.6 436.848 1
 1 -13 -11 2458.54 491.939 1
 1 13 -11 2538.04 465.118 1
 1 13 -10 42553.4 1414.91 2
 -1 -13 10 40417.5 1660.81 1
 -1 13 10 39750.1 1595.77 1
 -1 13 10 43088.5 1517.52 6
 -1 13 10 41060.9 1482.31 2
 1 -13 -10 40318.1 1544.83 5
 1 13 -10 41765.3 1400.34 6
 1 -13 -10 40685.7 1678.74 1
 1 13 -10 39498.4 1682.58 1
 1 -13 -9 10880.4 799.046 3
 1 -13 -9 10312.7 863.312 1
 1 13 -9 10184.6 746.519 6
 1 13 -9 9033.31 854.835 1
 1 -13 -9 9129.01 746.456 5
 -1 13 9 7719.44 745.407 1
 -1 13 9 9980.15 789.843 6
 1 13 -9 10809.9 750.669 2
 -1 13 9 10421.1 758.907 2
 -1 -13 9 9542.79 825.064 1
 1 -13 -8 21897.6 1246.35 1
 -1 13 8 21862.8 1181.59 1
 -1 13 8 22276.8 1078.49 6
 1 -13 -8 20347.1 1073.8 5
 1 13 -8 22668 1048.37 6
 1 13 -8 19946.4 1197.68 1
 1 13 -8 21988.2 1037.92 2
 1 -13 -8 20600.6 1073.18 3
 -1 -13 8 21208.1 1211.7 1
 -1 13 8 20898.4 1052.86 2
 1 -13 -7 2457.27 405.173 5
 1 -13 -7 2684.94 404.727 3
 -1 13 7 3352.67 484.573 6
 1 13 -7 3212.68 426.443 2
 -1 13 7 2422.24 462.431 1
 1 13 -7 3242.09 454.399 6
 1 13 -7 2107.73 443.671 1
 -1 13 7 3183.56 442.073 2
 -1 -13 7 2652.56 473.436 1
 1 -13 -7 2679.77 483.85 1
 -1 13 6 14245.6 860.177 6
 1 -13 -6 14770 1035.36 1
 1 -13 -6 11802.5 791.682 3
 -1 -13 6 14246.5 986.697 1
 -1 13 6 13691.1 959.405 1
 -1 13 6 14222.8 860.207 2
 1 13 -6 14731 835.636 6
 1 13 -6 13092 964.931 1
 1 13 -6 14817.6 841.557 2
 1 -13 -6 13152.1 838.546 5
 -1 13 5 1873.59 423.422 6
 -1 -13 5 783.065 364.864 1
 1 -13 -5 802.929 282.335 3
 1 13 -5 1488.09 435.437 2
 1 13 -5 907.066 330.121 1
 -1 13 5 1184.26 367.125 1
 1 -13 -5 582.174 279.481 5
 1 13 -5 1129.68 442.081 6
 -1 13 5 2138.76 417.545 2
 1 -13 -5 1319.6 388.075 1
 -1 13 4 57148.3 1943.7 1
 1 13 -4 58209.1 1667.06 6
 1 -13 -4 54828.4 1631.04 3
 1 -13 -4 60087.2 2071.58 1
 1 13 -4 56663.9 2001.58 1
 1 13 -4 59068.8 1680.09 2
 -1 13 4 58784 1691.7 2
 -1 -13 4 58070.1 1999.32 1
 -1 13 4 58495.5 1687.21 6
 1 -13 -4 56758.8 1717.72 5
 -1 13 3 4451.55 515.124 2
 1 13 -3 4654.96 557.687 6
 -1 -13 3 3878.19 556.747 1
 1 -13 -3 4270.21 609.281 1
 -1 13 3 4583.24 491.49 6
 1 -13 -3 4105.79 496.823 5
 -1 13 3 4452.95 588.844 1
 1 13 -3 3481.87 538.407 1
 1 13 -3 4734.44 579.749 2
 1 -13 -3 3932.18 487.729 3
 1 13 -2 1577.31 312.675 2
 1 -13 -2 1061.87 295.302 3
 1 -13 -2 1298.6 374.211 1
 1 13 -2 1334.56 349.746 1
 -1 13 2 1173.91 314.266 6
 1 -13 -2 1326.78 316.719 5
 1 13 -2 2111.56 368.845 6
 -1 13 2 1383.45 365.12 1
 -1 13 2 1402.87 293.652 2
 -1 -13 2 1078.54 318.879 1
 -1 13 1 2620.14 404.375 2
 1 13 -1 2367.18 412.179 6
 1 -13 -1 2988.86 516.141 1
 -1 13 1 2688.81 405.786 6
 1 -13 -1 2174.6 375.21 3
 -1 -13 1 2495.6 453.617 1
 1 -13 -1 2309.57 364.713 5
 1 13 -1 1974.41 363.946 2
 -1 13 1 2365.14 454.935 1
 1 13 -1 1767.27 397.497 1
 1 -13 0 35375.1 1330.78 5
 -1 -13 0 35976.5 1587.64 1
 1 -13 0 34219.1 1273.97 3
 1 13 0 35938.1 1314.4 6
 1 -13 0 37867.4 1691.01 1
 1 13 0 34577.1 1558.79 1
 -1 13 0 35738.9 1299.93 6
 1 13 0 35727.8 1309.73 2
 -1 13 0 35585.8 1294.8 2
 -1 13 0 35779.6 1584.37 1
 1 -13 1 491.932 282.652 5
 -1 13 -1 1715.29 374.098 6
 -1 13 -1 959.545 387.248 1
 1 13 1 922.708 362.482 6
 1 -13 1 824.73 380.344 1
 -1 13 -1 924.206 371.907 2
 1 13 1 739.701 353.226 2
 1 13 1 490.523 282.274 1
 -1 -13 -1 756.415 320.357 1
 1 -13 2 28752.7 1464.15 1
 -1 -13 -2 28723.7 1417.29 1
 -1 13 -2 24611.6 1068.69 2
 1 13 2 27335.2 1369.98 1
 1 -13 2 26729.3 1152.19 5
 -1 13 -2 28160.8 1144.4 6
 1 13 2 28572.4 1181.48 6
 -1 13 -2 26766.5 1370.79 1
 1 13 2 26059 1125.74 2
 1 13 3 3317.15 424.497 6
 -1 13 -3 3400.87 438.244 6
 1 -13 3 3245.79 535.242 1
 1 13 3 3182.83 510.5 1
 1 13 3 3936.35 454.636 2
 -1 13 -3 2934.32 420.467 2
 -1 13 -3 2731.29 455.067 1
 -1 -13 -3 2685.85 475.655 1
 1 13 4 9284.62 702.884 2
 -1 13 -4 9389.92 667.18 6
 1 13 4 9184.54 700.802 6
 -1 13 -4 10127.7 695.906 2
 1 13 4 9400.77 819.144 1
 -1 13 -4 9434.43 823.376 1
 -1 -13 -4 9475.51 817.344 1
 1 -13 4 11211.8 919.687 1
 -1 -13 -5 6533.4 715.19 1
 -1 -13 -5 6162.11 568.58 5
 1 13 5 6337.05 665.172 1
 -1 13 -5 7059.44 625.436 6
 -1 13 -5 7385.88 613.586 2
 1 -13 5 7986.24 782.904 1
 -1 13 -5 6653.97 742.471 1
 1 13 5 6763.84 599.263 6
 1 13 5 6797.48 616.857 2
 -1 13 -6 45124.3 1450.81 6
 1 13 6 44765.4 1505.78 2
 1 -13 6 45420.3 1841.08 1
 -1 -13 -6 46091.6 1756.5 1
 -1 -13 -6 42986.8 1458.62 5
 -1 13 -6 45241.8 1468.2 2
 -1 13 -6 44125.9 1742.85 1
 1 13 6 44410.6 1504.82 6
 1 13 6 40008.4 1670.04 1
 -1 13 -7 1024.65 345.495 1
 -1 -13 -7 910.185 334.379 1
 -1 -13 -7 1005.84 289.559 5
 1 13 7 1359.18 367.49 6
 1 13 7 1015.15 317.08 2
 -1 13 -7 1285.43 288.423 2
 -1 13 -7 1349.32 364.448 6
 1 13 7 1232.36 330.101 1
 1 -13 7 793.088 323.35 1
 1 -13 8 1644.48 371.805 1
 -1 13 -8 1228.91 297.001 6
 -1 -13 -8 1866.58 362.867 5
 -1 -13 -8 1540.52 368.337 1
 1 13 8 1789.69 363.721 1
 -1 13 -8 1711.18 379.776 1
 1 13 8 1434.76 343.969 2
 1 13 8 1331.42 291.45 6
 -1 13 -8 2087.14 338.123 2
 -1 -13 -9 4154.43 552.113 1
 1 13 9 5170.32 551.223 2
 -1 13 -9 4858.77 510.733 2
 1 -13 9 5035.56 640.792 1
 1 13 9 4765.72 530.747 6
 -1 13 -9 4841.49 535.79 6
 -1 13 -9 4765.96 606.085 1
 1 13 9 3234.77 483.826 1
 -1 -13 -9 4041.63 511.025 5
 -1 -13 -10 30860.5 1314.3 5
 -1 13 -10 30071.6 1164.08 6
 -1 13 -10 30447.1 1462.12 1
 1 13 10 30953.8 1309.38 2
 1 13 10 30125 1293.89 6
 1 -13 10 30698.9 1512.2 1
 1 13 10 27630.4 1332.22 1
 -1 13 -10 30085.8 1175.31 2
 -1 -13 -10 29746.3 1403.16 1
 -1 13 -11 13889.1 797.15 6
 -1 13 -11 14282.6 841.126 2
 1 13 11 11662.7 893.16 1
 -1 -13 -11 12616.6 874.708 5
 1 13 11 13729.8 883.507 6
 -1 -13 -11 12477.8 921.908 1
 -1 13 -11 12600.9 969.807 1
 1 -13 11 13984.9 1049.83 1
 1 13 11 12050.5 871.246 2
 1 13 12 26164.6 1216.11 2
 1 -13 12 27791.9 1436.55 1
 -1 13 -12 25828.5 1073.48 6
 -1 -13 -12 25374.5 1239.67 5
 -1 13 -12 25229.5 1343.32 1
 -1 13 -12 25801.4 1076.52 2
 1 13 12 27825.2 1252.24 6
 -1 -13 -12 25043.6 1296.88 1
 1 13 12 25264.4 1280.72 1
 1 13 13 1733.76 364.062 1
 1 -13 13 1441.76 384.523 1
 1 13 13 1223.66 350.723 6
 -1 -13 -13 1299.33 324.564 5
 -1 13 -13 1211.23 380.127 1
 -1 -13 -13 1820.03 407.309 1
 1 13 13 1217.04 311.343 2
 -1 13 -13 1496.65 313.98 2
 1 13 14 2917.81 457.384 6
 1 13 14 3071.61 459.384 1
 1 -13 14 2873.4 489.723 1
 1 13 14 2955.87 452.074 2
 -1 13 -14 3552.17 447.102 2
 -1 -13 -14 3024.43 470.872 5
 -1 -13 -14 3022.85 474.182 1
 -1 13 -14 2524.25 466.282 1
 1 13 15 18076.3 1050.31 6
 1 -13 15 18259.7 1082.23 4
 -1 13 -15 19601.5 960.706 2
 -1 -13 -15 17935.2 1092.92 1
 1 -13 15 16613.1 1147.21 1
 -1 -13 -15 17051.4 1055.63 5
 1 13 15 16416.1 1030.33 1
 1 13 15 17386 1044.11 2
 -1 13 -15 18053.1 1162.27 1
 -1 -13 -16 36569 1552.57 5
 -1 13 -16 36397.6 1633.15 1
 1 -13 16 35946.3 1531.74 4
 1 13 16 34539.8 1477.3 1
 1 13 16 37669.2 1506.89 2
 1 13 16 36466.3 1490.91 6
 -1 -13 -16 35654.5 1537.21 1
 1 -13 17 14325.3 990.112 4
 -1 -13 -17 13849 973.856 5
 1 13 17 14160.1 972.43 6
 1 13 17 14471.7 955.266 2
 -1 -13 -17 13570.4 940.486 1
 -1 -13 -18 2466.79 437.138 5
 -1 13 -18 1722.36 356.634 7
 1 -13 18 2728.7 485.099 4
 1 13 18 2648.07 444.25 2
 1 13 18 2344.06 417.234 6
 1 -13 19 1665.48 394.772 4
 -1 13 -19 1253.99 331.502 7
 1 -13 20 9419.57 839.549 4
 -1 13 -20 8082.76 753.645 7
 1 14 -18 2724.9 453.111 6
 1 -14 -18 2633.6 460.947 1
 1 -14 -17 1659.45 389.582 1
 1 14 -17 1272.58 313.102 1
 1 14 -17 1258.64 326.462 6
 1 14 -17 1736.4 386.508 2
 -1 14 16 6681.75 683.608 1
 1 -14 -16 8520.77 787.587 1
 1 14 -16 8237.83 748.455 6
 1 14 -16 7406.5 739.108 1
 1 14 -16 7545.58 698.465 2
 -1 -14 15 42533.9 1738.91 1
 1 -14 -15 45329.4 1799.53 1
 1 14 -15 43765.5 1524.04 2
 1 14 -15 44556.2 1530.38 6
 -1 14 15 42893.1 1697.36 1
 1 14 -15 42518.6 1785.12 1
 1 -14 -15 43661.3 1721.12 5
 1 -14 -14 13649.2 1004.87 1
 1 14 -14 14340 943.577 2
 -1 14 14 11488.8 855.217 6
 -1 14 14 13956 942.536 2
 -1 14 14 12118 910.819 1
 1 -14 -14 13002.8 965.035 5
 1 14 -14 12796.4 867.797 6
 1 14 -14 12392.8 991.325 1
 -1 -14 14 11859.7 932.705 1
 1 -14 -13 10581.3 849.787 5
 1 -14 -13 11923.1 933.669 1
 -1 14 13 9595.4 818.688 1
 1 14 -13 11262.1 782.679 2
 -1 14 13 9885.45 807.93 6
 1 14 -13 10784.7 896.201 1
 -1 14 13 10611.4 808.018 2
 -1 -14 13 9540.86 831.466 1
 1 14 -13 10743 765.955 6
 -1 -14 12 452.7 280.153 1
 -1 14 12 731.433 334.161 6
 1 -14 -12 499.216 315.44 5
 1 14 -12 545.024 311.679 6
 1 -14 -12 922.18 366.311 1
 1 -14 -12 110.442 196.798 3
 -1 14 12 435.34 265.679 1
 -1 14 12 445.397 272.401 2
 1 14 -12 865.568 345.646 2
 1 14 -12 -42.8337 226.763 1
 1 -14 -11 25929.8 1380.7 1
 1 -14 -11 24101.7 1228 5
 1 -14 -11 24013.8 1210 3
 -1 14 11 25922.7 1229.04 6
 1 14 -11 24206.4 1119.35 6
 -1 14 11 25378.1 1214.66 2
 1 14 -11 24054.7 1335.88 1
 -1 -14 11 23630 1294.02 1
 1 14 -11 25093.2 1137.87 2
 -1 14 11 24957.7 1294.64 1
 1 -14 -10 5911.32 702.662 1
 -1 14 10 6949.61 670.506 6
 -1 14 10 7251.93 704.249 2
 -1 14 10 5061.37 621.591 1
 -1 -14 10 5890.47 691.811 1
 1 14 -10 7116.2 672.434 6
 1 -14 -10 5852.03 634.96 5
 1 -14 -10 5185.84 598.178 3
 1 14 -10 7276.69 718.01 2
 1 14 -10 4836.1 626.706 1
 1 14 -9 45687.2 1534.12 6
 1 -14 -9 45553.6 1819.74 1
 1 14 -9 44442.2 1522.91 2
 -1 14 9 46893.6 1628.65 6
 1 -14 -9 44979.2 1635.03 5
 -1 14 9 43418.2 1702.06 1
 -1 -14 9 43634.6 1770.41 1
 -1 14 9 45365.8 1583.65 2
 1 14 -9 46243.8 1832.01 1
 1 -14 -9 44557.8 1590.72 3
 1 -14 -8 6657.27 649.482 5
 -1 -14 8 6074.13 692.352 1
 1 14 -8 6625.85 603.573 6
 1 -14 -8 5042.52 576.31 3
 -1 14 8 6196.18 675.095 1
 -1 14 8 6686.23 659.364 2
 -1 14 8 6868.66 648.95 6
 1 -14 -8 6370.33 690.099 1
 1 14 -8 6335.74 736.488 1
 1 14 -8 7262.55 662.226 2
 -1 -14 7 709.519 281.427 1
 1 -14 -7 411.096 255.85 1
 -1 14 7 753.924 293.134 2
 1 -14 -7 504.27 259.993 5
 -1 14 7 607.865 298.217 6
 -1 14 7 765.298 283.331 1
 1 14 -7 757.98 263.744 6
 1 -14 -7 690.551 256.529 3
 1 14 -7 721.22 263.969 1
 1 14 -7 779.536 254.062 2
 -1 14 6 815.891 364.022 6
 1 -14 -6 382.533 316.533 1
 -1 -14 6 393.686 312.257 1
 1 -14 -6 311.318 242.93 3
 -1 14 6 558.42 289.109 2
 1 14 -6 735.026 297.926 6
 1 14 -6 918.436 325.719 2
 -1 14 6 581.57 355.193 1
 1 14 -6 118.27 253.2 1
 1 -14 -6 195.195 242.197 5
 -1 -14 5 56280.8 2010.99 1
 1 14 -5 54133.1 1986.96 1
 1 -14 -5 51929.6 1676.82 5
 1 14 -5 55774 1722.86 6
 1 -14 -5 57890.2 2073.16 1
 1 14 -5 56384.8 1726.27 2
 -1 14 5 55209 1960.73 1
 -1 14 5 56132.1 1725.23 6
 -1 14 5 56416.3 1723.68 2
 1 -14 -5 51893.1 1625.18 3
 -1 -14 4 3222.57 535.606 1
 1 -14 -4 3783.26 634.466 1
 1 14 -4 4105.97 545.695 2
 -1 14 4 3549.85 561.254 1
 1 14 -4 4688.31 568.198 6
 -1 14 4 4347.78 558.55 2
 1 -14 -4 3060.1 469.112 3
 -1 14 4 4580.43 566.118 6
 1 14 -4 3592.25 577.929 1
 1 -14 -4 3144.91 469.951 5
 -1 -14 3 17318.2 1127.93 1
 1 14 -3 17188.2 1133.43 1
 1 14 -3 17366.7 958.605 6
 -1 14 3 17778.9 1115.86 1
 1 -14 -3 18459.6 1182.83 1
 -1 14 3 17867.4 984.266 2
 1 -14 -3 16288.2 924.683 5
 1 14 -3 17239.8 951.727 2
 -1 14 3 17436.9 958.934 6
 1 -14 -2 2225.19 446.089 1
 -1 14 2 2715.86 508.656 1
 -1 14 2 2879.98 441.174 2
 1 14 -2 2833.1 476.063 2
 1 -14 -2 1903.39 375.7 5
 -1 14 2 3021.33 513.622 6
 1 14 -2 2614.55 485.3 6
 1 14 -2 2116.37 448.54 1
 -1 -14 2 2180.24 459.353 1
 -1 14 1 30290.4 1248.04 6
 1 14 -1 28746.8 1231.09 2
 -1 -14 1 31295.4 1506.71 1
 1 -14 -1 27611.8 1201.34 5
 -1 14 1 31090.2 1469.4 1
 1 14 -1 28285.3 1219.4 6
 1 14 -1 29887.8 1486.61 1
 -1 14 1 29036.5 1230.41 2
 1 -14 -1 32672.5 1585.42 1
 -1 14 0 1546.89 467.499 6
 1 14 0 708.729 365.657 1
 -1 14 0 2060.02 491.711 1
 -1 -14 0 1708.44 476.041 1
 1 14 0 1071.54 414.258 2
 -1 14 0 2385.29 481.887 2
 1 -14 0 1633.38 462.646 1
 1 14 0 1257.95 447.379 6
 -1 14 -1 51909.7 1616.85 6
 -1 -14 -1 51391.7 1931.81 1
 1 -14 1 54744.3 2045.32 1
 1 14 1 48507.3 1588.93 6
 -1 14 -1 50127.8 1899.81 1
 1 14 1 50006.1 1611.17 2
 -1 14 -1 53383.5 1641.58 2
 1 14 1 49434.6 1898.11 1
 -1 -14 -2 1012.66 376.006 1
 1 14 2 1330.49 420.511 6
 1 -14 2 991.436 357.38 1
 -1 14 -2 1265.47 385.224 2
 -1 14 -2 1590.07 358.377 6
 -1 14 -2 1166.91 366.801 1
 1 14 2 1511.75 415.989 2
 1 14 2 1207.07 375.728 1
 1 14 3 484.359 238.543 6
 1 -14 3 583.608 274.306 1
 -1 -14 -3 134.913 190.977 1
 -1 14 -3 671.244 311.546 1
 -1 14 -3 485.466 254.316 6
 1 14 3 508.628 236.994 2
 -1 14 -3 378.781 250.847 2
 1 14 3 288.261 225.084 1
 1 14 4 3858.93 533.212 6
 -1 14 -4 4253.96 621.591 1
 -1 -14 -4 3764.74 565.438 1
 -1 14 -4 3665.63 472.401 2
 1 -14 4 3871.48 595.436 1
 -1 14 -4 4318.35 568.048 6
 1 14 4 4038.74 524.024 2
 1 14 4 3490.98 527.84 1
 -1 14 -5 47035.2 1527.13 6
 -1 14 -5 44729.4 1816.62 1
 -1 14 -5 46440.1 1521.14 2
 1 14 5 45704.6 1569.86 2
 1 14 5 44185.2 1768.32 1
 1 14 5 44028.5 1551.4 6
 1 -14 5 50802.8 1972.65 1
 -1 -14 -5 47709.9 1840.54 1
 -1 14 -6 4788.05 561.455 6
 -1 14 -6 5561.47 646.291 2
 -1 -14 -6 3708.8 579.287 1
 1 -14 6 4431.54 643.325 1
 -1 14 -6 4001.36 599.844 1
 1 14 6 4037.01 635.218 6
 1 14 6 3678.33 597.003 2
 1 14 6 3512 547.262 1
 1 14 7 32396.7 1513.41 1
 -1 14 -7 35732.7 1318.19 6
 1 -14 7 37491.7 1691.78 1
 -1 14 -7 35643.3 1329 2
 -1 14 -7 35256.1 1604.87 1
 -1 -14 -7 36348.8 1598.98 1
 1 14 7 35901.1 1409.21 6
 1 14 7 36290.2 1418.03 2
 1 14 8 770.751 333.698 6
 1 14 8 1567.97 343.716 2
 -1 -14 -8 915.239 326.425 1
 -1 14 -8 1213.98 365.236 1
 -1 14 -8 1908.21 393.323 2
 -1 14 -8 935.305 392.84 6
 1 14 8 1200.74 380.452 1
 1 -14 8 786.012 357.879 1
 1 14 9 6765.6 631.94 2
 -1 -14 -9 6515.46 624.509 5
 1 14 9 6660.22 683.401 1
 -1 14 -9 6953.79 601.158 6
 1 14 9 6987.76 645.205 6
 -1 -14 -9 6633.99 694.067 1
 -1 14 -9 7059.78 610.282 2
 -1 14 -9 7152.18 759.353 1
 1 -14 9 7174.68 770.626 1
 1 14 10 10515.9 856.014 1
 1 14 10 10274.9 801.768 6
 -1 14 -10 10624.6 761.32 2
 -1 -14 -10 9709.62 831.235 1
 1 -14 10 11330.1 953.228 1
 -1 14 -10 12546.4 853.508 6
 -1 14 -10 10273.7 884.747 1
 -1 -14 -10 10201.7 805.594 5
 1 14 10 10792.1 825.162 2
 1 14 11 47744.6 1684.56 2
 -1 14 -11 47122.5 1857.62 1
 -1 -14 -11 50761 1867.44 1
 -1 14 -11 46938.9 1534.6 2
 1 14 11 47191.7 1783.17 1
 1 14 11 46610.8 1654.85 6
 -1 -14 -11 47649.1 1692.54 5
 1 -14 11 50927.7 1981.8 1
 -1 14 -12 6939.85 744.35 1
 1 -14 12 6996.28 774.667 1
 1 14 12 7512.94 702.477 6
 1 14 12 8102.06 732.352 2
 -1 -14 -12 7246.2 725.693 1
 -1 -14 -12 6133.39 647.244 5
 -1 14 -12 7025.31 657.282 2
 1 14 12 6830.5 691.938 1
 1 -14 13 4905.83 637.526 1
 -1 14 -13 6609.77 716.192 1
 -1 14 -13 6478.06 592.42 2
 1 14 13 5407.63 607.732 1
 1 14 13 5989.38 612.096 2
 -1 -14 -13 5872.05 648.686 5
 1 14 13 6072.69 642.503 6
 -1 -14 -13 5367.52 637.64 1
 1 -14 14 2527.16 479.14 1
 1 14 14 2402.96 438.159 1
 -1 14 -14 2715.67 522.899 1
 -1 -14 -14 2422.31 474.291 1
 -1 -14 -14 2532.81 426.954 5
 -1 -14 -15 16465.4 1047.29 5
 -1 14 -15 17322.8 1145.53 1
 1 14 15 15488 1011.59 1
 -1 -14 -15 16746.7 1064.45 1
 -1 -14 -16 21831.3 1220.28 1
 1 -15 -11 17526.6 1052.81 3
 1 15 -11 18992.6 1047.32 6
 1 -15 -10 16740.6 1005.69 3
 1 -15 -10 15988.3 1017.62 5
 1 15 -10 16532.8 960.376 6
 1 -15 -9 268.928 226.295 3
 1 -15 -9 208.621 228.385 5
 1 15 -9 667.17 284.826 6
 1 15 -9 677.881 294.102 2
 -1 -15 8 990.24 318.903 1
 1 15 -8 798.461 365.677 2
 1 15 -8 1945.33 431.451 6
 -1 15 8 1381.95 388.868 6
 1 -15 -8 822.273 290.711 5
 1 15 -8 531.621 226.542 1
 -1 15 8 1519.53 385.072 2
 1 -15 -8 777.188 217.512 3
 1 15 -7 15896.4 981.024 2
 1 15 -7 16134.6 972.594 6
 1 15 -7 15458.7 1099.68 1
 1 -15 -7 16061.3 1107.78 1
 -1 15 7 16701.7 992.259 6
 -1 -15 7 15227.6 1070.1 1
 1 -15 -7 14805.4 926.782 5
 -1 15 7 16863.7 989.956 2
 1 -15 -6 13968 1041.43 1
 -1 -15 6 12488.4 973.116 1
 -1 15 6 15265.1 969.047 6
 1 15 -6 14413.9 928.604 2
 1 15 -6 13067.7 1002.81 1
 1 -15 -6 11696.4 824.729 5
 -1 15 6 12415.2 951.56 1
 1 15 -6 13978.1 907.711 6
 -1 15 6 14607.6 924.582 2
 -1 15 5 6166 624.906 2
 1 -15 -5 6005.47 725.354 1
 -1 -15 5 5080.06 648.326 1
 1 15 -5 6196.62 654.335 6
 -1 15 5 5979.64 661.29 1
 -1 15 5 6753.58 689.207 6
 1 -15 -5 4989.03 552.92 5
 1 15 -5 7072.65 692.253 2
 1 15 -5 5067.04 646.205 1
 -1 15 4 21580.2 1125.5 2
 -1 15 4 20898.9 1088.12 6
 1 15 -4 20550.8 1075.76 6
 -1 -15 4 19951.3 1234.76 1
 -1 15 4 21170.9 1234.61 1
 1 -15 -4 21515.6 1315.03 1
 1 15 -4 19355.2 1215.14 1
 1 15 -4 20901.8 1100.7 2
 1 15 -3 8563 707.027 6
 1 15 -3 6816.97 730.86 1
 -1 -15 3 8345.14 808.621 1
 -1 15 3 9843 782.833 6
 -1 15 3 9707.05 744.13 2
 1 -15 -3 8950.78 872.759 1
 -1 15 3 8411.39 797.267 1
 1 15 -3 8052.19 695.806 2
 -1 -15 2 156.315 215.88 1
 1 -15 -2 688.414 407.762 1
 1 15 -2 797.357 311.488 2
 1 15 -2 343.025 266.083 6
 -1 15 2 265.626 255.837 1
 -1 15 2 1026.45 337.45 2
 1 15 -2 182.241 211.209 1
 -1 15 2 296.037 298.214 6
 -1 -15 1 12911.9 983.597 1
 -1 15 1 14988.8 957.309 2
 1 15 -1 13133.7 1004.6 1
 -1 15 1 15016.7 923.016 6
 -1 15 1 13287.5 1015.05 1
 1 15 -1 13732.1 911.011 6
 1 15 -1 14880.2 922.992 2
 1 -15 -1 13563 1046.63 1
 -1 -15 0 22686.4 1298.15 1
 -1 15 0 22358.8 1308.94 1
 1 15 0 22887.5 1319.52 1
 1 -15 0 26860.6 1473.63 1
 -1 15 0 25648.2 1183.69 2
 1 15 0 23413.7 1151.79 6
 1 15 0 22659.5 1138.66 2
 -1 15 0 24893.6 1177.85 6
 1 15 1 1724.75 402.914 6
 1 -15 1 1983.41 475.76 1
 -1 15 -1 2241.19 488.56 6
 -1 -15 -1 898.189 328.248 1
 -1 15 -1 1737.17 423.833 1
 -1 15 -1 2698.57 471.306 2
 1 15 1 1472.55 380.876 1
 1 15 1 2369.79 428.267 2
 -1 15 -2 15091.9 1068.28 1
 1 -15 2 15766.8 1149.87 1
 -1 15 -2 16440.1 961.761 6
 -1 15 -2 15868.4 938.121 2
 1 15 2 14708.1 945.266 6
 -1 -15 -2 14851.1 1059.69 1
 1 15 2 15490.8 1081.57 1
 1 15 2 15063.5 953.079 2
 1 15 3 16166.5 964.076 2
 -1 -15 -3 15520.1 1083.34 1
 1 15 3 16261.8 969.007 6
 -1 15 -3 14932.6 1053.75 1
 1 15 3 15227.9 1055.64 1
 -1 15 -3 17731.1 978.503 6
 -1 15 -3 16558.2 963.329 2
 1 -15 3 16381.2 1156.24 1
 1 15 4 825.105 350.188 6
 1 15 4 976.088 345.346 2
 -1 15 -4 884.499 290.436 2
 -1 15 -4 1164.66 352.405 6
 1 -15 4 887.482 308.393 1
 -1 15 -4 1306.29 385.524 1
 1 15 4 226.113 246.372 1
 -1 -15 -4 526.859 283.77 1
 -1 15 -5 765.214 295.839 1
 -1 15 -5 1540.8 409.501 2
 -1 15 -5 1177.95 319.593 6
 1 15 5 835.794 355.051 2
 -1 -15 -5 1168.85 378.417 1
 1 15 5 704.195 270.552 1
 1 15 5 938.518 381.861 6
 1 -15 5 529.321 323.335 1
 -1 15 -6 25468.7 1153.25 6
 -1 -15 -6 26662.3 1409.63 1
 -1 15 -6 23578.9 1126.33 2
 -1 15 -6 25263.6 1371.6 1
 1 -15 6 26874.9 1448.57 1
 1 -15 7 15828.4 1133.08 1
 -1 15 -7 16474.5 958.299 6
 -1 15 -7 14501.2 1057.75 1
 -1 15 -7 15229.2 918.289 2
 -1 15 -8 10618.8 776.317 2
 -1 15 -8 10822.8 778.43 6
 -1 15 -9 5675.31 590.956 2
 -1 15 -10 3921.23 473.175 2
 -1 15 -11 7816.2 674.426 2
 2 0 -37 -170.528 191.338 6
 -2 0 37 -209.299 214.797 2
 2 0 -36 160.524 209.388 6
 -2 0 36 -41.1805 264.506 2
 -2 0 35 -2.62625 160.547 2
 2 0 -35 73.4252 178.748 6
 2 0 -34 336.911 173.375 6
 -2 0 34 -17.1572 222.557 2
 2 0 -33 2.43399 204.954 6
 -2 0 33 133.176 192.859 2
 2 0 -32 247.233 153.802 6
 -2 0 32 661.433 204.385 2
 2 0 -31 -8.61251 173.032 6
 -2 0 31 91.3082 162.734 2
 -2 0 30 14551.4 800.831 2
 2 0 -30 14171.1 796.139 6
 -2 0 30 13659.1 890.015 4
 -2 0 29 91.6022 165.154 2
 2 0 -29 255.761 193.034 6
 -2 0 29 264.223 237.372 4
 2 0 -28 726.866 191.725 6
 -2 0 28 799.269 243.02 4
 2 0 -28 967.496 240.048 5
 -2 0 28 857.266 211.797 2
 -2 0 27 139.993 235.223 4
 2 0 -27 341.901 164.586 6
 -2 0 27 201.629 179.319 2
 2 0 -27 502.136 238.071 5
 -2 0 26 28398.4 1040.3 2
 2 0 -26 28814.2 1056.76 6
 2 0 -26 29944.1 1132.61 5
 -2 0 26 29896.5 1285.78 4
 2 0 -25 611.501 318.108 5
 2 0 -25 984.787 291.22 6
 -2 0 25 1213.97 330.98 4
 -2 0 25 965.469 268.347 2
 2 0 -24 47420.2 1298.46 6
 2 0 -24 49800 1412.19 5
 -2 0 24 50259.8 1336.85 2
 -2 0 24 47687.3 1624.15 4
 2 0 -23 632.526 253.305 6
 -2 0 23 881.845 340.879 4
 2 0 -23 1389.3 325.32 5
 -2 0 23 617.758 225.297 2
 -2 0 22 8663.77 538.425 2
 2 0 -22 9650.02 622.666 5
 -2 0 22 8320.21 688.871 4
 2 0 -22 8375.44 530.678 6
 -2 0 21 1358.91 319.524 2
 2 0 -21 1283.56 313.329 6
 2 0 -21 697.116 354.618 5
 -2 0 21 936.002 431.642 4
 2 0 -20 130032 1973.27 6
 2 0 -20 128710 2163.93 5
 -2 0 20 129307 1993.56 2
 -2 0 20 132407 2664.98 4
 2 0 -19 1680.31 357.975 6
 -2 0 19 2184.37 369.882 2
 -2 0 19 708.668 389.448 4
 2 0 -19 894.748 293.583 5
 2 0 -19 97.4511 45.2036 1
 -2 0 18 54337.1 1623.81 4
 2 0 -18 51946.9 1199.54 6
 2 0 -18 52076.7 686.551 1
 -2 0 18 54810.3 1227.81 2
 -2 0 18 50080 666.013 1
 2 0 -18 54594.2 1330.89 5
 -2 0 17 198.211 211.712 4
 -2 0 17 244.806 64.9736 1
 2 0 -17 128.878 53.7542 1
 2 0 -17 308.89 200.364 5
 -2 0 16 102954 1595.56 2
 -2 0 16 96437.3 959.526 1
 2 0 -16 100084 978.963 1
 2 0 -16 99812.2 1584.23 6
 -2 0 16 102739 2146.43 4
 2 0 -16 102742 1727.51 5
 2 0 -15 1565.55 313.094 6
 -2 0 15 1985.36 345.492 2
 -2 0 15 406.387 224.205 4
 2 0 -15 503.067 191.9 5
 2 0 -15 224.876 68.8292 1
 -2 0 15 239.874 69.2137 1
 -2 0 14 263994 1608.26 1
 2 0 -14 258163 2403.35 6
 -2 0 14 257180 3237.39 4
 2 0 -14 252034 1599.44 1
 2 0 -14 245921 2569.93 5
 -2 0 14 259244 2402.63 2
 -2 0 13 90.8908 62.6079 1
 2 0 -13 61.2375 53.896 1
 2 0 -13 1022.22 295.391 6
 2 0 -13 265.845 163.697 5
 -2 0 13 24.7117 121.569 4
 -2 0 13 1302.51 293.887 2
 -2 0 12 32337 1022.9 7
 -2 0 12 32628.5 576.827 1
 2 0 -12 32174.8 810.616 6
 -2 0 12 31122.6 789.188 2
 2 0 -12 31934.6 871.278 5
 -2 0 12 33704.1 1050.72 4
 2 0 -12 33026.3 582.728 1
 2 0 -11 286.734 79.3636 1
 -2 0 11 143.864 114.928 7
 -2 0 11 282.173 74.5234 1
 -2 0 10 500655 2912.06 2
 2 0 -10 487274 2909.14 6
 2 0 -10 490013 2274.93 1
 -2 0 10 473744 3553.56 4
 2 0 -10 461106 3018.63 5
 -2 0 10 512484 2284.04 1
 -2 0 10 473244 3554.68 7
 2 0 -9 867.06 124.602 5
 -2 0 9 678.241 114.699 1
 -2 0 9 2207.84 276.59 2
 2 0 -9 1369.46 234.437 6
 -2 0 9 1734.29 225.542 7
 -2 0 9 1060.92 188.077 4
 -2 0 8 289006 2673.14 7
 2 0 -8 302640 2084.62 6
 -2 0 8 311002 2114.71 2
 2 0 -8 285039 1991.49 5
 -2 0 8 318924 1779.31 1
 2 0 -8 324650 1836.11 1
 -2 0 8 300387 2629.87 4
 2 0 -7 1902.18 171.739 1
 -2 0 7 1848.56 165.192 1
 -2 0 7 1789.93 195.375 2
 2 0 -7 1766.57 179.162 6
 2 0 -6 71072.8 887.177 5
 2 0 -6 72821.6 865.405 1
 2 0 -6 72778.3 919.503 6
 -2 0 6 72529.1 860.748 1
 -2 0 6 73788.5 916.565 2
 -2 0 5 1061.8 151.929 1
 -2 0 5 871.207 114.518 2
 2 0 -5 1058.45 121.083 3
 2 0 -5 1029.41 117.45 5
 2 0 -5 672.65 108.407 6
 -2 0 5 1595.05 204.441 7
 -2 0 5 1334.23 189.677 4
 2 0 -5 1025.28 149.333 1
 2 0 -4 662945 2454.96 6
 2 0 -4 671809 2320.46 5
 2 0 -4 661987 2354.36 3
 2 0 -4 666629 2607.69 1
 -2 0 4 675166 2577.84 1
 -2 0 4 671853 2392.5 2
 -2 0 4 732515 3524.27 7
 -2 0 3 1422.13 172.969 4
 2 0 -3 1488.89 117.853 6
 2 0 -3 1132.56 114.568 3
 2 0 -3 905.684 95.7735 5
 2 0 -3 2720.1 196.967 1
 -2 0 3 1409.48 170.359 7
 -2 0 3 2241.49 180.687 1
 -2 0 3 1167.83 109.033 2
 2 0 -2 15909.9 332.225 5
 2 0 -2 15072 333.411 3
 2 0 -2 16394.2 420.958 1
 2 0 -2 15605.7 313.535 6
 -2 0 2 17580 490.502 7
 -2 0 2 16921.7 490.256 4
 -2 0 2 15353.7 305.396 2
 -2 0 2 17401 422.752 1
 -2 0 1 6566.07 296.58 7
 -2 0 1 4556.23 165.85 2
 2 0 -1 5169.49 208.669 3
 -2 0 1 5512.08 285.296 4
 2 0 -1 6717.31 287.385 1
 2 0 -1 5026.96 170.99 6
 2 0 -1 6340.31 220.787 5
 -2 0 1 7072.1 287.059 1
 2 0 0 310063 1501.67 3
 2 0 0 311878 1777.42 1
 2 0 0 312357 1110.18 6
 -2 0 0 319515 1961.02 7
 2 0 0 309766 1478.64 5
 -2 0 0 303530 1729.63 1
 -2 0 -1 5397.09 263.42 1
 2 0 1 3781.09 184.282 5
 -2 0 -1 5022.6 256.402 7
 2 0 1 4537.59 254.403 1
 2 0 1 4809.73 131.133 6
 2 0 1 3065.96 167.506 3
 2 0 2 456841 1204.79 6
 2 0 2 456403 1954.03 3
 -2 0 -2 456462 2088.9 1
 2 0 2 457243 2157.66 1
 2 0 3 1119.73 119.405 5
 -2 0 -3 1460.51 154.087 7
 2 0 3 1257.13 137.231 1
 2 0 3 1001.91 121.647 3
 -2 0 -3 1540.13 144.194 1
 2 0 3 1660.35 83.8081 6
 2 0 4 21625.6 473.411 3
 2 0 4 22366 292.458 6
 2 0 4 22291.6 271.304 2
 2 0 4 22945 479.871 1
 -2 0 -4 20999.9 544.998 7
 -2 0 -4 20537.4 454.878 1
 -2 0 -5 312.969 102.867 7
 -2 0 -5 414.759 82.734 1
 2 0 5 216.079 29.6182 2
 2 0 5 405.157 95.369 3
 2 0 6 501413 2146.68 1
 2 0 6 503754 1614.62 2
 -2 0 -6 489436 2082.02 1
 2 0 6 513835 2506.75 3
 -2 0 -6 484078 2836.58 7
 2 0 7 658.498 126.742 3
 -2 0 -7 765.419 95.8408 1
 2 0 7 884.684 85.2712 2
 2 0 7 724.751 94.1916 1
 -2 0 -7 705.969 136.281 7
 -2 0 -8 273487 2345.33 7
 2 0 8 276678 1472.66 2
 -2 0 -8 269037 1532.77 1
 2 0 8 271638 2011.9 3
 2 0 9 772.801 148.918 3
 -2 0 -9 957.681 179.918 7
 -2 0 -9 536.893 78.7312 1
 2 0 9 854.226 129.323 2
 2 0 9 970.002 96.6821 1
 -2 0 -10 128867 1775.05 7
 2 0 10 130590 1032.91 1
 2 0 10 127776 1481.12 3
 -2 0 -10 130186 1033.27 1
 2 0 11 250.347 56.8926 1
 2 0 11 194.828 209.423 4
 -2 0 -11 247.518 50.0751 1
 2 0 11 279.616 106.643 3
 -2 0 -11 362.148 216.882 7
 -2 0 -12 376895 3243.3 7
 2 0 12 380733 2755.48 3
 2 0 12 366378 2165.65 2
 -2 0 -12 378624 1698.61 1
 2 0 12 368076 3237.87 4
 2 0 12 382520 1702.05 1
 -2 0 -13 121.688 45.6891 1
 2 0 13 435.079 202.432 3
 2 0 13 144.598 44.5767 1
 2 0 13 416.28 249.449 4
 -2 0 -13 84.8813 190.056 7
 2 0 14 10413.2 495.624 3
 2 0 14 10315.2 572.359 4
 -2 0 -14 10064 570.594 7
 -2 0 -14 9737.49 261.906 1
 2 0 14 10259.2 398.524 2
 2 0 14 9448.15 259.058 1
 2 0 15 259.022 41.5315 1
 -2 0 -15 292.978 326.246 7
 2 0 16 146092 1616.68 2
 -2 0 -16 146919 2339.54 7
 2 0 16 144315 2319.88 4
 2 0 16 146850 1964.6 3
 -2 0 -17 1671.3 412.677 7
 2 0 17 1488.03 315.541 3
 2 0 17 1726.5 280.212 2
 2 0 17 1045.6 380.333 4
 2 0 18 74583.6 1479.8 3
 -2 0 -18 74007.3 1787.52 7
 2 0 18 74420.3 1237.28 2
 2 0 18 77689.8 1805.19 4
 2 0 19 590.195 187.892 2
 -2 0 -19 563.809 297.105 7
 2 0 19 462.912 252.205 4
 2 0 19 934.388 240.442 3
 2 0 20 6687.15 474.292 3
 2 0 20 7220.01 585.954 4
 2 0 20 6447.13 387.799 2
 -2 0 -20 6284.88 542.908 7
 -2 0 -21 826.405 315.056 7
 2 0 21 1233.52 310.707 4
 2 0 21 599.943 181.884 2
 2 0 21 522.59 239.844 3
 -2 0 -21 510.216 188.927 6
 -2 0 -22 47763.8 1110.63 6
 -2 0 -22 45368.3 1464.76 7
 2 0 22 44909.6 1458.6 4
 2 0 22 45909.7 1088.29 2
 2 0 22 45337.4 1264.62 3
 2 0 23 503.775 249.631 4
 2 0 23 531.47 221.711 3
 2 0 23 754.493 219.373 2
 -2 0 -23 683.896 217.194 6
 -2 0 -23 344.156 260.156 7
 2 0 24 9584.15 615.2 3
 2 0 24 9395.34 695.016 4
 -2 0 -24 10055.8 538.158 6
 -2 0 -24 10622.8 733.068 7
 -2 0 -25 204.363 119.916 6
 2 0 25 523.607 202.916 3
 2 0 25 182.663 154.598 4
 -2 0 -25 167.041 221.914 7
 2 0 26 11033.3 682.019 3
 -2 0 -26 12611.8 813.84 7
 -2 0 -26 11722.6 601.153 6
 2 0 26 11748.2 798.48 4
 -2 0 -27 295.663 238.755 7
 2 0 27 369.227 210.827 4
 2 0 27 352.268 197.617 3
 -2 0 -27 279.582 191.632 5
 2 0 28 9271.78 670.808 3
 2 0 28 9077.26 726.404 4
 -2 0 -28 10615.6 773.422 7
 -2 0 -28 9639.4 653.987 5
 -2 0 -29 121.937 180.191 7
 -2 0 -29 5.70366 141.852 5
 2 0 29 -1.77869 137.583 3
 2 0 30 240.209 193.535 3
 -2 0 -30 65.1721 154.359 7
 -2 0 -30 351.699 166.117 5
 2 0 31 170.311 154.015 3
 -2 0 -31 158.273 193.985 7
 -2 0 -31 32.6441 180.202 5
 2 0 32 2194.93 381.241 3
 -2 0 -32 3254.39 472.269 7
 -2 0 -32 2367.92 379.715 5
 2 0 33 132.921 190.752 3
 -2 0 -33 -22.7069 234.516 7
 -2 0 -33 56.1777 173.374 5
 -2 0 -34 317.835 173.344 5
 2 0 34 358.554 218.027 3
 -2 0 -35 -202.991 212.126 5
 2 0 35 327.503 208.821 3
 -2 0 -36 -100.029 185.657 5
 2 -1 -37 12733.7 864.85 6
 2 1 -37 13241.1 850.811 6
 -2 1 37 13397.5 899.562 2
 -2 -1 37 12570.5 842.37 2
 2 -1 -36 61533.4 1835 6
 2 1 -36 59376.7 1762.05 6
 -2 -1 36 57830 1751.14 2
 -2 1 36 58181.5 1795.61 2
 2 1 -35 2742.12 442.006 6
 2 -1 -35 2664.68 466.074 6
 -2 1 35 2445.07 452.24 2
 -2 -1 35 2175.16 395.872 2
 2 1 -35 3535.86 550.944 7
 -2 1 34 38113.5 1420.11 2
 2 1 -34 38342.8 1365.18 6
 2 -1 -34 42172.4 1491.84 6
 -2 -1 34 37458.9 1356.98 2
 -2 -1 33 21589.8 1222.98 4
 2 1 -33 20090.7 982.284 6
 -2 -1 33 20295.4 993.395 2
 -2 1 33 21215.1 1053 2
 2 -1 -33 21197.1 1055.29 6
 -2 1 32 13248.4 826.844 2
 2 1 -32 14646.6 835.118 6
 2 -1 -32 14885.4 874.371 6
 -2 -1 32 14303.4 832.253 2
 -2 -1 32 15134.7 1024.51 4
 2 -1 -31 9444.62 721.431 6
 -2 -1 31 8898.43 671.58 2
 2 1 -31 9151.89 685.228 6
 -2 1 31 8734.83 699.952 2
 -2 -1 31 9096.39 801.325 4
 -2 1 30 114187 2302.91 2
 -2 -1 30 111217 2179.68 2
 2 -1 -30 118993 2335.5 6
 2 1 -30 111807 2179.41 6
 -2 -1 30 116228 2747.91 4
 2 1 -29 17488.9 875.515 6
 -2 1 29 18229.4 921.114 2
 -2 -1 29 16974.1 862.288 2
 2 -1 -29 17359 905.117 6
 2 -1 -29 18264 994.236 5
 -2 -1 29 16706.6 1054.59 4
 2 1 -28 7015.44 560.685 6
 -2 -1 28 7523.18 576.31 2
 2 -1 -28 7526.46 603.424 6
 2 -1 -28 8723.96 687.112 5
 -2 1 28 8106.29 631.123 2
 -2 -1 28 7529.29 746.148 4
 -2 -1 27 29348.9 1065.29 2
 -2 1 27 30788.8 1148.94 2
 2 1 -27 30189.7 1084.57 6
 2 -1 -27 30068.7 1136.05 6
 2 -1 -27 32338.6 1265.97 5
 -2 1 27 29226.5 1215.55 4
 -2 -1 27 30538.7 1394.67 4
 -2 -1 26 84326.5 1771.29 2
 2 -1 -26 90948.9 2079.69 5
 2 1 -26 88484.4 1827.93 5
 2 1 -26 86489.6 1786.13 6
 -2 1 26 87776.6 1894.56 2
 -2 1 26 87532.6 2075.13 4
 2 -1 -26 87840.9 1880.07 6
 -2 -1 26 86413 2312.46 4
 2 -1 -25 3257.56 472.284 5
 2 -1 -25 1986.47 405.608 6
 2 1 -25 2775.4 422.944 5
 -2 -1 25 2677.71 405.57 2
 -2 -1 25 1431.74 465.656 4
 -2 1 25 2156.75 406.063 2
 -2 1 25 1771.12 479.825 4
 2 1 -25 2522 426.796 6
 -2 -1 24 85749.4 1709.5 2
 -2 1 24 87572.7 1817.84 2
 2 -1 -24 89276.9 1806.76 6
 2 1 -24 86153 1747.07 5
 2 -1 -24 93097.2 2063.9 5
 -2 -1 24 88667.7 2340.04 4
 -2 1 24 90920.1 2089.79 4
 2 1 -24 86409.3 1725.15 6
 2 -1 -23 36661.5 1152.04 6
 -2 -1 23 33611.9 1070.03 2
 2 1 -23 35487.1 1097.55 6
 -2 1 23 37157 1331.26 4
 -2 -1 23 37431 1536.87 4
 2 -1 -23 37196.6 1314.21 5
 2 1 -23 37118 1147.46 5
 -2 1 23 35970.4 1145.27 2
 -2 -1 22 11213.8 609.302 2
 2 -1 -22 11618 647.032 6
 -2 -1 22 11379.8 852.168 4
 2 -1 -22 11554.6 734.636 5
 -2 1 22 11395.5 646.709 2
 2 1 -22 11189.2 638.372 5
 -2 1 22 11842.3 754.079 4
 2 1 -22 11244.5 616.665 6
 -2 1 21 25577 1109.66 4
 2 1 -21 25061.9 917.361 5
 -2 1 21 25881.9 930.785 2
 2 1 -21 25091.4 899.954 6
 2 -1 -21 25621.5 1058.65 5
 -2 -1 21 24003.1 870.544 2
 -2 -1 21 24025.7 1213.86 4
 -2 1 20 112354 1879.63 2
 2 -1 -20 112157 2135.69 5
 2 1 -20 115549 1913.29 5
 2 1 -20 109663 1817.54 6
 -2 -1 20 111512 1796.59 2
 -2 1 20 118998 2383.85 4
 -2 -1 20 115503 2595.88 4
 2 -1 -19 10818.3 704.145 5
 -2 1 19 10018.7 757.78 4
 -2 -1 19 9892.86 757.54 4
 -2 1 19 10966.1 612.078 2
 -2 -1 19 11604.6 601.016 2
 2 1 -19 8655.95 313.487 1
 2 1 -19 10639.6 605.165 5
 2 -1 -19 9249.52 296.186 1
 2 1 -19 11127.2 598.495 6
 2 1 -18 36901.1 1010.84 6
 -2 -1 18 34894.4 611.377 1
 2 1 -18 35946.3 1014.9 5
 -2 1 18 37406.6 1041.4 2
 -2 1 18 37718.2 1284.82 4
 2 -1 -18 38155.1 617.914 1
 -2 1 18 36140.3 595.329 1
 -2 -1 18 38753.3 1447.36 4
 2 -1 -18 38070.1 1189.82 5
 2 1 -18 35365 626.405 1
 -2 -1 18 35451 972.866 2
 2 1 -17 45322.4 711.8 1
 -2 -1 17 46776.8 1094.6 2
 -2 -1 17 46178 705.888 1
 2 1 -17 46484.6 1116.72 6
 -2 1 17 46877.1 1404.18 4
 -2 -1 17 46697.8 1580.33 4
 2 -1 -17 47055.3 1301.69 5
 2 1 -17 46751.7 1124.6 5
 -2 1 17 46290.3 685.122 1
 -2 1 17 47562 1142.06 2
 -2 1 16 48026.3 1117.41 2
 -2 -1 16 48911.8 1548.52 4
 2 -1 -16 50186.4 1313.2 5
 2 1 -16 48201.8 1105.4 6
 -2 1 16 47877.8 1366.11 4
 2 1 -16 48161.5 730.286 1
 -2 -1 16 47775 724.288 1
 2 1 -16 46675.5 1071.11 5
 -2 -1 16 48346.7 1098.74 2
 -2 1 16 46343.8 685.862 1
 -2 -1 15 2180.82 156.146 1
 -2 1 15 2424.18 309.107 4
 2 1 -15 2352.86 290.875 6
 2 -1 -15 2367.35 295.103 5
 2 1 -15 1863.22 149.832 1
 -2 -1 15 2307.82 274.624 2
 -2 -1 15 1731.69 304.515 4
 2 -1 -15 2048.61 152.638 1
 2 1 -15 2019.12 228.772 5
 -2 1 15 2811.65 304.756 2
 -2 1 15 1966.09 150.796 1
 2 1 -14 88334.7 992.076 1
 -2 -1 14 89865.7 1386.31 2
 2 1 -14 86720.8 1374.32 5
 -2 1 14 91646.4 1454.55 2
 2 -1 -14 95703.1 1693.91 5
 -2 -1 14 95031.5 2046.35 4
 -2 1 14 94407.9 1796.47 4
 -2 -1 14 91615 989.696 1
 2 -1 -14 94523.4 1017.36 1
 -2 1 14 90666.5 984.456 1
 2 1 -14 91366.4 1424.98 6
 2 1 -13 9229.7 453.9 6
 -2 -1 13 10165.8 464.809 2
 -2 1 13 10619 497.198 2
 -2 -1 13 9710.67 327.083 1
 2 -1 -13 10227.1 541.899 5
 2 1 -13 9111.23 428.75 5
 2 1 -13 9414.59 320.89 1
 -2 1 13 9492.53 549.374 4
 -2 -1 13 10562.1 660.279 4
 2 -1 -13 9633.13 331.576 1
 -2 1 13 9392.14 326.19 1
 -2 1 12 2658.7 277.128 7
 2 -1 -12 2985.61 286.557 5
 -2 -1 12 3068.87 352.589 7
 2 -1 -12 2755.53 187.965 1
 -2 -1 12 2707.91 238.964 2
 2 1 -12 2770.47 244.532 6
 -2 1 12 3021.04 262.338 2
 2 1 -12 3299.4 262.932 5
 -2 -1 12 2942.61 180.352 1
 2 1 -12 2938.87 183.329 1
 -2 1 12 2979.01 185.27 1
 -2 1 12 3360.05 314.926 4
 -2 -1 12 3041.67 340.023 4
 -2 1 11 22915.4 503.497 1
 2 1 -11 21725.7 628.809 6
 -2 -1 11 22834 631.91 2
 -2 -1 11 22672.2 492.324 1
 -2 1 11 22580.4 662.459 2
 -2 1 11 22542.5 758.21 7
 2 -1 -11 24458.1 818.92 5
 2 1 -11 23301.6 653.649 5
 -2 -1 11 23336.5 903.975 7
 2 1 -11 22418 492.246 1
 -2 1 11 22517.6 758.416 4
 2 -1 -11 22061.6 510.606 1
 -2 -1 11 21728 849.57 4
 -2 1 10 63428 840.647 1
 -2 -1 10 64100.8 1421.77 7
 -2 1 10 62629.5 1068.61 2
 -2 1 10 62278.1 1198.08 7
 2 -1 -10 64400.4 1268.38 5
 -2 -1 10 62157.1 809.967 1
 -2 -1 10 63096.2 1003.93 2
 2 1 -10 61455.5 1010.18 6
 2 1 -10 61165.2 937.797 5
 2 1 -10 62337.9 822.943 1
 -2 -1 10 65300.3 1417.13 4
 -2 1 10 61348.2 1166.93 4
 2 -1 -10 61839 856.364 1
 -2 -1 9 1065.3 189.189 7
 -2 1 9 716.476 111.884 1
 -2 -1 9 491.688 95.067 1
 2 1 -9 462.464 91.8789 1
 2 1 -9 383.407 110.576 6
 -2 -1 9 412.842 117.604 2
 2 -1 -9 1483.91 206.351 5
 -2 1 9 1476.95 201.468 4
 -2 1 9 1532.73 202.835 7
 -2 1 9 747.679 156.255 2
 2 1 -9 883.614 117.303 5
 2 -1 -9 864.435 136.751 1
 -2 -1 9 825.063 179.23 4
 -2 1 8 23362.3 517.668 1
 2 1 -8 23485.9 499.219 1
 -2 1 8 23782.1 683.343 7
 2 1 -8 23184.9 446.882 5
 -2 1 8 23762.1 608.578 2
 -2 -1 8 23884.6 572.778 2
 2 1 -8 23429.1 575.258 6
 2 -1 -8 22431 520.567 1
 -2 -1 8 23889.6 811.131 4
 -2 -1 8 24268.8 507.014 1
 2 -1 -8 23515.6 677.742 5
 -2 -1 8 25313.4 851.667 7
 -2 1 8 22743.3 662.177 4
 -2 1 7 20364.1 490 1
 2 -1 -7 19990.1 593.84 5
 -2 -1 7 20481.6 464.129 1
 -2 1 7 20192.8 539.756 2
 -2 -1 7 20317.2 512.445 2
 2 1 -7 21345.6 475.857 1
 2 1 -7 21032.5 374.357 5
 2 1 -7 20372.6 510.199 6
 -2 1 7 19918.7 597.093 7
 -2 -1 7 22064 772.67 7
 -2 -1 7 22122.4 751.815 4
 2 -1 -7 21010.7 506.439 1
 -2 1 7 19267.2 587.826 4
 -2 -1 6 395.244 93.3987 2
 -2 1 6 822.928 143.483 4
 2 1 -6 605.886 63.9079 5
 2 1 -6 407.525 91.696 6
 -2 -1 6 913.321 181.78 4
 -2 1 6 619.438 136.982 2
 -2 -1 6 775.512 178.315 7
 2 -1 -6 794.318 131.707 1
 2 -1 -6 484.066 118.975 5
 -2 -1 6 669.011 106.287 1
 2 1 -6 593.022 102.665 1
 2 1 -6 543.654 69.3139 3
 -2 1 6 631.15 113.015 1
 -2 1 6 990.443 154.421 7
 -2 1 5 8448.33 375.235 4
 2 1 -5 7867.84 292.486 6
 2 1 -5 8268.81 195.818 3
 -2 1 5 9120.53 326.401 2
 2 -1 -5 8412.19 354.313 5
 2 1 -5 7689.86 291.798 1
 -2 -1 5 8486.97 437.93 7
 -2 -1 5 8570.34 302.735 1
 2 1 -5 7833.05 180.481 5
 -2 -1 5 7628.87 289.588 2
 -2 1 5 8593.9 384.119 7
 -2 1 5 8166.7 313.263 1
 -2 -1 5 8398.34 448.341 4
 2 -1 -5 7814.09 316.058 1
 2 1 -4 11646.9 356.07 1
 -2 1 4 11410.1 374.011 1
 2 -1 -4 11937.4 412.923 5
 2 -1 -4 11100.7 385.238 1
 -2 -1 4 12496.2 514.128 4
 2 -1 -4 12310 414.877 3
 -2 1 4 11813.1 350.548 2
 2 1 -4 12055.8 210.898 5
 -2 -1 4 11800 353.184 1
 -2 1 4 13983.3 456.842 4
 2 1 -4 11851.4 336.444 6
 2 1 -4 11596.5 225.864 3
 -2 -1 4 12300.1 494.493 7
 -2 1 4 13307.5 441.953 7
 -2 1 3 7957.19 319.277 4
 -2 -1 3 7451.29 370.1 7
 2 -1 -3 7039.95 309.93 1
 -2 1 3 7572.37 265.278 2
 -2 1 3 6785.77 292.263 1
 2 -1 -3 7199.05 303.01 5
 2 -1 -3 7096.79 298.434 3
 -2 -1 3 8013.68 294.368 1
 2 1 -3 7508.85 289.094 1
 2 1 -3 7134.63 169.76 5
 -2 -1 3 7310.39 381.743 4
 -2 1 3 7815.05 319.215 7
 2 1 -3 7157.93 175.627 3
 2 1 -3 7339.53 247.601 6
 2 -1 -2 1229.19 144.728 3
 -2 1 2 1441.81 144.294 7
 -2 -1 2 1310.91 176.496 4
 2 -1 -2 1208.62 154.836 1
 -2 1 2 1271.51 165.153 1
 2 1 -2 1350.35 88.8282 3
 2 1 -2 1221.34 104.52 6
 -2 1 2 1663.03 132.329 2
 2 1 -2 1234.15 82.9975 5
 2 -1 -2 1292.01 140.844 5
 -2 -1 2 1271.01 182.477 7
 -2 -1 2 1671.13 153.44 1
 2 1 -2 1585.34 148.355 1
 2 -1 -1 26779.6 523.937 5
 -2 -1 1 26448.9 631.28 4
 -2 1 1 26350.2 564.989 1
 -2 1 1 26336.1 381.197 2
 -2 1 1 27205.6 562.464 7
 2 1 -1 26520.6 381.882 3
 2 1 -1 27469.2 534.479 1
 2 1 -1 25596.1 409.509 6
 2 1 -1 26504.4 378.554 5
 -2 -1 1 26935.8 529.937 1
 2 -1 -1 27629.1 538.514 3
 2 -1 -1 27608.2 589.97 1
 -2 -1 1 28443.1 635.817 7
 2 -1 0 23746.7 547.155 1
 -2 -1 0 22905 563.375 4
 -2 1 0 23080.5 530.729 1
 2 1 0 24356.4 393.79 3
 -2 1 0 23160.1 306.209 2
 2 -1 0 23601.6 487.926 3
 2 1 0 24839.2 502.872 1
 2 -1 0 24161.6 482.539 5
 2 1 0 23341.7 383.54 6
 -2 -1 0 23965.9 494.591 1
 -2 -1 0 23936.9 559.057 7
 -2 1 0 22999.4 510.779 7
 2 1 1 50319.1 613.443 3
 2 -1 1 50632.4 707.968 5
 2 1 1 48726.6 538.472 2
 -2 1 -1 48784.1 753.885 7
 -2 -1 -1 47914 782.505 4
 -2 -1 -1 51078.3 794.916 7
 2 -1 1 50756.7 709.193 3
 2 1 1 49907.4 566.693 6
 2 1 1 51637.6 719.879 1
 -2 -1 -1 48928.3 700.066 1
 -2 1 -1 48629.8 755.317 1
 2 -1 1 49591.2 773.665 1
 -2 1 -2 7238.41 299.476 1
 -2 1 -2 6664.95 303.742 7
 2 -1 2 6870.07 267.817 3
 2 1 2 7031.83 247.859 3
 -2 -1 -2 7209.19 279.118 1
 2 1 2 7010.95 220.114 6
 2 -1 2 7293.47 273.552 5
 2 1 2 7050.81 214.677 2
 -2 -1 -2 6572.79 294.712 7
 2 1 2 7804.48 284.166 1
 2 -1 2 7450.82 315.827 1
 2 1 3 6993.85 230.514 6
 -2 1 -3 6429.38 287.529 1
 2 1 3 6531.58 261.8 3
 -2 -1 -3 6490.55 294.314 7
 -2 1 -3 7419.45 328.997 7
 2 1 3 6672.13 216.85 2
 2 -1 3 6842 270.412 3
 2 1 3 7022.41 265.7 1
 2 -1 3 6712.26 272.252 5
 -2 -1 -3 6836.94 272.777 1
 2 -1 3 6785.9 301.573 1
 2 1 4 8145.36 263.723 6
 -2 1 -4 8101.7 362.556 7
 2 1 4 8365.12 308.481 3
 2 -1 4 7438.8 286.354 5
 -2 -1 -4 7857.61 324.661 7
 2 1 4 7906.99 281.878 1
 2 1 4 8115.6 254.973 2
 2 -1 4 7845.88 302.063 1
 -2 -1 -4 8302.9 287.205 1
 -2 1 -4 7540.71 297.532 1
 2 -1 4 7478.57 291.549 3
 -2 1 -5 7581.7 371.06 7
 2 -1 5 7656.28 302.318 3
 2 -1 5 7178.44 293.864 5
 -2 -1 -5 7586.86 277.02 1
 2 1 5 7218.01 239.371 2
 -2 -1 -5 7004.07 309.873 7
 -2 1 -5 7599.94 289.452 1
 2 1 5 7046.75 248.02 6
 2 1 5 7352.3 311.368 3
 2 1 5 7740.15 276.371 1
 2 -1 5 7039.42 288.075 1
 2 1 6 43177.9 768.476 3
 -2 1 -6 40675.5 649.662 1
 2 1 6 41694 617.928 6
 -2 1 -6 44459.7 934.209 7
 2 -1 6 41991.8 726.161 5
 2 1 6 41188.4 598.942 2
 -2 -1 -6 40125.6 761.622 7
 -2 -1 -6 43072.4 642.564 1
 -2 1 -6 41729.1 363.267 6
 2 1 6 42558.7 639.668 1
 2 -1 6 41972.8 680.763 1
 2 -1 6 40624.8 356.005 2
 2 -1 6 41631.3 718.17 3
 2 -1 7 379.4 122.508 4
 2 1 7 458.508 80.2831 6
 -2 1 -7 659.749 101.896 1
 -2 1 -7 619.439 146.916 7
 2 1 7 517.956 83.444 1
 2 -1 7 616.335 106.787 3
 2 -1 7 410.188 102.529 5
 2 1 7 422.857 109.954 3
 -2 1 -7 342.311 50.0876 6
 2 -1 7 403.348 51.9562 2
 2 1 7 336.146 69.7493 2
 -2 -1 -7 311.133 76.9927 1
 -2 -1 -7 571.33 114.455 7
 2 -1 7 348.893 91.2371 1
 -2 1 -8 31658.8 561.494 1
 2 -1 8 31711.3 865.238 4
 2 1 8 30938.5 577.335 2
 2 -1 8 31933.5 581.102 1
 -2 -1 -8 31639.3 546.081 1
 -2 -1 -8 30191.4 730.207 7
 2 -1 8 30414.4 417.471 2
 2 1 8 31779.9 547.111 1
 2 1 8 31958.9 727.545 3
 -2 1 -8 32019.9 434.938 6
 -2 1 -8 32644.6 874.276 7
 2 -1 8 31382.1 671.971 3
 2 -1 9 22298.6 586.464 3
 -2 1 -9 21805.6 748.655 7
 2 1 9 22552.8 632.795 3
 2 1 9 21862.9 455.851 1
 -2 -1 -9 21734.9 455.551 1
 -2 1 -9 21768.9 398.396 6
 -2 -1 -9 22370 649.39 7
 2 1 9 21192 506.305 2
 2 -1 9 21501.9 747.938 4
 2 -1 9 20921.4 385.067 2
 2 -1 9 22499.6 482.307 1
 -2 1 -9 21501 459.743 1
 2 1 10 17425 406.341 1
 2 -1 10 18069.8 392.021 2
 -2 1 -10 17703.3 707.4 7
 -2 -1 -10 17206.5 401.161 1
 -2 -1 -10 18173.8 613.757 7
 2 1 10 17275.6 477.681 2
 -2 1 -10 17596 395.771 6
 2 -1 10 18308.7 551.62 3
 2 1 10 17783.7 595.389 3
 2 -1 10 17233.6 415.534 1
 2 -1 10 17434.6 698.622 4
 -2 1 -10 17680.9 406.829 1
 2 1 11 1430.85 119.461 1
 2 -1 11 1558.01 179.634 3
 2 1 11 2086.44 255.433 3
 -2 -1 -11 1582.41 126.169 1
 2 -1 11 1515.42 260.999 4
 2 -1 11 1939.71 156.677 2
 -2 1 -11 1961.42 161.338 6
 -2 1 -11 1410.03 117.37 1
 2 1 11 1513.11 157.678 2
 -2 1 -11 1746.51 263.362 7
 2 -1 11 1593.11 127.092 1
 -2 -1 -11 1710.28 217.674 7
 2 1 12 126469 1697.14 3
 2 1 12 121073 1047.25 1
 2 -1 12 127829 1545.42 3
 2 1 12 127991 1400.04 2
 -2 -1 -12 128699 1778.59 7
 -2 1 -12 128325 2042.5 7
 -2 -1 -12 117624 1048.65 1
 -2 1 -12 126792 1213.7 6
 2 -1 12 125187 1059.99 1
 2 -1 12 125064 1177.98 2
 2 -1 12 124008 2010.79 4
 -2 1 -12 126562 1031.68 1
 -2 -1 -13 11612.7 320.751 1
 -2 1 -13 11739.8 651.098 7
 -2 1 -13 11467.4 300.255 1
 2 -1 13 12094.1 397.028 2
 -2 -1 -13 11937.3 571.576 7
 2 1 13 11166.5 316.455 1
 2 1 13 12535 558.408 3
 2 -1 13 11241.3 633.978 4
 2 1 13 12231.8 456.034 2
 2 -1 13 11666.8 493.07 3
 -2 1 -13 11972.6 403.435 6
 2 -1 14 5720.63 368.564 3
 2 -1 14 6548.75 517.102 4
 2 1 14 6216.75 409.793 3
 -2 1 -14 6042.13 303.806 6
 2 -1 14 6299.42 299.933 2
 -2 -1 -14 5621.49 411.057 7
 2 1 14 6273.03 343.349 2
 2 1 14 5372.06 224.926 1
 -2 1 -14 5771.12 206.532 1
 2 -1 14 5817.54 208.137 1
 -2 -1 -14 5976.91 231.085 1
 -2 1 -14 6108.77 501.357 7
 2 1 15 34885.4 565.858 1
 -2 1 -15 37750.4 763.411 6
 2 -1 15 35235.5 487.397 1
 -2 -1 -15 39391.1 1111.94 7
 -2 1 -15 36914.3 1238.22 7
 2 1 15 37764 861.708 2
 2 -1 15 37560.7 1234.73 4
 2 1 15 37940.6 1017.44 3
 -2 1 -15 35410.6 491.35 1
 2 -1 15 37716 938.259 3
 -2 -1 -15 37579.3 577.015 1
 2 -1 15 37399.8 742.385 2
 -2 1 -16 82153.3 1918.96 7
 -2 -1 -16 82375.3 877.992 1
 -2 1 -16 85262.5 1186.45 6
 -2 -1 -16 82151.3 1639.14 7
 2 -1 16 83927.9 1922.82 4
 2 1 16 83766.4 1533.34 3
 2 -1 16 82022.2 1417.96 3
 2 1 16 81998.6 1291.66 2
 -2 1 -16 78744.4 690.714 1
 2 -1 16 78730.7 1125.76 2
 2 -1 17 1785.67 243.753 2
 2 -1 17 1441.09 294.179 3
 -2 1 -17 1586.03 395.315 7
 -2 -1 -17 1435.11 382.182 7
 2 1 17 1716.93 325.416 3
 2 1 17 1358.65 279.42 2
 -2 1 -17 1831.43 255.709 6
 2 -1 17 1661.76 388.346 4
 -2 -1 -17 715.643 87.2205 1
 2 -1 18 80584.5 1499.9 3
 2 1 18 78799.6 1574.15 3
 -2 1 -18 82733.4 2009.19 7
 -2 -1 -18 82531 1743.88 7
 2 -1 18 79370.9 1223.26 2
 -2 1 -18 83507.1 1252.02 6
 2 -1 18 82159.5 1965.77 4
 2 1 18 81964.7 1355.41 2
 2 1 19 22322.2 738.266 2
 2 1 19 21534 845.763 3
 2 -1 19 22097.8 817.989 3
 -2 1 -19 23293.7 1094.75 7
 -2 -1 -19 23048.4 963.25 7
 2 -1 19 21214.5 655.467 2
 -2 1 -19 22438.8 679.81 6
 2 -1 19 22502.6 1068.46 4
 2 1 20 6400.25 486.611 3
 2 1 20 6575.19 419.375 2
 -2 1 -20 6097.85 374.14 6
 2 -1 20 6876.51 608.179 4
 -2 1 -20 7320.47 623.303 7
 2 -1 20 7040.5 484.628 3
 2 -1 20 6229.86 372.062 2
 -2 -1 -20 6750.98 540.167 7
 2 1 21 23236.8 923.88 3
 2 -1 21 22537.1 719.869 2
 2 -1 21 22816.4 883.728 3
 2 -1 21 22602.9 1102.76 4
 2 1 21 22924.8 794.327 2
 -2 -1 -21 24200.9 1022.54 7
 -2 1 -21 23742.9 751.139 6
 -2 1 -21 24846.6 1156.67 7
 2 -1 22 103141 1553.25 2
 2 1 22 104885 1978.35 3
 2 -1 22 105256 1870.75 3
 -2 1 -22 112488 2433.03 7
 -2 1 -22 108551 1604.66 6
 2 -1 22 108388 2385.64 4
 -2 -1 -22 107253 2154.93 7
 2 1 22 108026 1729.1 2
 -2 -1 -23 4571.79 534.13 7
 2 1 23 5194.4 424.697 2
 -2 1 -23 4619.57 390.052 6
 -2 1 -23 5410.92 638.079 7
 2 -1 23 4748.11 454.363 3
 2 1 23 4313.06 469.303 3
 2 -1 23 5201.85 593.293 4
 -2 1 -24 31680.6 913.508 6
 2 1 24 30423.9 1120.6 3
 -2 -1 -24 30380.2 1097.82 5
 -2 -1 -24 31756.8 1214.74 7
 2 1 24 31520.2 988.069 2
 -2 1 -24 34472.1 1374.86 7
 2 -1 24 30691 1067.74 3
 2 -1 24 32766.2 1358.2 4
 2 -1 25 36228.3 1441.98 4
 2 -1 25 33411.3 1137.04 3
 -2 -1 -25 36238.3 1306.35 7
 -2 1 -25 35263.5 988.484 6
 -2 -1 -25 34345 1188.97 5
 2 1 25 33705.5 1208.69 3
 -2 1 -25 37329.4 1459.68 7
 -2 -1 -26 54107.7 1340.21 6
 2 -1 26 50772.7 1429.41 3
 -2 1 -26 56469.9 1813.64 7
 2 -1 26 52415.5 1758.74 4
 -2 -1 -26 52858 1491.97 5
 -2 -1 -26 54421.4 1631.75 7
 2 1 26 51596.1 1502.51 3
 -2 -1 -27 4967.22 474.981 6
 -2 -1 -27 5265.14 571.251 7
 -2 1 -27 5207.3 640.846 7
 2 -1 27 4464.67 574.385 4
 2 1 27 4201.73 527.577 3
 2 -1 27 4404.95 500.206 3
 -2 -1 -27 4816.6 534.672 5
 2 -1 28 86243.3 2311.09 4
 2 -1 28 82806.1 1898.88 3
 -2 1 -28 97394.9 2437.69 7
 2 1 28 82249.9 1984.98 3
 -2 -1 -28 90837.8 2030.53 5
 -2 -1 -28 93458.7 2176.06 7
 -2 -1 -29 16675.5 906.177 5
 -2 -1 -29 18129.3 980.946 7
 2 1 29 16199.6 905.584 3
 2 -1 29 16440.2 876.545 3
 -2 1 -29 16511.9 865.267 5
 2 -1 29 16646.2 1054.89 4
 -2 1 -29 18689.3 1082.43 7
 -2 1 -30 424.08 300.396 5
 2 -1 30 919.657 315.147 4
 2 1 30 809.191 309.441 3
 -2 -1 -30 660.175 381.145 7
 -2 1 -30 1280.02 394.972 7
 2 -1 30 839.333 293.252 3
 -2 -1 -30 901.641 307.079 5
 2 -1 31 16374.2 917.339 3
 -2 -1 -31 19966.5 1053.15 7
 -2 1 -31 19975.1 1157.2 7
 2 1 31 16413.5 947.929 3
 2 -1 31 17383.4 1078.35 4
 -2 -1 -31 17382.5 964.9 5
 -2 1 -31 18481.7 951.786 5
 2 -1 32 87501.7 2427.79 4
 2 1 32 82900.5 2119.84 3
 2 -1 32 82910.8 2050.23 3
 -2 1 -32 89136.9 2078.91 5
 -2 -1 -32 89450.7 2170.88 5
 2 1 33 3178.97 502.544 3
 -2 1 -33 3726.87 515.248 5
 -2 -1 -33 4131.28 553.64 5
 2 -1 33 3697.39 524.526 3
 -2 1 -33 4661.91 629.851 7
 2 -1 34 28066.3 1236.79 3
 -2 1 -34 30567.8 1261.43 5
 2 1 34 27210.6 1264.98 3
 -2 -1 -34 30939.1 1320.33 5
 2 1 35 16593.5 996.181 3
 -2 1 -35 20070.6 1187.84 7
 -2 -1 -35 19207.7 1066.64 5
 -2 1 -35 17957.7 987.155 5
 -2 1 -36 15815.3 938.133 5
 2 2 -37 479.881 194.789 6
 2 2 -37 345.214 202.751 7
 2 2 -36 467.752 254.042 6
 2 -2 -36 88.7154 247.945 6
 2 2 -36 -165.529 248.312 7
 -2 2 36 -182.601 257.856 2
 2 -2 -35 1129 288.438 6
 2 2 -35 946.51 236.109 6
 -2 2 35 580.699 216.889 2
 -2 -2 35 843.39 245.067 4
 2 -2 -34 632.041 192.841 6
 -2 2 34 779.549 236.412 2
 -2 -2 34 747.426 279.316 4
 2 2 -34 530.172 183.566 6
 2 -2 -33 2831.39 413.653 6
 -2 -2 33 2461.68 440.192 4
 2 2 -33 2348.81 348.706 6
 -2 -2 33 2368.75 358.642 2
 -2 2 33 3446.29 428.635 2
 -2 -2 32 888.357 243.371 2
 2 -2 -32 1882.88 330.441 6
 -2 -2 32 924.22 328.699 4
 -2 2 32 1540.3 300.361 2
 2 2 -32 1365.15 280.129 6
 2 -2 -32 1758.81 318.342 5
 2 2 -31 4411.09 442.272 6
 -2 2 31 4358.65 480.911 2
 2 -2 -31 4657.66 507.629 5
 -2 -2 31 4505.61 576.004 4
 2 -2 -31 4425.67 478.656 6
 -2 -2 31 5392.72 497.589 2
 2 2 -30 3300.89 376.51 6
 2 -2 -30 3941.19 475.886 5
 -2 -2 30 2791.18 462.407 4
 2 -2 -30 2676.27 367.899 6
 -2 -2 30 3757.43 401.897 2
 -2 2 30 2909.96 382.196 2
 -2 -2 29 802.496 207.335 2
 2 -2 -29 1190.69 254.407 6
 2 2 -29 1076.34 220.817 6
 2 -2 -29 1229.36 279.191 5
 -2 2 29 1006.19 227.102 2
 -2 -2 29 926.229 247.563 4
 -2 -2 28 296.555 247.973 4
 2 2 -28 -73.0919 169.894 6
 -2 2 28 7.29889 144.641 2
 2 -2 -28 89.8082 190.899 6
 2 -2 -28 52.0353 185.896 5
 -2 -2 28 122.683 160.941 2
 -2 2 27 18693.3 899.66 2
 2 2 -27 18783 843.34 6
 2 -2 -27 19789.1 926.618 6
 -2 -2 27 18419.3 843.008 2
 -2 -2 27 18814 1136.79 4
 2 -2 -27 20495.9 1030.31 5
 -2 -2 26 18549.7 821.413 2
 2 2 -26 17089.6 794.044 6
 2 -2 -26 19094.1 1003.27 5
 -2 2 26 17524.6 866.95 2
 -2 -2 26 18417.9 1121.76 4
 2 2 -25 628.635 205.728 6
 -2 2 25 488.229 211.77 2
 -2 -2 25 467.005 204.177 2
 2 -2 -25 593.306 293.569 5
 -2 -2 25 1013.54 334.158 4
 -2 -2 24 13344.4 682.942 2
 2 -2 -24 13824.5 858.603 5
 -2 2 24 13685.5 739.928 4
 -2 2 24 13676.9 734.281 2
 2 2 -24 13314.7 684.702 6
 -2 -2 24 14181.2 1003.79 4
 2 2 -23 30182.9 985.31 6
 -2 2 23 31509.8 1083.21 2
 2 -2 -23 31465.6 1276.73 5
 2 2 -23 30634 961.479 5
 -2 -2 23 30573.3 995.838 2
 -2 2 23 30676.4 1087.63 4
 -2 -2 23 33568.6 1525.17 4
 2 2 -22 3676.59 366.953 6
 -2 2 22 3917.52 411.814 2
 -2 -2 22 3862.27 536.776 4
 2 2 -22 3649.46 350.738 5
 -2 2 22 3570.21 410.568 4
 2 -2 -22 3800.43 474 5
 -2 -2 22 3352.67 370.62 2
 2 2 -21 27207.6 877.936 5
 2 -2 -21 28596.4 1155.34 5
 -2 -2 21 27334.1 909.853 3
 -2 2 21 26888.3 970.696 2
 -2 2 21 27109 1039.18 4
 -2 -2 21 29073.7 1382.04 4
 -2 -2 21 26697.1 904.004 2
 2 2 -21 26275.6 910.556 6
 2 2 -20 57791.5 1302.52 6
 -2 2 20 57965.4 1384.79 2
 -2 -2 20 57924.9 1303.98 2
 -2 -2 20 56094.3 1283.31 3
 2 -2 -20 59591.6 1620.8 5
 2 2 -20 55466.3 1222.41 5
 -2 2 20 58470.5 1509.29 4
 -2 -2 20 60283.8 1976.5 4
 2 2 -19 7957.44 490.636 6
 -2 -2 19 8234.11 488.389 3
 -2 2 19 8767.72 544.376 2
 2 -2 -19 7922.51 616.938 5
 -2 2 19 8723.57 592.649 4
 2 2 -19 8473.74 481.941 5
 2 -2 -19 7506.46 299.97 1
 -2 -2 19 8378.17 517.172 2
 -2 -2 19 7749.89 732.299 4
 2 2 -19 8005.73 350.117 1
 -2 -2 18 20677.4 1133.61 4
 -2 -2 18 19150.3 722.395 3
 -2 2 18 18655.4 472.527 1
 2 2 -18 19758.9 547.17 1
 -2 -2 18 20246.8 741.996 2
 -2 -2 18 18253.7 520.801 1
 -2 2 18 20104.7 889.259 4
 2 2 -18 18222.1 720.653 6
 -2 2 18 19228.2 785.067 2
 2 -2 -18 19363.5 887.886 5
 2 2 -18 20269.1 710.227 5
 2 -2 -18 19012.4 486.832 1
 -2 -2 17 150790 1940.9 3
 -2 -2 17 152691 1486.96 1
 2 -2 -17 154181 2395.86 5
 2 2 -17 156060 1860.95 5
 -2 -2 17 157967 1995.82 2
 -2 2 17 157693 1381.65 1
 2 2 -17 155886 1973.57 6
 -2 2 17 158345 2143.45 2
 -2 -2 17 159959 3036.31 4
 2 -2 -17 159821 1414.62 1
 2 2 -17 158900 1545.45 1
 -2 2 17 165445 2453.04 4
 -2 2 16 53362.3 818.274 1
 -2 2 16 57713.9 1270.5 2
 -2 -2 16 55947.2 1150.07 2
 2 2 -16 54190 905.756 1
 2 2 -16 53121.9 1043.59 5
 -2 -2 16 54764.4 1101.75 3
 -2 2 16 55961.8 1373.43 4
 -2 -2 16 56802.7 1761.26 4
 2 -2 -16 55383.2 842.276 1
 2 2 -16 55250.5 1156.42 6
 -2 -2 16 54488.4 875.317 1
 2 -2 -16 53876.8 1390.03 5
 -2 2 15 16653.5 462.71 1
 -2 -2 15 18027.8 651.825 2
 2 2 -15 17378.3 647.411 6
 -2 -2 15 16682.2 485.486 1
 -2 2 15 17684.8 698.269 2
 -2 -2 15 16748.1 590.664 3
 2 -2 -15 17672.6 779.738 5
 2 2 -15 17184.6 509.018 1
 2 2 -15 17745.5 578.238 5
 -2 -2 15 18593.5 983.527 4
 -2 2 15 16738.4 725.03 4
 2 -2 -15 16726.8 474.054 1
 -2 -2 14 96334 1159.66 1
 -2 2 14 94396.5 1538.04 2
 -2 2 14 93528.7 1105.22 1
 -2 -2 14 101061 2245.23 4
 2 2 -14 93811.3 1239.77 5
 -2 -2 14 95570.8 1425.98 2
 2 2 -14 96058.9 1171.56 1
 2 -2 -14 92542.2 1130.03 1
 2 -2 -14 87235.4 1686.81 5
 2 2 -14 93850.2 1408.73 6
 -2 2 14 93116.5 1655.03 4
 2 -2 -13 130309 1337.73 1
 -2 -2 13 134456 2457.39 4
 -2 2 13 128404 1314.73 1
 -2 -2 13 130558 1630.85 2
 2 2 -13 129188 1603.89 6
 2 2 -13 129961 1350.49 1
 -2 2 13 130158 1777.63 2
 -2 -2 13 131371 1336.72 1
 2 -2 -13 126437 1992.22 5
 2 2 -13 129354 1373.11 5
 -2 2 13 130897 1867.7 4
 2 -2 -12 1637.9 159.817 1
 -2 2 12 1260.18 182.098 7
 -2 2 12 1302.99 147.221 1
 -2 2 12 1733.96 262.686 2
 2 2 -12 1415.47 148.259 1
 -2 -2 12 1342.58 149.687 1
 -2 -2 12 1495.64 199.068 2
 2 -2 -12 1414 223.196 5
 2 2 -12 1556.64 157.244 5
 2 2 -12 1967.29 215.116 6
 -2 2 12 1277.24 186.496 4
 -2 -2 12 1898.26 317.616 4
 2 -2 -11 252038 1916.35 1
 -2 -2 11 248058 3132.38 7
 2 2 -11 249812 1836.57 1
 -2 -2 11 253054 1836.48 1
 2 2 -11 262940 1791.52 5
 2 2 -11 254391 2121.55 6
 -2 -2 11 257939 2149.23 2
 -2 2 11 238240 2283.51 7
 -2 2 11 247164 2294.58 2
 2 -2 -11 256226 2816.55 5
 -2 2 11 252194 1878.57 1
 -2 -2 11 249894 3086.44 4
 -2 2 11 254842 2307.7 4
 -2 -2 10 132328 1315.46 1
 -2 2 10 129611 1359.14 1
 2 2 -10 132141 1324.39 1
 -2 -2 10 140273 1522.93 2
 -2 2 10 123176 1533.32 7
 2 -2 -10 138174 2042.38 5
 -2 2 10 131950 1614.65 2
 2 -2 -10 129984 1390.32 1
 -2 -2 10 134889 2187.61 4
 2 2 -10 132761 1493.62 6
 2 2 -10 126604 1062.71 5
 -2 2 10 125531 1529.55 4
 -2 -2 10 131270 2220.14 7
 2 -2 -9 1480.87 167.968 1
 -2 2 9 1569.32 202.487 2
 2 2 -9 1825.9 167.916 1
 2 2 -9 1868.17 187.476 6
 -2 -2 9 1848.61 286.127 7
 2 2 -9 1584.99 98.5641 5
 -2 2 9 1576.54 159.858 1
 -2 2 9 1108.62 148.952 7
 -2 -2 9 2823.47 205.498 1
 2 -2 -9 1222.21 189.183 5
 -2 -2 9 2489.82 318.186 4
 -2 2 9 1410.12 162.67 4
 -2 2 8 99263 1295.17 2
 -2 2 8 102772 1223.71 1
 2 2 -8 104089 1244.47 6
 2 2 -8 100074 1136.05 1
 -2 -2 8 104210 1801.84 4
 -2 -2 8 106885 1858.52 7
 -2 -2 8 102428 1147.18 1
 2 -2 -8 93280.3 1525.88 5
 2 -2 -8 99247.7 1251.2 1
 -2 2 8 94474 1228.67 7
 -2 2 8 94573.4 1193.62 4
 -2 2 7 281534 2052.43 1
 2 2 -7 295922 1985.12 6
 -2 -2 7 276376 1884.17 1
 2 -2 -7 280223 2081.6 1
 2 -2 -7 267759 2465.15 5
 -2 2 7 276962 2088.44 2
 -2 -2 7 294200 2934.96 7
 2 2 -7 280192 1903.07 1
 -2 2 7 257886 1970.2 4
 -2 2 7 259967 1940.9 7
 -2 -2 7 300848 3028.51 4
 -2 2 6 27496.7 604.293 4
 2 -2 -6 29055.3 677.719 1
 -2 2 6 27760.5 638.94 2
 2 2 -6 28993.2 609.593 1
 -2 2 6 28034.9 618.746 7
 2 2 -6 28450 596.158 6
 -2 -2 6 27476.3 599.025 1
 2 -2 -6 28056.9 778.216 5
 -2 -2 6 30729.5 896.656 7
 -2 2 6 28119.9 656.502 1
 -2 -2 6 28742.1 895.075 4
 -2 2 5 100141 1099.84 4
 2 -2 -5 98480.7 1251.83 1
 -2 -2 5 98178.6 1121.76 1
 -2 2 5 101419 1133.73 7
 -2 2 5 98365 1134.59 2
 2 -2 -5 99191.5 1416.26 5
 2 2 -5 99681.8 1127.39 1
 2 2 -5 102839 1081.23 6
 -2 -2 5 104962 1586.76 7
 -2 2 5 96563.7 1234.76 1
 -2 -2 5 103155 1616.42 4
 2 2 -4 134476 1301.3 1
 2 -2 -4 126141 1547.38 3
 2 -2 -4 131660 1454.29 1
 -2 -2 4 133147 1286.14 1
 -2 2 4 146128 1345.03 7
 2 2 -4 129389 586.301 3
 -2 2 4 143885 1309.29 4
 -2 2 4 131490 1235.23 2
 -2 -2 4 134175 1754.91 4
 2 -2 -4 133789 1566.34 5
 2 2 -4 130521 1178.3 6
 -2 -2 4 130360 1697.6 7
 -2 2 4 129891 1441.09 1
 -2 2 3 66482.9 1022.54 1
 2 -2 -3 66922.7 1046.15 1
 2 2 -3 65395.5 806.604 6
 2 2 -3 67584 931.232 1
 -2 -2 3 62306.2 921.412 1
 -2 -2 3 66129.4 1126.46 7
 2 -2 -3 64205.1 1065.86 3
 -2 2 3 69237.3 889.042 7
 2 -2 -3 63621.8 1053.8 5
 -2 2 3 65042.5 820.65 2
 2 2 -3 65731.4 508.38 3
 -2 -2 3 66974.6 1167.21 4
 2 2 -2 6616.83 305.102 1
 2 2 -2 6593.19 198.231 3
 -2 2 2 5948.52 240.657 2
 2 -2 -2 6425.84 327.645 3
 -2 2 2 6290.89 335.583 1
 -2 -2 2 5714.94 326.931 7
 -2 -2 2 5953.42 301.286 1
 -2 -2 2 5962.85 343.944 4
 2 -2 -2 6644.91 350.603 1
 2 -2 -2 6509.16 323.51 5
 2 2 -2 5681.96 240.212 6
 -2 2 2 6255.75 273.332 7
 2 -2 -1 96983.6 1194.58 3
 2 -2 -1 99779.8 1277.74 1
 2 2 -1 98859.6 813.446 3
 -2 2 1 100653 1266.04 1
 -2 2 1 101934 885.771 2
 2 -2 -1 99593.6 1189.82 5
 2 2 -1 102114 1131.21 1
 2 2 -1 97621.4 969.128 6
 -2 -2 1 105100 1303.92 7
 -2 2 1 98670 1050.58 7
 -2 -2 1 98693.4 1126.8 1
 2 -2 0 12248.1 409.68 5
 2 -2 0 12424.4 416.958 3
 2 2 0 12273.9 330.564 3
 -2 2 0 12988.1 463.979 1
 -2 2 0 12308.2 290.594 2
 2 2 0 12655.8 411.085 1
 -2 -2 0 12186.7 437.905 7
 -2 -2 0 12919.4 454.596 4
 -2 -2 0 14075.1 421.234 1
 -2 2 0 12714.8 388.984 7
 2 2 0 12595.9 349.511 6
 2 -2 0 13195.6 472.237 1
 -2 2 -1 35256.3 689.182 7
 2 2 1 37830.9 607.919 6
 -2 -2 -1 37219.6 746.87 4
 2 -2 1 36701.8 686.181 3
 2 -2 1 39739.4 796.847 1
 -2 2 -1 35864.9 444.36 2
 2 2 1 38345.5 598.893 3
 -2 2 -1 37002.2 439.429 6
 -2 -2 -1 37625.5 681.699 1
 2 2 1 37787.1 682.675 1
 -2 -2 -1 38908.9 745.768 7
 2 2 1 36159.1 578.657 2
 2 -2 1 37179.5 694.123 5
 -2 2 -1 37325 772.644 1
 -2 2 -2 165092 1600.82 1
 -2 -2 -2 168173 1493.73 7
 -2 2 -2 157547 872.946 2
 2 -2 2 170211 1464.63 5
 -2 2 -2 163399 1544.49 7
 2 2 2 173919 1449.21 1
 -2 -2 -2 167598 1531.75 4
 2 -2 2 164803 1602.78 1
 -2 -2 -2 176200 1453.62 1
 2 2 2 170520 1317.17 6
 2 -2 2 170231 1461.5 3
 2 2 2 165631 1270.77 2
 2 2 2 165991 1325.84 3
 -2 2 -2 162478 827.742 6
 2 -2 3 233713 1900.79 1
 -2 -2 -3 232983 1753.63 4
 2 2 3 235598 1687.1 1
 -2 2 -3 223575 927.822 6
 -2 2 -3 228623 1843.8 1
 2 2 3 239778 1601.9 6
 -2 -2 -3 237157 1688.82 1
 -2 -2 -3 238928 1768.1 7
 2 -2 3 243128 1746.24 5
 2 2 3 241729 1701 3
 -2 2 -3 232220 1042.69 2
 2 2 3 237636 1569.5 2
 -2 2 -3 237437 1982.15 7
 2 -2 3 233492 1738.01 3
 -2 2 -4 2003.03 205.837 7
 2 2 4 1696.47 185.768 3
 2 -2 4 1426.88 142.847 3
 -2 2 -4 1477.9 79.226 2
 -2 2 -4 1512.4 73.4505 6
 2 2 4 1465.81 139.538 6
 2 -2 4 2327.48 176.208 5
 -2 -2 -4 1565.01 158.241 1
 -2 -2 -4 2076.9 171.157 7
 2 2 4 1964.16 166.335 1
 2 2 4 1419.71 140.007 2
 -2 2 -4 2267.64 208.097 1
 -2 2 -5 114824 617.932 6
 2 2 5 117297 1207.91 1
 2 2 5 121855 1346.03 3
 2 -2 5 118103 1221.73 3
 -2 2 -5 118786 1559.91 7
 2 -2 5 117039 1324.41 1
 -2 -2 -5 119465 1260.35 7
 2 -2 5 117043 1531.23 4
 2 2 5 115047 1216.78 6
 2 -2 5 117374 1234.83 5
 -2 -2 -5 117816 1206.36 1
 -2 2 -5 116398 669.296 2
 2 2 5 118380 1232.06 2
 -2 2 -5 116377 1289.56 1
 -2 2 -6 100959 1202.71 1
 2 -2 6 100758 1207.93 1
 2 2 6 97825.2 1089.84 1
 2 2 6 103376 1299.16 3
 2 -2 6 98949.1 1149.39 5
 2 -2 6 103206 1163.51 3
 -2 -2 -6 99084.9 1168.13 7
 -2 -2 -6 99966.8 1090.54 1
 2 -2 6 97772.9 1479.12 4
 -2 2 -6 96892 1486.29 7
 2 2 6 99541.4 1138.52 2
 2 2 6 100737 1180.4 6
 -2 2 -6 98936.2 610.192 6
 2 2 7 22384.6 561.147 6
 -2 2 -7 22513.1 751.989 7
 -2 2 -7 23232 322.007 6
 -2 -2 -7 21833.3 570.061 7
 2 2 7 22661.5 520.38 1
 2 2 7 24549 658.583 3
 2 -2 7 22538.7 756.814 4
 2 -2 7 23344.5 569.525 3
 2 -2 7 22950.5 567.463 5
 -2 -2 -7 22212.3 516.929 1
 -2 2 -7 23013.8 562.357 1
 2 2 7 22154.3 543.145 2
 2 -2 7 23852.9 580.555 1
 2 -2 8 65683.6 948.917 1
 2 2 8 66025.5 1117.87 3
 -2 2 -8 64417.4 929.337 1
 2 2 8 62003.1 927.461 2
 -2 -2 -8 63765.5 871.576 1
 -2 -2 -8 68244.6 1029.68 7
 -2 2 -8 62580.1 1307.09 7
 2 -2 8 63797.2 968.659 3
 2 2 8 62104 955.394 6
 2 -2 8 63954.6 981.127 5
 2 -2 8 62807.5 1307.17 4
 -2 2 -8 64326.7 595.642 6
 2 2 8 63712.5 875.086 1
 2 -2 9 224148 1722.31 1
 2 2 9 223843 2117.87 3
 2 -2 9 220086 1846.59 5
 -2 -2 -9 215804 1613.72 1
 2 2 9 215037 1634.31 1
 2 2 9 211656 1804.93 6
 2 -2 9 218404 1833.39 3
 -2 -2 -9 218584 1896.03 7
 2 2 9 216803 1784.59 2
 -2 2 -9 207990 2494.53 7
 2 -2 9 214286 2516.99 4
 -2 2 -9 217924 1676.8 1
 -2 2 -9 223912 1205.35 6
 2 2 10 24440.7 553.182 1
 2 -2 10 24545.4 643.647 3
 -2 2 -10 24983.8 556.426 1
 2 2 10 24829.4 742.785 3
 2 -2 10 24769.7 901.493 4
 2 -2 10 23949.4 557.812 1
 -2 2 -10 24203.7 433.121 6
 -2 -2 -10 23635.3 538.586 1
 2 2 10 23240.8 612.043 2
 -2 2 -10 24756.6 908.552 7
 2 2 10 24114 634.706 6
 -2 -2 -10 23487.6 647.92 7
 2 -2 11 57601.9 1011.52 3
 -2 -2 -11 59240.9 1069.05 7
 -2 2 -11 56314.3 711.014 6
 -2 2 -11 58212.4 1442.88 7
 -2 -2 -11 54887.5 832.307 1
 -2 2 -11 56040.8 817.446 1
 2 2 11 57296 984.644 2
 2 2 11 58046.1 855.615 1
 2 2 11 58500.2 1165.18 3
 2 -2 11 55622.8 1415.73 4
 2 -2 11 57934 843.961 1
 -2 2 -12 100674 1019.55 6
 2 2 12 108636 1387.61 2
 2 2 12 104959 1149.27 1
 2 -2 12 106096 1111.19 1
 -2 2 -12 103474 1084.12 1
 -2 -2 -12 104600 1150.26 1
 2 2 12 106911 1613.81 3
 2 -2 12 104222 2008.59 4
 2 -2 12 106149 1403.46 3
 -2 -2 -12 107454 1499.9 7
 -2 2 -12 101443 1986.77 7
 -2 2 -13 87513.6 1922.95 7
 -2 2 -13 86359.1 952.817 1
 2 2 13 88144.6 1299.76 2
 -2 2 -13 83947.6 973.883 6
 2 2 13 82041.9 1046.19 1
 2 2 13 89012.2 1516.63 3
 2 -2 13 84959.3 1883.08 4
 2 -2 13 89458.4 1322.65 3
 -2 -2 -13 85970.1 1046.68 1
 -2 -2 -13 88245.2 1409.3 7
 2 -2 13 86259.1 980.371 1
 -2 2 -14 10275 365.253 6
 -2 2 -14 10395.8 325.394 1
 2 -2 14 10217 467.455 3
 2 2 14 9916.23 369.797 1
 -2 2 -14 11107.8 746.416 7
 2 -2 14 10084.8 328.831 1
 2 2 14 10866.3 473.319 2
 -2 -2 -14 10904.5 387.407 1
 -2 -2 -14 10983.6 527.599 7
 2 -2 14 10715.5 713.835 4
 2 -2 14 10174.7 367.564 2
 2 2 14 11182.6 581.235 3
 -2 2 -15 102846 1195.3 6
 -2 -2 -15 108163 1673.68 7
 2 -2 15 104446 1203.99 2
 2 2 15 104423 1224.86 1
 2 2 15 107992 1767.61 3
 2 -2 15 104917 1519.77 3
 2 2 15 109201 1537.36 2
 -2 2 -15 109325 2312 7
 2 -2 15 108385 2291.03 4
 2 -2 15 103674 1008.58 1
 -2 -2 -15 105428 1229.93 1
 -2 2 -15 104856 997.131 1
 2 -2 16 46221.7 836.71 2
 2 2 16 47085.1 1203.62 3
 2 2 16 47997.5 1047.87 2
 -2 2 -16 46939.9 1575.1 7
 -2 2 -16 47163.5 835.953 6
 -2 -2 -16 47415.6 1151.12 7
 2 -2 16 48317.3 1568.44 4
 -2 -2 -16 45457.6 827.339 1
 -2 2 -16 44767.1 618.574 1
 2 -2 16 46610.7 1047.8 3
 -2 -2 -17 148.25 80.5928 1
 2 2 17 451.628 207.573 3
 2 -2 17 294.407 177.758 3
 -2 2 -17 414.754 294.43 7
 -2 -2 -17 350.228 152.826 7
 2 2 17 183.412 165.406 2
 -2 2 -17 818.666 144.7 6
 2 -2 17 390.116 274.852 4
 -2 2 -17 201.511 46.7525 1
 2 -2 17 354.457 126.423 2
 2 2 18 32429.2 1048.21 3
 2 -2 18 31735.6 752.888 2
 2 -2 18 32232.9 926.643 3
 2 -2 18 34641.5 1358.08 4
 -2 2 -18 31761.5 758.662 6
 -2 2 -18 33127.6 1341.29 7
 2 2 18 32630.7 915.096 2
 -2 -2 -18 34679.1 1058.41 7
 -2 2 -19 50536 984.335 6
 -2 2 -19 55503.5 1747.36 7
 2 -2 19 50858.1 1187.02 3
 2 -2 19 52312.8 1690.73 4
 -2 -2 -19 53456.9 1338.73 5
 2 2 19 52222.6 1185.18 2
 -2 -2 -19 52835.1 1340.29 7
 2 -2 19 51230.8 992.397 2
 2 2 19 50406.5 1335.49 3
 2 -2 20 2610.45 324.177 3
 2 2 20 3104.71 327.88 2
 -2 2 -20 3149.51 479.841 7
 2 -2 20 2859.6 272.492 2
 -2 -2 -20 3319.01 382.753 7
 -2 2 -20 3098.79 272.193 6
 -2 -2 -20 3174.49 374.592 5
 2 -2 20 3330.34 481.228 4
 2 2 20 2750.87 362.699 3
 2 -2 21 16419.7 590.851 2
 -2 2 -21 18985.7 1053.96 7
 -2 -2 -21 17797.6 832.183 7
 -2 2 -21 16421.9 590.064 6
 2 2 21 17092.9 708.417 2
 2 2 21 16530.1 806.41 3
 2 -2 21 16512.2 724.116 3
 2 -2 21 17287.2 1016.64 4
 -2 -2 -21 17017.6 798.199 5
 2 2 22 27570.8 1048.1 3
 2 -2 22 27754.5 953.547 3
 -2 2 -22 31130.7 1350.64 7
 2 -2 22 27826.9 1283.24 4
 2 2 22 27430 913.586 2
 -2 -2 -22 28147.1 1047.45 5
 -2 -2 -22 29711.4 1082.44 7
 -2 2 -22 27845.7 787.832 6
 2 2 23 9817.64 657.563 3
 -2 2 -23 9827.46 487.275 6
 2 -2 23 10435.4 607.2 3
 2 2 23 9760.65 560.576 2
 -2 2 -23 10995.1 834.755 7
 2 -2 23 10226.2 795.078 4
 -2 -2 -23 9969.66 646.164 7
 -2 -2 -23 10565.4 656.999 5
 2 -2 24 13004.3 679.898 3
 -2 -2 -24 14265.6 773.286 7
 2 2 24 13244.7 762.228 3
 -2 2 -24 13183.8 576.21 6
 2 2 24 12658.5 651.237 2
 -2 2 -24 16217.7 1009.91 7
 -2 -2 -24 13944.9 769.608 5
 2 -2 24 13910.2 937.348 4
 2 2 25 16518.7 752.101 2
 2 2 25 15239.3 840.189 3
 2 -2 25 15797.1 774.453 3
 -2 2 -25 18635.4 1091.67 7
 2 -2 25 16728.6 1044.3 4
 -2 -2 -25 15797.5 840.439 5
 -2 -2 -25 16157.6 828.193 7
 2 2 26 779.953 219.314 3
 -2 -2 -26 745.351 252.187 7
 2 -2 26 1024.42 237.888 3
 -2 -2 -26 884.243 254.873 5
 -2 2 -26 1207.35 341.03 7
 2 -2 26 1000.79 333.475 4
 -2 -2 -27 330.034 169.346 7
 2 -2 27 441.041 250.944 4
 -2 2 -27 562.779 253.592 7
 -2 -2 -27 179.882 162.516 5
 2 -2 27 41.2914 128.798 3
 2 2 27 306.418 183.097 3
 2 -2 28 4148.45 434.404 3
 2 2 28 4522.9 480.826 3
 -2 -2 -28 4973.52 518.741 5
 2 -2 28 4525.66 582.112 4
 -2 2 -28 4498.02 573.649 7
 -2 -2 -28 4893.77 483.224 7
 -2 2 -29 4988.59 581.892 7
 2 -2 29 5184.84 495.561 3
 2 -2 29 5072.71 600.651 4
 -2 -2 -29 5126.47 526.014 5
 2 2 29 4482.52 501.474 3
 2 2 30 803.595 292.283 3
 2 -2 30 408.625 203.081 3
 -2 2 -30 395.723 209.131 7
 -2 -2 -30 970.16 255.038 5
 2 -2 30 338.764 227.455 4
 -2 2 -31 1680.3 299.128 5
 2 2 31 2432.83 404.289 3
 2 -2 31 1847.36 329.725 3
 -2 -2 -31 2629.94 412.251 5
 2 -2 31 2554.49 451.788 4
 -2 2 -31 2364.52 456.144 7
 2 -2 32 351.85 184.944 3
 2 -2 32 388.84 270.182 4
 -2 -2 -32 450.727 260.862 5
 2 2 32 588.214 270.431 3
 -2 2 -32 243.44 204.056 7
 -2 2 -32 233.415 164.441 5
 2 2 33 858.903 254.677 3
 -2 2 -33 262.341 218.418 7
 -2 -2 -33 1225.55 326.374 5
 -2 2 -33 1254.02 288.259 5
 2 -2 33 964.969 334.938 4
 -2 2 -34 187.782 242.195 7
 2 2 34 21.3357 171.833 3
 2 -2 34 -26.1743 256.013 4
 -2 -2 -34 -133.08 194.082 5
 -2 2 -34 -130.724 148.89 5
 -2 2 -35 168.96 215.1 7
 2 -2 35 297.233 220.604 4
 -2 -2 -35 -9.80102 201.161 5
 2 3 -37 68198.1 2317.98 7
 2 3 -37 63620.6 1812.32 6
 -2 -3 37 62188.1 2285.11 4
 2 3 -36 3720.58 495.835 6
 2 3 -36 3665.94 559.134 7
 -2 3 36 3460.87 492.957 2
 2 -3 -36 3296.71 485.328 6
 -2 -3 36 3077.43 556.104 4
 2 3 -35 1345.29 341.688 6
 -2 3 35 1093.7 320.927 2
 2 -3 -35 1492.15 352.517 6
 -2 -3 35 1373.52 415.515 4
 -2 3 34 4266.43 533.696 2
 2 -3 -34 4904.45 585.101 6
 2 -3 -34 4595.6 587.305 5
 2 3 -34 4661.35 517.34 6
 -2 -3 34 4491.49 668.116 4
 2 3 -33 101616 2165.2 6
 -2 3 33 104137 2390.4 2
 2 -3 -33 105117 2385.29 6
 2 -3 -33 109021 2513.32 5
 -2 -3 33 103105 2863.52 4
 -2 -3 32 1795.69 487.236 4
 2 3 -32 3244.15 468.316 6
 2 -3 -32 2439.76 547.308 5
 2 -3 -32 1905.59 464.126 6
 -2 3 32 2015.69 451.91 2
 2 3 -31 31217.5 1167.24 6
 2 -3 -31 34082.9 1391.66 5
 -2 3 31 32214.2 1282.76 2
 2 -3 -31 32189.6 1272.07 6
 -2 -3 31 31127.3 1553.49 4
 -2 -3 30 5200.48 675.167 4
 2 3 -30 5387.66 515.602 6
 -2 3 30 5649.4 561.398 2
 2 -3 -30 5243.96 613.625 5
 -2 3 29 40726.3 1391.59 2
 2 3 -29 39115.5 1269.6 6
 -2 -3 29 41091.1 1752.45 4
 2 -3 -29 42596.2 1536.41 5
 2 -3 -28 6371.67 654.524 5
 2 3 -28 5933.95 544.112 6
 -2 3 28 4376.72 536.137 2
 -2 -3 28 5485.63 744.101 4
 -2 3 27 131784 2419.77 2
 2 -3 -27 130129 2645.74 5
 -2 -3 27 129900 3082.57 4
 2 3 -27 125830 2169.09 6
 2 3 -26 3130.57 457.402 6
 -2 3 26 3411.49 465.69 2
 -2 -3 26 2922.63 559.691 4
 2 -3 -26 2828.51 580.423 5
 2 3 -25 850.649 204.562 6
 -2 3 25 679.859 205.667 2
 -2 -3 25 1067.82 356.416 4
 2 -3 -25 849.284 260.58 5
 -2 3 24 4809.24 478.914 2
 2 -3 -24 5511.74 597.028 5
 -2 -3 24 5334.86 676.687 4
 2 3 -24 5454.25 454.118 6
 -2 3 23 106744 2043.26 2
 2 -3 -23 107933 2323.86 5
 2 3 -23 105111 1864.01 6
 2 3 -22 4729.62 477.394 6
 -2 3 22 4213.15 485.6 2
 -2 -3 22 3510.38 657.945 4
 2 -3 -22 3286.57 558.558 5
 -2 3 21 60935.5 1482.19 2
 2 3 -21 59508 1177.74 5
 -2 -3 21 63866.5 2130.62 4
 2 3 -21 58765.5 1330.29 6
 2 -3 -21 59954 1656.87 5
 2 -3 -20 4001.51 467.875 5
 -2 3 20 3686.07 351.009 4
 2 3 -20 3954.58 382.804 6
 -2 -3 20 3608.19 534.314 4
 -2 3 20 3419.27 380.076 2
 2 3 -20 4018.09 326.005 5
 2 -3 -20 3421.21 228.804 1
 2 3 -19 28453.7 761.698 5
 2 3 -19 27273.2 870.11 6
 2 -3 -19 26341.7 1081.88 5
 2 -3 -19 27299.6 636.201 1
 -2 3 19 28127 979.386 2
 2 3 -19 29463.7 804.932 1
 -2 3 19 27856.9 893.549 4
 -2 -3 19 29548.3 1419.1 4
 2 3 -18 17077 585.614 5
 -2 3 18 17649 705.335 4
 2 3 -18 17130.8 609.729 1
 2 3 -18 17995.5 703.372 6
 -2 -3 18 16365 582.681 1
 -2 -3 18 16392.5 1057.85 4
 -2 3 18 18005.5 781.679 2
 2 -3 -18 17396.4 849.438 5
 2 -3 -18 16747.5 513.111 1
 -2 3 18 16378.8 497.121 1
 -2 -3 17 160933 1791.57 3
 2 3 -17 153106 1979.44 6
 -2 3 17 155240 1551.61 1
 2 3 -17 156964 1812.83 1
 -2 -3 17 155539 1756.53 1
 2 -3 -17 147054 2416.12 5
 -2 3 17 158816 2136.78 4
 2 3 -17 155005 1652.68 5
 -2 3 17 159411 2232.09 2
 -2 -3 17 159284 3155.11 4
 2 -3 -17 153273 1577.91 1
 -2 3 16 138.933 103.176 4
 2 3 -16 176.469 97.4268 1
 -2 -3 16 427.068 132.808 3
 2 3 -16 456.311 211.912 6
 2 -3 -16 400.645 178.997 5
 -2 -3 16 237.748 109.196 1
 -2 3 16 565.825 236.42 2
 2 3 -16 516.748 143.241 5
 -2 -3 16 42.8933 290.206 4
 -2 3 16 215.595 72.9314 1
 2 -3 -16 239.037 79.8094 1
 -2 3 15 5692 382.775 4
 2 3 -15 5104.64 278.204 5
 2 3 -15 4669.23 331.845 6
 -2 3 15 5094.82 294.998 1
 2 3 -15 4825.17 313.365 1
 -2 -3 15 5100.98 314.802 1
 2 -3 -15 5141.96 302.87 1
 -2 -3 15 5688.32 298.446 3
 -2 3 15 5021.27 395.246 2
 2 -3 -15 4929.05 436.972 5
 -2 -3 15 5313.36 564.327 4
 2 3 -14 17093.1 462.079 5
 -2 -3 14 17058.6 484.127 3
 -2 -3 14 17708.9 577.199 1
 -2 3 14 18282 675.003 4
 2 3 -14 18070.6 600.541 1
 -2 3 14 17966.9 704.426 2
 2 -3 -14 17448.9 793.28 5
 -2 -3 14 18197.3 999.808 4
 -2 3 14 17706.8 552.796 1
 2 3 -14 17975.3 638.054 6
 2 -3 -14 18066.5 570.274 1
 2 3 -13 73572.7 875.56 5
 -2 -3 13 72705.6 936.178 3
 2 3 -13 74564.1 1199.55 1
 -2 3 13 75703 1392.08 2
 -2 -3 13 80446 2012.48 4
 2 -3 -13 75445.3 1623.21 5
 -2 3 13 75313.3 1162.27 1
 2 -3 -13 76559 1180.22 1
 -2 -3 13 77364.9 1186.24 1
 2 3 -13 78084 1279.6 6
 -2 3 13 76514.7 1290.66 4
 -2 -3 12 19315.3 953.843 4
 2 -3 -12 19118.6 599.968 1
 2 3 -12 17387.6 386.141 5
 -2 3 12 18615.8 589.721 1
 2 3 -12 18993.7 622.831 6
 2 3 -12 19130.7 596.904 1
 -2 -3 12 18511.3 573.541 1
 2 -3 -12 18802 800.068 5
 -2 3 12 18267 672.532 2
 -2 3 12 19587.8 617.331 4
 2 -3 -11 53768.8 1018.66 1
 -2 3 11 51133.6 937.072 7
 2 3 -11 53805.2 1005.34 6
 -2 3 11 50644.6 982.837 1
 2 -3 -11 54011.7 1346.79 5
 -2 -3 11 51420.7 958.686 1
 -2 3 11 51669.6 1095.72 2
 2 3 -11 49527.2 573.472 5
 2 3 -11 53686 988.79 1
 -2 -3 11 54978.8 1552.71 4
 -2 3 11 52651.6 936.95 4
 -2 3 10 1996.89 197.306 1
 2 3 -10 2276.8 222.672 1
 2 3 -10 2353.1 214.653 6
 -2 -3 10 2085.4 198.769 1
 2 -3 -10 1939.4 282.386 5
 -2 3 10 1963.43 216.318 2
 -2 -3 10 2449.86 336.341 7
 -2 3 10 2069.5 174.468 4
 -2 -3 10 1919.98 310.728 4
 -2 3 10 1803.16 166.294 7
 -2 3 9 3020.01 208.492 7
 2 -3 -9 2709.28 246.423 1
 2 3 -9 2830.41 225.614 6
 2 -3 -9 3060.59 317.191 5
 -2 3 9 2668.22 239.431 1
 -2 -3 9 2805.86 349.877 7
 2 3 -9 3228.6 244.043 1
 -2 -3 9 3102.06 244.496 1
 -2 3 9 2429.91 239.296 2
 -2 -3 9 2726.58 355.072 4
 -2 3 9 2911.88 197.073 4
 -2 3 8 22876.9 669.761 1
 -2 -3 8 24529.3 926.528 7
 2 3 -8 24231.6 620.381 6
 2 -3 -8 22369 677.137 1
 -2 -3 8 24821 960.846 4
 -2 3 8 22176.9 534.78 7
 -2 -3 8 23213.2 619.365 1
 -2 3 8 22934.9 664.726 2
 2 -3 -8 22397 821.164 5
 2 3 -8 24120.2 641.871 1
 -2 3 8 22845.8 520.227 4
 -2 3 7 30542.4 582.073 4
 -2 3 7 31803.3 796.006 1
 -2 3 7 29144.9 589.131 7
 2 3 -7 32362.7 692.604 6
 -2 3 7 31607.7 742.569 2
 -2 -3 7 32493.7 1007.94 7
 -2 -3 7 31276.8 727.649 1
 2 -3 -7 32160.8 816.083 1
 2 -3 -7 30369.7 918.137 5
 2 3 -7 32014.1 749.245 1
 -2 -3 7 31996.2 1015.3 4
 2 -3 -6 22051.9 678.424 1
 -2 3 6 21469.3 659.707 1
 -2 3 6 21507.4 466.757 4
 2 3 -6 22304.8 556.586 6
 -2 3 6 21309.3 591.848 2
 2 3 -6 22319.5 618.459 1
 -2 -3 6 22184.4 805.912 4
 2 -3 -6 22850 770.843 5
 -2 -3 6 23143.2 814.53 7
 -2 -3 6 22569.1 613.41 1
 -2 3 6 20974.3 472.935 7
 -2 3 5 1437.93 190.426 1
 2 -3 -5 1473.13 224.658 5
 2 -3 -5 1282.35 198.748 1
 -2 -3 5 1471.44 218.158 7
 2 3 -5 1253.87 139.283 6
 -2 -3 5 1391.71 163.7 1
 -2 3 5 1524.08 162.663 2
 -2 3 5 1372.34 118.263 4
 2 3 -5 1803.13 187.826 1
 -2 3 5 1503.06 132.942 7
 -2 -3 5 1481.15 224.181 4
 -2 -3 4 2059.65 205.887 1
 -2 3 4 1922.87 181.911 2
 2 -3 -4 2562.23 281.337 3
 -2 3 4 2350.59 171.479 7
 2 3 -4 1707.49 208.507 1
 -2 -3 4 2651.92 292.447 4
 2 3 -4 1749.23 163.815 6
 -2 -3 4 2444.25 276.573 7
 -2 -3 4 2608.29 133.684 5
 2 -3 -4 2509.34 262.937 1
 2 -3 -4 2041.79 255.203 5
 -2 3 4 2293.45 240.66 1
 -2 3 3 3324.34 207.569 6
 2 -3 -3 3361.19 286.499 5
 2 3 -3 3197.65 206.541 6
 2 -3 -3 3567.26 297.231 1
 -2 3 3 3174.95 283.799 1
 -2 -3 3 3682.9 258.949 1
 2 3 -3 3438.19 149.89 3
 -2 3 3 2903.99 203.009 2
 -2 3 3 3389.66 201.634 7
 2 -3 -3 3408.68 285.49 3
 -2 -3 3 3161.38 286.233 4
 -2 -3 3 3373.42 152.006 5
 2 3 -3 3408.97 252.543 1
 -2 -3 3 3577.13 295.542 7
 -2 3 2 31711.6 602.186 7
 2 3 -2 33547.4 503.209 3
 -2 3 2 32083 826.012 1
 2 -3 -2 31561.2 809.275 5
 2 -3 -2 30945.5 829.186 1
 2 -3 -2 32293.9 831.419 3
 -2 3 2 30110.3 603.976 6
 -2 -3 2 32774.2 837.954 4
 -2 -3 2 32659.9 501.857 5
 2 3 -2 30771.2 620.436 6
 -2 -3 2 32312.3 733.055 1
 2 3 -2 31936.9 736.644 1
 -2 3 2 31335 611.972 2
 -2 -3 2 32651.8 812.732 7
 -2 -3 1 2317.59 229.775 4
 -2 3 1 1866.25 164.333 6
 2 -3 -1 2168.09 264.69 1
 2 3 -1 1908.14 151.466 3
 2 -3 -1 1996.55 222.257 5
 2 3 -1 1445.73 151.061 2
 -2 3 1 1906.07 172.42 7
 -2 -3 1 2137.63 219.032 7
 2 -3 -1 1606.46 229.582 3
 -2 3 1 1626.17 151.677 2
 2 3 -1 1434.57 154.182 6
 -2 -3 1 2200.37 214.307 1
 -2 3 1 2107.63 258.883 1
 -2 -3 1 2052.03 144.164 5
 2 3 -1 1990.55 208.454 1
 -2 -3 0 37998.8 833.516 4
 2 -3 0 37248.9 908.796 1
 2 3 0 38629.1 632.585 3
 2 3 0 38104.7 791.541 1
 -2 3 0 37087.1 606.736 6
 -2 -3 0 38530.2 791.549 1
 -2 3 0 36541.7 891.86 1
 -2 3 0 38948.7 725.043 7
 -2 -3 0 37554.7 805.047 7
 2 -3 0 37454.4 820.538 5
 -2 3 0 37200.3 616.193 2
 2 -3 0 38396.7 834.494 3
 -2 -3 0 37651.4 627.945 5
 2 3 0 38637 684.125 2
 2 3 0 37714.7 694.098 6
 -2 3 -1 7518.06 349.78 7
 -2 -3 -1 7773.44 380.327 4
 2 -3 1 7608.95 421.148 1
 2 3 1 8319.93 322.589 3
 -2 3 -1 7013.12 400.525 1
 2 -3 1 7314.16 361.193 3
 2 -3 1 7191.24 360.036 5
 2 3 1 7340.2 313.52 2
 -2 -3 -1 7592.01 359.909 1
 -2 -3 -1 7414.2 300.7 5
 -2 3 -1 7442.57 272.205 6
 -2 -3 -1 7733.21 364.765 7
 2 3 1 7050.66 316.492 6
 -2 3 -1 7218.9 276.168 2
 2 3 1 7342.42 357.319 1
 2 -3 2 12474.5 530.218 1
 2 3 2 13270.8 423.676 2
 -2 3 -2 13817.1 502.602 7
 2 3 2 13359.1 468.023 1
 -2 3 -2 11911.9 531.97 1
 -2 -3 -2 13220.8 462.236 4
 2 -3 2 12490.7 460.454 5
 -2 3 -2 12897.7 349.213 2
 -2 -3 -2 12926 459.744 1
 2 -3 2 13053 462.719 3
 -2 -3 -2 13171.4 445.789 7
 2 3 2 13986.5 438.147 3
 -2 3 -2 13302.4 348.559 6
 -2 -3 -2 13325.1 417.573 5
 2 3 2 13754.7 437.337 6
 -2 -3 -3 11005.5 414.532 4
 2 -3 3 10858.3 414.558 3
 -2 -3 -3 11405.3 404.443 7
 2 -3 3 11953.3 504.087 1
 -2 3 -3 12166.3 492.085 7
 2 3 3 10770.8 398.504 6
 2 3 3 11103.6 397.741 2
 -2 3 -3 11192.8 479.827 1
 -2 3 -3 10805 296.888 6
 2 -3 3 10499 447.598 4
 -2 -3 -3 11388.2 406.549 5
 -2 -3 -3 10829.9 422.587 1
 2 3 3 11467.6 419.141 3
 2 -3 3 10644.2 414.169 5
 -2 3 -3 10853.5 299.881 2
 2 3 3 10613.8 425.234 1
 2 -3 4 14489.4 545.379 1
 2 3 4 14034.5 465.258 2
 2 3 4 15134.2 502.548 3
 2 -3 4 14794.7 480.777 3
 2 -3 4 14885.8 484.966 5
 -2 -3 -4 15127.7 459.041 7
 -2 3 -4 14074.1 538.093 1
 2 3 4 14144.7 477.525 6
 -2 3 -4 14829.7 320.116 6
 -2 3 -4 14867.1 576.67 7
 -2 -3 -4 14135 488.543 1
 -2 3 -4 14729.4 335.285 2
 2 3 4 14483.5 494.457 1
 2 -3 4 14032 563.362 4
 -2 -3 -4 14376 462.863 4
 -2 -3 -5 14745.5 460.344 4
 -2 3 -5 13900.1 587.608 7
 2 3 5 15729.3 534.427 3
 2 3 5 14017.5 486.428 6
 -2 3 -5 15113.8 316.736 6
 -2 -3 -5 15098.7 495.746 1
 -2 3 -5 14872.1 535.773 1
 2 -3 5 15078.8 479.423 3
 2 -3 5 14906.5 482.309 5
 2 3 5 14181.4 474.196 2
 2 3 5 15759 506.774 1
 2 -3 5 14109.4 591.214 4
 -2 3 -5 14566.3 323.241 2
 -2 -3 -5 14950.8 453.862 7
 2 -3 5 15062.4 554.818 1
 -2 3 -6 6488.47 215.041 2
 2 -3 6 6529.3 361.791 1
 2 -3 6 6882.06 329.985 3
 2 3 6 7061.83 347.453 6
 2 -3 6 7105.15 337.953 5
 -2 3 -6 6789.7 367.83 1
 -2 3 -6 6678.74 209.637 6
 -2 -3 -6 6369.94 327.472 1
 -2 -3 -6 6593.61 305.825 7
 -2 3 -6 7034.4 441.044 7
 2 3 6 6326.55 333.449 2
 2 3 6 6387.45 331.062 1
 2 -3 6 6476.22 423.338 4
 2 3 6 7412.17 386.699 3
 -2 -3 -7 1582.7 156.882 7
 2 -3 7 1843.66 196.436 1
 2 3 7 1895.16 196.472 2
 -2 3 -7 1741.05 110.785 6
 -2 3 -7 1740.1 198.109 1
 2 3 7 1470.56 176.688 6
 2 -3 7 1581.52 166.574 3
 2 3 7 1457.57 159.534 1
 -2 -3 -7 1687.52 173.753 1
 2 -3 7 1675.58 165.603 5
 2 -3 7 1790.74 243.696 4
 -2 3 -7 1712.14 245.84 7
 2 3 7 1829.32 211.552 3
 2 -3 8 6191.3 314.535 5
 -2 3 -8 5455.88 324.579 1
 -2 3 -8 5617.07 436.537 7
 2 -3 8 6249.6 343.895 1
 2 3 8 6346.4 383.043 3
 -2 -3 -8 5964.1 299.776 7
 2 3 8 6129.89 347.165 6
 2 3 8 6223.88 336.745 2
 2 3 8 6590.25 333.544 1
 -2 3 -8 5964.99 207.235 6
 2 -3 8 6124.13 314.211 3
 -2 -3 -8 6410.73 328.587 1
 2 -3 8 5778.8 444.828 4
 2 -3 9 70844.7 1124.29 1
 2 3 9 72017.1 1287.61 3
 2 -3 9 71082.3 1086.97 5
 2 3 9 69469.5 1167 6
 -2 -3 -9 71891.5 1096.34 1
 -2 3 -9 70743.3 739.603 6
 2 3 9 72284.6 1106.35 1
 2 -3 9 67083.4 1533.33 4
 2 3 9 70306.8 1144.48 2
 2 -3 9 71607 1080.03 3
 -2 -3 -9 69101 1034.85 7
 -2 3 -9 71161.1 1585.93 7
 -2 3 -9 69482.3 1107.1 1
 2 -3 10 3150.35 237.673 5
 2 -3 10 3011.1 234.598 1
 -2 -3 -10 3181.53 226.204 7
 2 3 10 3544.78 318.379 3
 -2 3 -10 3228.84 384.759 7
 2 3 10 3120.21 256.289 6
 -2 -3 -10 3287.39 243.707 1
 2 -3 10 3276.83 377.122 4
 -2 3 -10 3231.57 166.923 6
 2 3 10 2965.59 241.803 2
 2 -3 10 3183.58 238.417 3
 -2 3 -10 3149.83 236.262 1
 2 3 10 3311.25 242.208 1
 2 -3 11 23706 662.574 5
 2 -3 11 23689 632.995 1
 -2 -3 -11 23402.6 631.084 7
 2 3 11 24887.5 804.449 3
 2 3 11 22695.3 693.919 6
 2 3 11 23294.1 642.615 1
 -2 3 -11 24152.8 635.98 1
 -2 -3 -11 23617.9 781.774 5
 2 3 11 23950 691.21 2
 -2 -3 -11 23821 651.553 1
 -2 3 -11 24265.9 1022.92 7
 -2 3 -11 24128.5 480.129 6
 2 -3 11 21876.4 959.607 4
 2 -3 11 23796.2 656.268 3
 2 -3 12 5029.33 290.375 1
 2 -3 12 4462.49 475.406 4
 2 3 12 5117.93 387.551 3
 -2 3 -12 4827.97 284.42 1
 -2 3 -12 5043.42 230.939 6
 -2 -3 -12 4909.24 381.554 5
[truncated: 1,173,123 more chars]
