# Supplementary material for: Bis­(η2-ethyl­ene)(η5-inden­yl)iridium(I)
Source: Acta Crystallogr Sect E Struct Rep Online. 2013 Sep 21;69(Pt 10):m547. doi: 10.1107/S1600536813025300 (PMC3790355; doi:10.1107/S1600536813025300)
Supplement: Supplementary file 3 [file e-69-0m547-Isup3.mol]

jsm547_abs
  --CCDC--083113    3D                              

 58 72  0  0  0  0  0  0  0  0999 V2000
    0.8802    1.7940   10.0916 Ir     0
   -0.5933    3.1717   10.9945 C      0
   -0.6809    3.3053   11.9110 H      0
    0.2752    3.8987   10.1120 C      0
    0.9176    4.5201   10.3679 H      0
   -0.0254    3.4937    8.7463 C      0
    0.4673    3.9342    7.4928 C      0
    1.1050    4.6095    7.4390 H      0
   -0.0211    3.3386    6.3636 C      0
    0.2811    3.6273    5.5329 H      0
   -0.9844    2.2832    6.4253 C      0
   -1.2966    1.9030    5.6370 H      0
   -1.4558    1.8244    7.6235 C      0
   -2.0604    1.1179    7.6573 H      0
   -1.0042    2.4469    8.8187 C      0
   -1.2974    2.2089   10.2131 C      0
   -1.8516    1.5401   10.5455 H      0
    2.7591    2.0183   11.0237 C      0
    2.9169    2.8572   11.4846 H      0
    3.1017    1.2450   11.4998 H      0
    2.9343    2.0247    9.6065 C      0
    3.3801    1.2547    9.2181 H      0
    3.1942    2.8680    9.2055 H      0
    0.7566   -0.1303   10.9582 C      0
    1.4570   -0.3694   11.5861 H      0
   -0.1254   -0.4286   11.2283 H      0
    1.0715   -0.2488    9.5791 C      0
    0.3813   -0.6193    9.0075 H      0
    1.9641   -0.5600    9.3628 H      0
    1.1151    2.0043    2.2429 Ir     0
    2.6139    0.6257    1.3881 C      0
    2.7119    0.4771    0.4746 H      0
    3.3021    1.6209    2.1568 C      0
    3.8489    2.2918    1.8172 H      0
    2.9973    1.3968    3.5512 C      0
    3.4346    2.0355    4.7446 C      0
    4.0477    2.7345    4.7106 H      0
    2.9346    1.6025    5.9423 C      0
    3.2216    2.0096    6.7283 H      0
    1.9952    0.5546    6.0146 C      0
    1.6896    0.2800    6.8476 H      0
    1.5177   -0.0743    4.8900 C      0
    0.8770   -0.7463    4.9542 H      0
    2.0302    0.3296    3.6284 C      0
    1.7476   -0.1002    2.2710 C      0
    1.1157   -0.7334    2.0177 H      0
   -0.7539    1.6952    1.3117 C      0
   -1.0948    2.4254    0.7716 H      0
   -0.9032    0.8207    0.9188 H      0
   -0.9436    1.8007    2.7172 C      0
   -1.2045    0.9908    3.1827 H      0
   -1.3969    2.5966    3.0355 H      0
    1.2016    3.9213    1.3393 C      0
    2.0758    4.2218    1.0431 H      0
    0.4863    4.1421    0.7233 H      0
    0.9137    4.0678    2.7294 C      0
    0.0222    4.3747    2.9593 H      0
    1.6117    4.4544    3.2791 H      0
  1  2  1
  1  4  1
  1  6  1
  1 15  1
  1 16  1
  1 18  1
  1 21  1
  1 24  1
  1 27  1
  2  3  1
  2  4  1
  2 16  1
  4  5  1
  4  6  1
  6  7  1
  6 15  1
  7  8  1
  7  9  1
  9 10  1
  9 11  1
 11 12  1
 11 13  1
 13 14  1
 13 15  1
 15 16  1
 16 17  1
 18 19  1
 18 20  1
 18 21  1
 21 22  1
 21 23  1
 24 25  1
 24 26  1
 24 27  1
 27 28  1
 27 29  1
 30 31  1
 30 33  1
 30 35  1
 30 44  1
 30 45  1
 30 47  1
 30 50  1
 30 53  1
 30 56  1
 31 32  1
 31 33  1
 31 45  1
 33 34  1
 33 35  1
 35 36  1
 35 44  1
 36 37  1
 36 38  1
 38 39  1
 38 40  1
 40 41  1
 40 42  1
 42 43  1
 42 44  1
 44 45  1
 45 46  1
 47 48  1
 47 49  1
 47 50  1
 50 51  1
 50 52  1
 53 54  1
 53 55  1
 53 56  1
 56 57  1
 56 58  1
M  END
$$$$
